# Supplementary material for: Differential Marker Expression between Keratinocyte Stem Cells and Their Progeny Generated from a Single Colony
Source: Int J Mol Sci. 2021 Oct 6;22(19):10810. doi: 10.3390/ijms221910810 (PMC8509450; doi:10.3390/ijms221910810)
Supplement: Supplementary file 1 [file ijms-22-10810-s001.zip]

Archive with 6 entries (6 files):
- Supplementary figure S1.pptx
- Supplementary table S1.xls
- Supplementary table S2.xls
- Supplementary table S3.xls
- Supplementary table S4.pdf
- Supplementary table S5.xls
