# Supplementary material for: Differential Marker Expression between Keratinocyte Stem Cells and Their Progeny Generated from a Single Colony
Source: Int J Mol Sci. 2021 Oct 6;22(19):10810. doi: 10.3390/ijms221910810 (PMC8509450; doi:10.3390/ijms221910810)
Supplement: Supplementary file 1 [file ijms-22-10810-s001.zip › Supplementary table S1.xls]

## Sheet: Holoclone vs Meroclone
ID	H Avg (log2)	M Avg (log2)	Fold Change	P-val	Gene Symbol	Description	Entrez ID
TC01000043.hg.1	6.51	7.31	-1.74	0.0006	ATAD3A	ATPase family, AAA domain containing 3A	55210
TC01000080.hg.1	5.98	6.71	-1.66	0.0336	AJAP1	adherens junctions associated protein 1	55966
TC01000113.hg.1	6.78	5.92	1.81	0.0004	H6PD	hexose-6-phosphate dehydrogenase (glucose 1-dehydrogenase)	9563
TC01000141.hg.1	6.2	6.84	-1.56	0.0033	UBIAD1	UbiA prenyltransferase domain containing 1	29914
TC01000156.hg.1	9.14	8.43	1.63	0.001	VPS13D	vacuolar protein sorting 13 homolog D (S. cerevisiae)	55187
TC01000157.hg.1	8.67	6.85	3.53	0.0053	SNORA59B; SNORA59A	small nucleolar RNA, H/ACA box 59B; small nucleolar RNA, H/ACA box 59A	677882; 677885
TC01000181.hg.1	9.2	8.14	2.08	0.0016	PDPN	podoplanin	10630
TC01000245.hg.1	7.85	8.51	-1.57	0.0013	MRTO4	MRT4 homolog, ribosome maturation factor	51154
TC01000300.hg.1	8.7	9.32	-1.54	0.0156	TCEB3	transcription elongation factor B (SIII), polypeptide 3 (110kDa, elongin A)	6924
TC01000309.hg.1	9.45	8.03	2.68	0.0011	GRHL3	grainyhead-like transcription factor 3	57822
TC01000358.hg.1	7.94	7.34	1.52	0.0193	WDTC1	WD and tetratricopeptide repeats 1	23038
TC01000377.hg.1	7.22	5.9	2.5	0.0023	SESN2	sestrin 2	83667
TC01000494.hg.1	6.55	7.53	-1.96	0.0483	KIAA0754; MACF1	KIAA0754; microtubule-actin crosslinking factor 1	643314; 23499
TC01000504.hg.1	12.57	13.3	-1.66	0.0478	CAP1	CAP, adenylate cyclase-associated protein 1 (yeast)	10487
TC01000508.hg.1	10.85	11.62	-1.7	0.0006	ZMPSTE24	zinc metallopeptidase STE24	10269
TC01000520.hg.1	7.74	8.68	-1.92	0.005	CTPS1	CTP synthase 1	1503
TC01000545.hg.1	8.96	9.77	-1.75	0.0011	CDC20	cell division cycle 20	991
TC01000548.hg.1	10.82	9.86	1.95	0.0001	PTPRF	protein tyrosine phosphatase, receptor type, F	5792
TC01000565.hg.1	15.32	13.87	2.72	0.0161	SNORD46	small nucleolar RNA, C/D box 46	94161
TC01000576.hg.1	10.56	11.39	-1.77	5.77e-05	TMEM69	transmembrane protein 69	51249
TC01000580.hg.1	7.06	9.54	-5.6	0.0015	TSPAN1	tetraspanin 1	10103
TC01000638.hg.1	10.86	10.18	1.59	0.0347	BTF3L4	basic transcription factor 3-like 4	91408
TC01000757.hg.1	5.72	4.41	2.48	0.0396	CTH	cystathionine gamma-lyase	1491
TC01000772.hg.1	6.62	7.47	-1.8	0.006	TYW3	tRNA-yW synthesizing protein 3 homolog (S. cerevisiae)	127253
TC01000777.hg.1	10.53	11.57	-2.06	0.0105	RABGGTB; SNORD45B; SNORD45A; SNORD45C	Rab geranylgeranyltransferase, beta subunit; small nucleolar RNA, C/D box 45B; small nucleolar RNA, C/D box 45A; small nucleolar RNA, C/D box 45C	5876; 26804; 26805; 692085
TC01000812.hg.1	9.42	10.14	-1.64	0.0045	RPF1	ribosome production factor 1 homolog	80135
TC01000814.hg.1	4.9	6.09	-2.28	0.0141	WDR63	WD repeat domain 63	126820
TC01000821.hg.1	16.24	15.53	1.64	0.0102	CLCA2	chloride channel accessory 2	9635
TC01000830.hg.1	6.95	6.25	1.63	0.0053	LMO4	LIM domain only 4	8543
TC01000835.hg.1	9.79	8.63	2.23	0.0023	GBP6	guanylate binding protein family, member 6	163351
TC01000860.hg.1	6.68	7.4	-1.65	0.0016	CCDC18	coiled-coil domain containing 18	343099
TC01000905.hg.1	9.54	10.27	-1.65	0.0223	SLC30A7	solute carrier family 30 (zinc transporter), member 7	148867
TC01000909.hg.1	4.3	5.44	-2.21	0.0001	S1PR1	sphingosine-1-phosphate receptor 1	1901
TC01000940.hg.1	11.2	9.32	3.68	0.0019	SARS	seryl-tRNA synthetase	6301
TC01000941.hg.1	8.17	6.98	2.28	0.0014	CELSR2	cadherin, EGF LAG seven-pass G-type receptor 2	1952
TC01000956.hg.1	11.22	10.55	1.59	0.0028	AHCYL1	adenosylhomocysteinase like 1	10768
TC01001015.hg.1	5.12	4.45	1.6	0.02	MAB21L3	mab-21-like 3 (C. elegans)	126868
TC01001018.hg.1	14.49	13.5	1.99	0.0042	ATP1A1	ATPase, Na+/K+ transporting, alpha 1 polypeptide	476
TC01001026.hg.1	6.84	7.44	-1.51	0.0071	TTF2	transcription termination factor, RNA polymerase II	8458
TC01001043.hg.1	8.45	5.77	6.41	0.0003	PHGDH	phosphoglycerate dehydrogenase	26227
TC01001090.hg.1	14.76	11.53	9.32	2.31e-05	TXNIP	thioredoxin interacting protein	10628
TC01001128.hg.1	4.69	3.53	2.23	0.0314	LOC284561	uncharacterized LOC284561	284561
TC01001184.hg.1	9.32	9.94	-1.54	0.0437	MRPS21	mitochondrial ribosomal protein S21	54460
TC01001199.hg.1	9.73	7.74	3.97	0.001	BNIPL	BCL2/adenovirus E1B 19kD interacting protein like	149428
TC01001220.hg.1	5.2	4.46	1.67	0.0106	LOC100132111	uncharacterized LOC100132111	100132111
TC01001284.hg.1	7.75	7.1	1.57	0.0006	ZBTB7B	zinc finger and BTB domain containing 7B	51043
TC01001289.hg.1	9.54	8.8	1.67	0.0056	SLC50A1	solute carrier family 50 (sugar efflux transporter), member 1	55974
TC01001315.hg.1	6.28	6.91	-1.54	0.018	SLC25A44	solute carrier family 25, member 44	9673
TC01001317.hg.1	9.14	8.36	1.71	0.028	TMEM79	transmembrane protein 79	84283
TC01001358.hg.1	9	8.05	1.94	0.0073	LINC01133	long intergenic non-protein coding RNA 1133	100505633
TC01001369.hg.1	6.39	5.62	1.7	0.0024	VANGL2	VANGL planar cell polarity protein 2	57216
TC01001422.hg.1	10.31	11.61	-2.46	0.0001	UAP1	UDP-N-acetylglucosamine pyrophosphorylase 1	6675
TC01001473.hg.1	10.32	9.03	2.46	2.91e-05	ATP1B1	ATPase, Na+/K+ transporting, beta 1 polypeptide	481
TC01001475.hg.1	10.73	11.77	-2.05	0.0125	BLZF1	basic leucine zipper nuclear factor 1	8548
TC01001523.hg.1	5.11	5.71	-1.52	0.0021	GPR52	G protein-coupled receptor 52	9293
TC01001544.hg.1	9.61	8.99	1.55	0.012	RALGPS2	Ral GEF with PH domain and SH3 binding motif 2	55103
TC01001551.hg.1	8.78	10.04	-2.4	0.0029	SOAT1	sterol O-acyltransferase 1	6646
TC01001568.hg.1	6.94	6.3	1.56	0.0031	MR1	major histocompatibility complex, class I-related	3140
TC01001582.hg.1	10.66	11.48	-1.76	0.0016	DHX9	DEAH (Asp-Glu-Ala-His) box helicase 9	1660
TC01001591.hg.1	7.35	6.56	1.72	0.0093	C1orf21	chromosome 1 open reading frame 21	81563
TC01001604.hg.1	9.11	9.72	-1.53	0.0078	C1orf27	chromosome 1 open reading frame 27	54953
TC01001607.hg.1	8.15	8.99	-1.8	0.0167	PLA2G4A	phospholipase A2, group IVA (cytosolic, calcium-dependent)	5321
TC01001639.hg.1	9.5	10.25	-1.69	0.0141	NEK7	NIMA-related kinase 7	140609
TC01001653.hg.1	7.05	6.41	1.56	0.0032	C1orf106	chromosome 1 open reading frame 106	55765
TC01001658.hg.1	13.95	13.06	1.86	0.0008	PKP1	plakophilin 1	5317
TC01001667.hg.1	7.8	8.89	-2.13	0.0002	TIMM17A	translocase of inner mitochondrial membrane 17 homolog A (yeast)	10440
TC01001688.hg.1	11.99	11.11	1.84	0.0009	ATP2B4	ATPase, Ca++ transporting, plasma membrane 4	493
TC01001724.hg.1	7.33	6.17	2.23	0.0018	RASSF5	Ras association (RalGDS/AF-6) domain family member 5	83593
TC01001729.hg.1	5.57	4.97	1.51	0.0181	IL20	interleukin 20	50604
TC01001752.hg.1	7.37	8	-1.55	0.0049	DIEXF	digestive organ expansion factor homolog (zebrafish)	27042
TC01001753.hg.1	4.2	5.2	-2.01	0.0407	SYT14	synaptotagmin XIV	255928
TC01001804.hg.1	8.25	9.53	-2.43	6.4e-06	RRP15	ribosomal RNA processing 15 homolog	51018
TC01001842.hg.1	11.09	10.31	1.72	0.003	DEGS1	delta(4)-desaturase, sphingolipid 1	8560
TC01001976.hg.1	6.4	7.21	-1.75	0.0278	EXO1	exonuclease 1	9156
TC01001982.hg.1	5.24	6.15	-1.87	0.0176	MIR4677	microRNA 4677	100616343
TC01001990.hg.1	8.56	9.21	-1.57	0.0046	COX20	COX20 cytochrome c oxidase assembly factor	116228
TC01002156.hg.1	9.35	10.01	-1.59	0.004	DNAJC11	DnaJ (Hsp40) homolog, subfamily C, member 11	55735
TC01002166.hg.1	15.01	14.01	2.01	0.0085	ERRFI1	ERBB receptor feedback inhibitor 1	54206
TC01002195.hg.1	8.96	10.7	-3.34	0.0014	SRM	spermidine synthase	6723
TC01002289.hg.1	13.8	12.95	1.79	0.0026	RCC2	regulator of chromosome condensation 2	55920
TC01002330.hg.1	5.59	4.73	1.82	0.0027	WNT4	wingless-type MMTV integration site family, member 4	54361
TC01002337.hg.1	4.18	5	-1.76	0.0292	HTR1D	5-hydroxytryptamine (serotonin) receptor 1D, G protein-coupled	3352
TC01002338.hg.1	3.84	4.58	-1.67	0.0354	HTR1D	5-hydroxytryptamine (serotonin) receptor 1D, G protein-coupled	3352
TC01002342.hg.1	5.74	5.03	1.63	0.0012	TCEA3	transcription elongation factor A (SII), 3	6920
TC01002347.hg.1	4.83	5.53	-1.62	0.0484	ID3	inhibitor of DNA binding 3, dominant negative helix-loop-helix protein	3399
TC01002351.hg.1	6.1	5.42	1.6	0.0001	HMGCL	3-hydroxymethyl-3-methylglutaryl-CoA lyase	3155
TC01002358.hg.1	6.71	5.4	2.47	0.0042	IL22RA1	interleukin 22 receptor, alpha 1	58985
TC01002382.hg.1	7.83	7.01	1.76	0.0091	PAQR7	progestin and adipoQ receptor family member VII	164091
TC01002400.hg.1	7.12	6.23	1.85	0.0399	FAM46B	family with sequence similarity 46, member B	115572
TC01002405.hg.1	6.99	6.41	1.5	0.0153	MAP3K6	mitogen-activated protein kinase kinase kinase 6	9064
TC01002407.hg.1	5.81	5.2	1.52	0.0095	CD164L2	CD164 sialomucin-like 2	388611
TC01002408.hg.1	12.95	12.05	1.87	0.0081	WASF2	WAS protein family, member 2	10163
TC01002412.hg.1	10.83	12.6	-3.42	0.0335	IFI6	interferon, alpha-inducible protein 6	2537
TC01002426.hg.1	13.79	12.61	2.26	0.0102	SNORD99	small nucleolar RNA, C/D box 99	692212
TC01002475.hg.1	9.38	8.17	2.32	0.0085	YARS	tyrosyl-tRNA synthetase	8565
TC01002497.hg.1	8.11	7.46	1.57	0.0008	KIAA0319L	KIAA0319-like	79932
TC01002500.hg.1	6.22	7.82	-3.02	0.0033	CLSPN	claspin	63967
TC01002506.hg.1	7.73	6.94	1.73	0.0012	STK40	serine/threonine kinase 40	83931
TC01002519.hg.1	10.15	11.13	-1.97	0.0011	GNL2	guanine nucleotide binding protein-like 2 (nucleolar)	29889
TC01002534.hg.1	8.15	7.12	2.03	0.0046	RHBDL2	rhomboid, veinlet-like 2 (Drosophila)	54933
TC01002578.hg.1	16	14.58	2.68	0.0004	SLC2A1	solute carrier family 2 (facilitated glucose transporter), member 1	6513
TC01002581.hg.1	5.89	5.23	1.58	0.0435	C1orf210	chromosome 1 open reading frame 210	149466
TC01002584.hg.1	8.02	7.34	1.61	0.0056	MED8	mediator complex subunit 8	112950
TC01002590.hg.1	7.89	6.13	3.38	0.0008	SLC6A9	solute carrier family 6 (neurotransmitter transporter, glycine), member 9	6536
TC01002608.hg.1	6.03	5.03	2	0.0005	TESK2	testis-specific kinase 2	10420
TC01002616.hg.1	5.11	5.9	-1.74	0.0038	PIK3R3	phosphoinositide-3-kinase, regulatory subunit 3 (gamma)	8503
TC01002648.hg.1	5.78	5.14	1.56	0.0025	TTC39A	tetratricopeptide repeat domain 39A	22996
TC01002655.hg.1	10.29	9.42	1.83	0.0374	TXNDC12	thioredoxin domain containing 12 (endoplasmic reticulum)	51060
TC01002669.hg.1	6.51	7.24	-1.65	0.0084	LRP8	LDL receptor related protein 8	7804
TC01002676.hg.1	9.67	10.32	-1.56	0.0003	NDC1	NDC1 transmembrane nucleoporin	55706
TC01002685.hg.1	4.62	3.88	1.68	0.0005	RP5-997D24.5
TC01002727.hg.1	8.84	9.57	-1.66	0.0052	DOCK7	dedicator of cytokinesis 7	85440
TC01002766.hg.1	7.97	8.56	-1.51	0.0489	DEPDC1	DEP domain containing 1	55635
TC01002769.hg.1	9.34	10.08	-1.66	0.0057	LRRC40	leucine rich repeat containing 40	55631
TC01002803.hg.1	9.32	10.08	-1.68	0.0012	FUBP1	far upstream element (FUSE) binding protein 1	8880
TC01002831.hg.1	8.53	9.12	-1.51	0.0079	ZNHIT6	zinc finger, HIT-type containing 6	54680
TC01002868.hg.1	8.38	9.26	-1.84	0.0395	EVI5	ecotropic viral integration site 5	7813
TC01002880.hg.1	6.41	7.29	-1.84	0.0054	MIG7	mig-7	723788
TC01002881.hg.1	7.37	8.32	-1.93	0.0008	DNTTIP2	deoxynucleotidyltransferase, terminal, interacting protein 2	30836
TC01002884.hg.1	9.57	11.5	-3.81	0.008	ARHGAP29	Rho GTPase activating protein 29	9411
TC01002891.hg.1	9.41	10.07	-1.58	0.0178	CNN3	calponin 3, acidic	1266
TC01002892.hg.1	6.66	7.27	-1.52	0.0111	ALG14	ALG14, UDP-N-acetylglucosaminyltransferase subunit	199857
TC01002911.hg.1	9.16	7.94	2.32	0.0213	FRRS1	ferric-chelate reductase 1	391059
TC01002916.hg.1	7.82	8.88	-2.08	0.0007	SASS6	SAS-6 centriolar assembly protein	163786
TC01002940.hg.1	5.64	4.94	1.62	0.0008	VAV3	vav 3 guanine nucleotide exchange factor	10451
TC01002949.hg.1	8.86	9.77	-1.88	0.0029	TAF13	TAF13 RNA polymerase II, TATA box binding protein (TBP)-associated factor, 18kDa	6884
TC01002954.hg.1	9.29	7.71	2.99	0.0053	SORT1	sortilin 1	6272
TC01002985.hg.1	8.16	9.01	-1.8	0.0042	WDR77	WD repeat domain 77	79084
TC01003030.hg.1	9.43	8.54	1.86	0.0002	IGSF3	immunoglobulin superfamily, member 3	3321
TC01003085.hg.1	8.35	9.29	-1.92	0.003	FAM72D	family with sequence similarity 72, member D	728833
TC01003196.hg.1	7	7.61	-1.53	0.0229	SF3B4	splicing factor 3b, subunit 4, 49kDa	10262
TC01003197.hg.1	6.17	5.38	1.72	0.0114	MTMR11	myotubularin related protein 11	10903
TC01003258.hg.1	9.16	7.62	2.9	0.0355	PGLYRP3	peptidoglycan recognition protein 3	114771
TC01003288.hg.1	5.18	4.4	1.72	0.0214	MIR190B	microRNA 190b	100126346
TC01003324.hg.1	9.59	8.98	1.54	0.0004	RIT1	Ras-like without CAAX 1	6016
TC01003337.hg.1	11.7	12.61	-1.88	0.0002	CCT3	chaperonin containing TCP1, subunit 3 (gamma)	7203
TC01003344.hg.1	6.77	7.46	-1.61	0.0031	GPATCH4	G-patch domain containing 4	54865
TC01003349.hg.1	8.38	7.28	2.15	0.0003	CRABP2	cellular retinoic acid binding protein 2	1382
TC01003415.hg.1	8.91	7.9	2	0.0038	PVRL4	poliovirus receptor-related 4	81607
TC01003495.hg.1	6.47	7.18	-1.64	0.0063	NME7	NME/NM23 family member 7	29922
TC01003546.hg.1	7.59	8.19	-1.52	0.0276	KIAA0040	KIAA0040	9674
TC01003616.hg.1	5.76	4.76	2.01	0.0016	NCF2	neutrophil cytosolic factor 2	4688
TC01003636.hg.1	9.89	10.6	-1.64	0.0122	TPR	translocated promoter region, nuclear basket protein	7175
TC01003679.hg.1	8.2	9.19	-1.99	0.0054	KIF14	kinesin family member 14	9928
TC01003692.hg.1	10.88	11.65	-1.7	0.0337	CSRP1	cysteine and glycine-rich protein 1	1465
TC01003702.hg.1	6.12	6.93	-1.75	0.0004	UBE2T	ubiquitin conjugating enzyme E2T	29089
TC01003725.hg.1	6.7	5.42	2.43	0.0189	ETNK2	ethanolamine kinase 2	55224
TC01003732.hg.1	10.64	9.75	1.85	0.0014	PPP1R15B	protein phosphatase 1, regulatory subunit 15B	84919
TC01003733.hg.1	6.06	5.32	1.67	0.0035	PIK3C2B	phosphatidylinositol-4-phosphate 3-kinase, catalytic subunit type 2 beta	5287
TC01003745.hg.1	7.52	6.68	1.78	0.0168	NUAK2	NUAK family, SNF1-like kinase, 2	81788
TC01003747.hg.1	5.28	4.14	2.21	0.0006	LEMD1	LEM domain containing 1	93273
TC01003748.hg.1	5.09	4.31	1.72	0.0005	MIR135B	microRNA 135b	442891
TC01003786.hg.1	9.55	11.42	-3.64	0.0254	C1orf74	chromosome 1 open reading frame 74	148304
TC01003817.hg.1	10.95	10.24	1.63	0.0338	PTPN14	protein tyrosine phosphatase, non-receptor type 14	5784
TC01003833.hg.1	12.28	11.61	1.59	0.0362	EPRS	glutamyl-prolyl-tRNA synthetase	2058
TC01003867.hg.1	5.73	6.34	-1.53	0.0077	TAF1A	TATA box binding protein (TBP)-associated factor, RNA polymerase I, A, 48kDa	9015
TC01003963.hg.1	6.82	6.2	1.54	0.0211	FAM89A; MIR1182	family with sequence similarity 89, member A; microRNA 1182	375061; 100302132
TC01003990.hg.1	9.06	8.19	1.82	0.0234	SNORA14B	small nucleolar RNA, H/ACA box 14B	677802
TC01004007.hg.1	10.07	10.76	-1.62	0.0153	HEATR1	HEAT repeat containing 1	55127
TC01004027.hg.1	6.57	7.53	-1.95	0.0072	CHML	choroideremia-like (Rab escort protein 2)	1122
TC01004038.hg.1	7.34	8.41	-2.09	0.0002	CEP170	centrosomal protein 170kDa	9859
TC01004059.hg.1	8.53	9.24	-1.64	0.0074	TFB2M	transcription factor B2, mitochondrial	64216
TC01004062.hg.1	10.63	11.33	-1.63	0.0014	AHCTF1	AT hook containing transcription factor 1	25909
TC01004267.hg.1	8.53	9.22	-1.61	0.0133	RCC1	regulator of chromosome condensation 1	1104
TC01004337.hg.1	8.24	7.65	1.51	0.003	NFYC	nuclear transcription factor Y subunit gamma	4802
TC01004481.hg.1	8.95	10.22	-2.42	0.0025	TYW3	tRNA-yW synthesizing protein 3 homolog (S. cerevisiae)	127253
TC01004503.hg.1	6.21	6.88	-1.59	0.0491	PRKACB	protein kinase, cAMP-dependent, catalytic, beta	5567
TC01004530.hg.1	7.24	8.28	-2.05	0.0004	CCDC18	coiled-coil domain containing 18	343099
TC01004531.hg.1	5.7	7.2	-2.84	0.0003	CCDC18	coiled-coil domain containing 18	343099
TC01004603.hg.1	10.95	8.97	3.96	0.0075	SARS	seryl-tRNA synthetase	6301
TC01004604.hg.1	7.6	6.23	2.58	0.0042	SARS	seryl-tRNA synthetase	6301
TC01004608.hg.1	7.48	6.66	1.76	0.0327	GSTM4	glutathione S-transferase mu 4	2948
TC01004629.hg.1	14.99	15.78	-1.73	0.0137	CAPZA1	capping protein (actin filament) muscle Z-line, alpha 1	829
TC01004709.hg.1	4.78	3.35	2.69	0.0201	LOC284561	uncharacterized LOC284561	284561
TC01004761.hg.1	7.28	6.6	1.6	0.0071	ZBTB7B	zinc finger and BTB domain containing 7B	51043
TC01004765.hg.1	7.53	8.38	-1.8	0.0077	MSTO2P	misato family member 2, pseudogene	100129405
TC01004769.hg.1	9.87	8.95	1.89	0.0181	TMEM79	transmembrane protein 79	84283
TC01004783.hg.1	6.67	5.83	1.78	0.0161	LINC01133	long intergenic non-protein coding RNA 1133	100505633
TC01004863.hg.1	7	6.15	1.8	0.0079	FLJ23867	uncharacterized protein FLJ23867	200058
TC01004881.hg.1	11.65	12.55	-1.86	0.0024	DHX9	DEAH (Asp-Glu-Ala-His) box helicase 9	1660
TC01004964.hg.1	10.42	9.47	1.93	0.0385	MDM4	MDM4, p53 regulator	4194
TC01005002.hg.1	4.17	5.6	-2.69	0.0308	SYT14	synaptotagmin XIV	255928
TC01005030.hg.1	9.64	10.63	-1.99	7.47e-05	RRP15	ribosomal RNA processing 15 homolog	51018
TC01005268.hg.1	9.96	8.74	2.33	0.0156	DHRS3	dehydrogenase/reductase (SDR family) member 3	9249
TC01005330.hg.1	9.25	7.88	2.59	1.57e-05	HMGCL	3-hydroxymethyl-3-methylglutaryl-CoA lyase	3155
TC01005331.hg.1	11.13	11.84	-1.63	0.0029	SRSF10	serine/arginine-rich splicing factor 10	10772
TC01005333.hg.1	5.76	4.04	3.29	0.0013	IL22RA1	interleukin 22 receptor, alpha 1	58985
TC01005437.hg.1	10	7.13	7.33	0.0008	SLC6A9	solute carrier family 6 (neurotransmitter transporter, glycine), member 9	6536
TC01005497.hg.1	10.55	11.32	-1.7	0.0001	NDC1	NDC1 transmembrane nucleoporin	55706
TC01005500.hg.1	10.22	10.83	-1.52	0.0084	HSPB11	heat shock protein family B (small), member 11	51668
TC01005638.hg.1	5.85	8.01	-4.45	0.0077	ARHGAP29	Rho GTPase activating protein 29	9411
TC01005718.hg.1	6.41	7.13	-1.65	0.016	PTPN22	protein tyrosine phosphatase, non-receptor type 22 (lymphoid)	26191
TC01005772.hg.1	6.67	5.42	2.38	0.0187	LOC653513	phosphodiesterase 4D interacting protein-like	653513
TC01005848.hg.1	7.82	6.53	2.44	0.0258	MUC1	mucin 1, cell surface associated	4582
TC01005857.hg.1	12.72	13.83	-2.16	4.27e-05	CCT3	chaperonin containing TCP1, subunit 3 (gamma)	7203
TC01005949.hg.1	8.44	9.36	-1.89	0.017	KIAA0040	KIAA0040	9674
TC01006036.hg.1	7.76	6.6	2.22	0.0111	TNNT2	troponin T type 2 (cardiac)	7139
TC01006037.hg.1	8.96	8.07	1.85	0.0042	TNNT2	troponin T type 2 (cardiac)	7139
TC01006056.hg.1	6.24	4.11	4.35	0.0017	LEMD1	LEM domain containing 1	93273
TC01006108.hg.1	10.19	9.12	2.09	0.008	PTPN14	protein tyrosine phosphatase, non-receptor type 14	5784
TC01006113.hg.1	6.25	7.29	-2.06	0.0098	GPATCH2	G-patch domain containing 2	55105
TC01006233.hg.1	6.09	7.11	-2.03	0.0004	CHML	choroideremia-like (Rab escort protein 2)	1122
TC01006300.hg.1	8.59	9.28	-1.61	0.0002	STIL	SCL/TAL1 interrupting locus	6491
TC01006333.hg.1	9.57	8.31	2.39	0.0008	EFNA3	ephrin-A3	1944
TC01006335.hg.1	7.36	8.16	-1.74	0.0062	MSTO1; MSTO2P	misato 1, mitochondrial distribution and morphology regulator; misato family member 2, pseudogene	55154; 100129405
TC01006348.hg.1	9.69	8.95	1.66	0.0053	IFFO2	intermediate filament family orphan 2	126917
TC01006366.hg.1	10.28	9.3	1.97	0.001	DENND2C	DENN/MADD domain containing 2C	163259
TC01006383.hg.1	7.59	6.26	2.53	0.0023	MUC1	mucin 1, cell surface associated	4582
TC02000054.hg.1	10.74	8.96	3.44	0.0001	GRHL1	grainyhead-like transcription factor 1	29841
TC02000057.hg.1	7.13	7.76	-1.55	0.032	RRM2	ribonucleotide reductase M2	6241
TC02000079.hg.1	4.32	3.72	1.51	0.0086	LOC100506405	uncharacterized LOC100506405	100506405
TC02000089.hg.1	11.63	12.39	-1.7	0.0003	DDX1	DEAD (Asp-Glu-Ala-Asp) box helicase 1	1653
TC02000105.hg.1	8.57	9.41	-1.79	0.0014	GEN1	GEN1 Holliday junction 5 flap endonuclease	348654
TC02000149.hg.1	10.04	9.07	1.96	0.0055	HADHB	hydroxyacyl-CoA dehydrogenase/3-ketoacyl-CoA thiolase/enoyl-CoA hydratase (trifunctional protein), beta subunit	3032
TC02000183.hg.1	8.69	7.64	2.06	0.0011	FOSL2	FOS-like antigen 2	2355
TC02000187.hg.1	11.27	12.19	-1.9	0.0123	WDR43	WD repeat domain 43	23160
TC02000215.hg.1	7.97	8.62	-1.57	0.0269	TTC27	tetratricopeptide repeat domain 27	55622
TC02000270.hg.1	4.64	5.71	-2.1	0.0064	PLEKHH2	pleckstrin homology domain containing, family H (with MyTH4 domain) member 2	130271
TC02000310.hg.1	5.91	6.77	-1.81	0.0049	CHAC2	ChaC, cation transport regulator homolog 2 (E. coli)	494143
TC02000357.hg.1	8.2	8.97	-1.7	0.0109	B3GNT2	UDP-GlcNAc:betaGal beta-1,3-N-acetylglucosaminyltransferase 2	10678
TC02000374.hg.1	5.88	4.64	2.36	0.0075	SLC1A4	solute carrier family 1 (glutamate/neutral amino acid transporter), member 4	6509
TC02000428.hg.1	7.12	7.79	-1.58	0.0006	MPHOSPH10	M-phase phosphoprotein 10 (U3 small nucleolar ribonucleoprotein)	10199
TC02000454.hg.1	10.94	9.16	3.43	0.0223	MTHFD2	methylenetetrahydrofolate dehydrogenase (NADP+ dependent) 2, methenyltetrahydrofolate cyclohydrolase	10797
TC02000466.hg.1	8.64	7.36	2.43	0.0299	HK2	hexokinase 2	3099
TC02000530.hg.1	9.14	9.91	-1.7	0.0082	ANAPC1	anaphase promoting complex subunit 1	64682
TC02000535.hg.1	8.54	9.73	-2.28	0.0012	LINC00152; MIR4435-2HG	long intergenic non-protein coding RNA 152; MIR4435-2 host gene	112597; 541471
TC02000536.hg.1	3.94	4.71	-1.71	0.0005	MIR4435-1; MIR4435-2	microRNA 4435-1; microRNA 4435-2	100616499; 100616341
TC02000585.hg.1	5.73	5.1	1.54	0.0002	CNNM4	cyclin and CBS domain divalent metal cation transport mediator 4	26504
TC02000590.hg.1	6.35	7.31	-1.94	0.0095	LOC100506123	uncharacterized LOC100506123	100506123
TC02000603.hg.1	11.55	12.66	-2.16	0.0009	EIF5B	eukaryotic translation initiation factor 5B	9669
TC02000617.hg.1	10.46	11.34	-1.83	0.0029	MAP4K4	mitogen-activated protein kinase kinase kinase kinase 4	9448
TC02000669.hg.1	5.55	6.25	-1.62	0.001	CCDC138	coiled-coil domain containing 138	165055
TC02000696.hg.1	4.78	4.15	1.55	0.014	BCL2L11	BCL2-like 11 (apoptosis facilitator)	10018
TC02000705.hg.1	7.59	6.56	2.05	0.0022	ZC3H6	zinc finger CCCH-type containing 6	376940
TC02000711.hg.1	10.39	12.06	-3.18	0.0014	SLC20A1	solute carrier family 20 (phosphate transporter), member 1	6574
TC02000717.hg.1	8.82	7.16	3.18	0.042	IL36RN	interleukin 36 receptor antagonist	26525
TC02000742.hg.1	9.07	9.77	-1.62	0.0105	DDX18	DEAD (Asp-Glu-Ala-Asp) box polypeptide 18	8886
TC02000861.hg.1	6.47	7.2	-1.66	0.0022	LOC100507460	uncharacterized LOC100507460	100507460
TC02000874.hg.1	7.81	8.42	-1.52	0.0301	MGAT5	mannosyl (alpha-1,6-)-glycoprotein beta-1,6-N-acetyl-glucosaminyltransferase	4249
TC02000881.hg.1	9.89	10.55	-1.58	0.0035	R3HDM1	R3H domain containing 1	23518
TC02000891.hg.1	3.81	5.04	-2.33	0.0344	HNMT	histamine N-methyltransferase	3176
TC02000928.hg.1	6.83	5.96	1.83	0.0289	LYPD6B	LY6/PLAUR domain containing 6B	130576
TC02000939.hg.1	8.35	8.98	-1.55	0.0249	RIF1	replication timing regulatory factor 1	55183
TC02000941.hg.1	10.4	11.03	-1.55	0.0004	FMNL2	formin like 2	114793
TC02000963.hg.1	7.25	6.15	2.14	0.029	DAPL1	death associated protein like 1	92196
TC02000971.hg.1	5.47	6.14	-1.59	0.0053	RNA5SP108	RNA, 5S ribosomal pseudogene 108
TC02001004.hg.1	9.73	10.32	-1.51	0.0058	PPIG	peptidylprolyl isomerase G (cyclophilin G)	9360
TC02001007.hg.1	9.79	10.62	-1.79	0.0008	SSB	Sjogren syndrome antigen B (autoantigen La)	6741
TC02001021.hg.1	10.99	10.29	1.63	0.0429	CYBRD1	cytochrome b reductase 1	79901
TC02001024.hg.1	7.94	8.72	-1.72	0.0067	HAT1	histone acetyltransferase 1	8520
TC02001031.hg.1	9.25	8.4	1.8	0.0124	PDK1	pyruvate dehydrogenase kinase, isozyme 1	5163
TC02001058.hg.1	3.54	4.42	-1.84	0.0003	LINC01117	long intergenic non-protein coding RNA 1117	102724224
TC02001065.hg.1	10.24	10.91	-1.59	0.0142	AGPS	alkylglycerone phosphate synthase	8540
TC02001071.hg.1	9.27	8.56	1.64	0.0409	OSBPL6; MIR548N	oxysterol binding protein-like 6; microRNA 548n	114880; 100302152
TC02001089.hg.1	10.28	11.19	-1.88	0.0052	DNAJC10	DnaJ (Hsp40) homolog, subfamily C, member 10	54431
TC02001098.hg.1	9.8	10.58	-1.72	0.0114	ZC3H15	zinc finger CCCH-type containing 15	55854
TC02001108.hg.1	9.95	10.9	-1.93	0.0255	WDR75	WD repeat domain 75	84128
TC02001122.hg.1	9.29	10.1	-1.74	0.0125	GLS	glutaminase	2744
TC02001139.hg.1	8.36	9.68	-2.51	0.0006	SLC39A10	solute carrier family 39 (zinc transporter), member 10	57181
TC02001188.hg.1	11.89	13.38	-2.8	0.0029	NOP58	NOP58 ribonucleoprotein	51602
TC02001221.hg.1	7.27	8.06	-1.72	0.0007	FASTKD2	FAST kinase domains 2	22868
TC02001273.hg.1	5.87	6.54	-1.59	0.0287	PKI55	DKFZp434H1419	150967
TC02001314.hg.1	5.74	4.61	2.19	0.0006	WNT10A	wingless-type MMTV integration site family, member 10A	80326
TC02001347.hg.1	8.24	6.67	2.96	0.0016	SGPP2	sphingosine-1-phosphate phosphatase 2	130367
TC02001359.hg.1	7.49	6.82	1.59	0.0139	RHBDD1	rhomboid domain containing 1	84236
TC02001377.hg.1	8.05	9.08	-2.04	0.0358	SP100	SP100 nuclear antigen	6672
TC02001379.hg.1	12.14	12.79	-1.57	0.0134	CAB39	calcium binding protein 39	51719
TC02001386.hg.1	11.31	12.02	-1.64	0.0054	PSMD1	proteasome 26S subunit, non-ATPase 1	5707
TC02001558.hg.1	10.69	9.66	2.04	0.0009	ADAM17	ADAM metallopeptidase domain 17	6868
TC02001570.hg.1	12.11	13.45	-2.53	0.0003	ODC1	ornithine decarboxylase 1	4953
TC02001572.hg.1	9.45	10.1	-1.57	0.0202	NOL10	nucleolar protein 10	79954
TC02001576.hg.1	9.73	10.31	-1.5	0.0216	ROCK2	Rho-associated, coiled-coil containing protein kinase 2	9475
TC02001665.hg.1	13.61	12.81	1.74	0.0053	HADHA	hydroxyacyl-CoA dehydrogenase/3-ketoacyl-CoA thiolase/enoyl-CoA hydratase (trifunctional protein), alpha subunit	3030
TC02001714.hg.1	6.71	8.06	-2.56	0.0215	XDH	xanthine dehydrogenase	7498
TC02001729.hg.1	8.88	9.65	-1.71	0.0012	FAM98A	family with sequence similarity 98, member A	25940
TC02001739.hg.1	11.97	12.88	-1.88	0.0337	EIF2AK2	eukaryotic translation initiation factor 2-alpha kinase 2	5610
TC02001741.hg.1	8.93	9.95	-2.03	0.0009	CEBPZ	CCAAT/enhancer binding protein (C/EBP), zeta	10153
TC02001795.hg.1	11.04	11.74	-1.62	0.0417	LRPPRC	leucine-rich pentatricopeptide repeat containing	10128
TC02001847.hg.1	5.54	4.82	1.65	0.0062	MIR3682	microRNA 3682	100500850
TC02001848.hg.1	11	11.85	-1.8	0.0023	PSME4	proteasome activator subunit 4	23198
TC02001860.hg.1	8.37	9.4	-2.05	0.0072	CCDC88A	coiled-coil domain containing 88A	55704
TC02001866.hg.1	9.61	11.06	-2.73	0.003	PNPT1	polyribonucleotide nucleotidyltransferase 1	87178
TC02001885.hg.1	5.98	5.33	1.57	0.0001	BCL11A	B-cell CLL/lymphoma 11A (zinc finger protein)	53335
TC02001911.hg.1	8.76	7.97	1.72	0.0031	PELI1	pellino E3 ubiquitin protein ligase 1	57162
TC02001916.hg.1	8.1	7.41	1.61	0.0208	SERTAD2	SERTA domain containing 2	9792
TC02001948.hg.1	12.08	10.41	3.18	0.0107	GFPT1	glutamine--fructose-6-phosphate transaminase 1	2673
TC02001974.hg.1	8.41	7.17	2.35	0.0038	PAIP2B	poly(A) binding protein interacting protein 2B	400961
TC02001977.hg.1	11.73	11.05	1.6	0.0095	EXOC6B	exocyst complex component 6B	23233
TC02002051.hg.1	7.77	8.47	-1.62	0.0119	POLR1A	polymerase (RNA) I polypeptide A	25885
TC02002097.hg.1	5.7	6.52	-1.77	0.0199	LINC00342	long intergenic non-protein coding RNA 342	150759
TC02002119.hg.1	6.22	7.18	-1.94	0.0148	LOC100506123	uncharacterized LOC100506123	100506123
TC02002194.hg.1	14.85	14.11	1.67	0.0061	MALL	mal, T-cell differentiation protein-like	7851
TC02002204.hg.1	8.6	9.54	-1.91	0.0004	BUB1	BUB1 mitotic checkpoint serine/threonine kinase	699
TC02002207.hg.1	7.24	8.1	-1.82	0.0024	MIR4435-2HG	MIR4435-2 host gene	541471
TC02002209.hg.1	3.95	4.69	-1.67	0.0011	MIR4435-2; MIR4435-1	microRNA 4435-2; microRNA 4435-1	100616341; 100616499
TC02002211.hg.1	9.84	10.46	-1.54	0.0073	ANAPC1	anaphase promoting complex subunit 1	64682
TC02002267.hg.1	9.65	10.64	-1.99	0.0121	NIFK	nucleolar protein interacting with the FHA domain of MKI67	84365
TC02002365.hg.1	6.21	7.04	-1.77	0.0241	NCKAP5	NCK-associated protein 5	344148
TC02002434.hg.1	10.51	11.44	-1.89	0.0004	PRPF40A	PRP40 pre-mRNA processing factor 40 homolog A	55660
TC02002468.hg.1	7.76	6.71	2.07	0.0004	PLA2R1	phospholipase A2 receptor 1	22925
TC02002469.hg.1	9.04	10.71	-3.18	0.0314	ITGB6	integrin beta 6	3694
TC02002470.hg.1	8.47	9.12	-1.57	0.0035	RBMS1; MIR4785	RNA binding motif, single stranded interacting protein 1; microRNA 4785	5937; 100616364
TC02002480.hg.1	5.27	7.68	-5.32	0.0029	FAP	fibroblast activation protein alpha	2191
TC02002510.hg.1	7.7	8.34	-1.56	0.0115	FASTKD1	FAST kinase domains 1	79675
TC02002558.hg.1	3.97	5.57	-3.04	0.0076	LINC01116	long intergenic non-protein coding RNA 1116	375295
TC02002582.hg.1	10.3	10.92	-1.55	0.005	CWC22	CWC22 homolog, spliceosome-associated protein	57703
TC02002684.hg.1	8.2	9.06	-1.81	0.0011	WDR12	WD repeat domain 12	55759
TC02002698.hg.1	6.96	6.16	1.75	0.0081	GPR1	G protein-coupled receptor 1	2825
TC02002754.hg.1	5.4	7.12	-3.29	0.0028	2019-03-04	membrane associated ring finger 4	57574
TC02002808.hg.1	7.95	6.81	2.2	0.0258	EPHA4	EPH receptor A4	2043
TC02002813.hg.1	12.33	13.1	-1.7	0.0008	FARSB	phenylalanyl-tRNA synthetase beta subunit	10056
TC02002819.hg.1	8.48	9.24	-1.7	0.0037	AP1S3	adaptor-related protein complex 1 sigma 3 subunit	130340
TC02002823.hg.1	7.3	7.97	-1.59	0.0349	SERPINE2	serpin peptidase inhibitor, clade E (nexin, plasminogen activator inhibitor type 1), member 2	5270
TC02002830.hg.1	6.04	6.7	-1.58	0.0123	IRS1	insulin receptor substrate 1	3667
TC02002853.hg.1	6.72	7.71	-1.99	0.011	SP110	SP110 nuclear body protein	3431
TC02002859.hg.1	13.5	14.31	-1.76	0.0008	NCL	nucleolin	4691
TC02003134.hg.1	11.99	13.03	-2.06	0.0157	WDR43	WD repeat domain 43	23160
TC02003138.hg.1	12.79	12.18	1.53	0.0366	YPEL5	yippee like 5	51646
TC02003265.hg.1	8.65	7.33	2.5	0.0225	AHSA2	AHA1, activator of heat shock 90kDa protein ATPase homolog 2 (yeast)	130872
TC02003327.hg.1	13.24	13.9	-1.58	0.0005	CCT7	chaperonin containing TCP1, subunit 7 (eta)	10574
TC02003335.hg.1	12.21	10.23	3.96	0.0211	MTHFD2	methylenetetrahydrofolate dehydrogenase (NADP+ dependent) 2, methenyltetrahydrofolate cyclohydrolase	10797
TC02003382.hg.1	8.89	10.07	-2.26	0.001	MIR4435-2HG; LINC00152	MIR4435-2 host gene; long intergenic non-protein coding RNA 152	541471; 112597
TC02003426.hg.1	6.12	7.17	-2.07	0.0078	LOC100506123	uncharacterized LOC100506123	100506123
TC02003597.hg.1	6.64	7.35	-1.63	0.0285	MGAT5	mannosyl (alpha-1,6-)-glycoprotein beta-1,6-N-acetyl-glucosaminyltransferase	4249
TC02003640.hg.1	10.86	9.82	2.05	0.0152	ARL6IP6	ADP-ribosylation factor like GTPase 6 interacting protein 6	151188
TC02003686.hg.1	9.27	9.96	-1.62	0.0086	DCAF17	DDB1 and CUL4 associated factor 17	80067
TC02003690.hg.1	13.54	14.62	-2.12	0.0021	HAT1	histone acetyltransferase 1	8520
TC02003807.hg.1	10.76	11.67	-1.88	0.0043	ATIC	5-aminoimidazole-4-carboxamide ribonucleotide formyltransferase/IMP cyclohydrolase	471
TC02003817.hg.1	6.96	7.7	-1.67	0.0209	PKI55	DKFZp434H1419	150967
TC02003882.hg.1	12.42	13.15	-1.66	0.012	PSMD1	proteasome 26S subunit, non-ATPase 1	5707
TC02004161.hg.1	12.74	13.96	-2.33	0.0077	EIF2AK2	eukaryotic translation initiation factor 2-alpha kinase 2	5610
TC02004500.hg.1	8.14	8.97	-1.77	0.0069	RGPD6	RANBP2-like and GRIP domain containing 6	729540
TC02004598.hg.1	5.99	6.84	-1.8	0.0248	NCKAP5	NCK-associated protein 5	344148
TC02004644.hg.1	11.47	12.45	-1.96	0.0006	PRPF40A	PRP40 pre-mRNA processing factor 40 homolog A	55660
TC02004677.hg.1	3.39	2.71	1.59	0.0043	SCN7A	sodium channel, voltage gated, type VII alpha subunit	6332
TC02004778.hg.1	9.61	10.39	-1.72	0.0009	ORC2	origin recognition complex subunit 2	4999
TC02004970.hg.1	8.96	8.25	1.63	0.0179	MXD1	MAX dimerization protein 1	4084
TC02005004.hg.1	6.94	7.58	-1.56	0.0029	HSPE1	heat shock 10kDa protein 1	3336
TC03000015.hg.1	10.94	10.2	1.67	0.0025	BHLHE40	basic helix-loop-helix family, member e40	8553
TC03000083.hg.1	11.7	10.75	1.92	0.0034	TMEM43	transmembrane protein 43	79188
TC03000149.hg.1	11.6	13.73	-4.38	0.0164	TGFBR2	transforming growth factor beta receptor II	7048
TC03000154.hg.1	7.06	7.93	-1.82	0.0014	ZNF860	zinc finger protein 860	344787
TC03000161.hg.1	5.6	6.83	-2.34	0.0092	CMTM7	CKLF-like MARVEL transmembrane domain containing 7	112616
TC03000208.hg.1	7.83	9.03	-2.3	0.0249	ENTPD3	ectonucleoside triphosphate diphosphohydrolase 3	956
TC03000214.hg.1	9.28	9.99	-1.64	0.0118	CTNNB1	catenin (cadherin-associated protein), beta 1	1499
TC03000231.hg.1	9.02	8.21	1.75	0.0048	ABHD5	abhydrolase domain containing 5	51099
TC03000288.hg.1	6.44	5.41	2.04	0.0004	KLHDC8B	kelch domain containing 8B	200942
TC03000303.hg.1	8.9	8.05	1.8	0.0031	SEMA3F	sema domain, immunoglobulin domain (Ig), short basic domain, secreted, (semaphorin) 3F	6405
TC03000378.hg.1	9.55	7.53	4.07	0.0066	PXK	PX domain containing serine/threonine kinase	54899
TC03000503.hg.1	6.17	6.95	-1.72	0.0045	CMSS1	cms1 ribosomal small subunit homolog (yeast)	84319
TC03000509.hg.1	13.31	12.06	2.39	0.0113	TMEM45A	transmembrane protein 45A	55076
TC03000518.hg.1	6.29	6.94	-1.57	0.0023	TRMT10C	tRNA methyltransferase 10C, mitochondrial RNase P subunit	54931
TC03000637.hg.1	6.59	5.89	1.62	0.0116	LOC100129550	uncharacterized LOC100129550	100129550
TC03000714.hg.1	5.73	4.55	2.26	0.0018	ACPP	acid phosphatase, prostate	55
TC03000774.hg.1	10.04	10.81	-1.7	0.0098	U2SURP	U2 snRNP-associated SURP domain containing	23350
TC03000816.hg.1	10.35	10.97	-1.54	0.0046	SELT	selenoprotein T	51714
TC03000866.hg.1	7.32	7.95	-1.55	0.0153	GFM1	G elongation factor, mitochondrial 1	85476
TC03000873.hg.1	9.74	10.5	-1.68	0.0085	SMC4	structural maintenance of chromosomes 4	10051
TC03000881.hg.1	9.05	9.68	-1.54	0.025	NMD3	NMD3 ribosome export adaptor	51068
TC03000888.hg.1	7.4	4.99	5.32	0.0019	PSAT1P4	phosphoserine aminotransferase 1 pseudogene 4
TC03000930.hg.1	9.34	10.31	-1.96	0.0113	ECT2	epithelial cell transforming 2	1894
TC03001007.hg.1	6.34	5.58	1.7	0.0001	EPHB3	EPH receptor B3	2049
TC03001042.hg.1	13.99	12.94	2.08	0.0132	TP63	tumor protein p63	8626
TC03001048.hg.1	5.4	6.23	-1.78	0.0048	IL1RAP	interleukin 1 receptor accessory protein	3556
TC03001071.hg.1	11.97	11.04	1.9	0.0389	HES1	hes family bHLH transcription factor 1	3280
TC03001146.hg.1	7.71	8.62	-1.88	0.0001	RAD18	RAD18 E3 ubiquitin protein ligase	56852
TC03001192.hg.1	6.03	6.82	-1.73	0.021	WNT7A	wingless-type MMTV integration site family, member 7A	7476
TC03001269.hg.1	7.6	8.23	-1.56	0.0019	OSBPL10	oxysterol binding protein-like 10	114884
TC03001277.hg.1	7.72	8.31	-1.5	0.0002	CLASP2	cytoplasmic linker associated protein 2	23122
TC03001359.hg.1	7.87	6.96	1.88	0.0021	ALS2CL	ALS2 C-terminal like	259173
TC03001374.hg.1	5.45	6.29	-1.79	0.0255	CDC25A	cell division cycle 25A	993
TC03001402.hg.1	6.82	6.16	1.58	0.0045	LAMB2	laminin, beta 2 (laminin S)	3913
TC03001488.hg.1	5.98	6.66	-1.61	0.012	ARHGEF3	Rho guanine nucleotide exchange factor 3	50650
TC03001529.hg.1	4.68	5.47	-1.73	0.0236	MAGI1	membrane associated guanylate kinase, WW and PDZ domain containing 1	9223
TC03001535.hg.1	9.84	10.51	-1.6	0.0451	EOGT	EGF domain-specific O-linked N-acetylglucosamine (GlcNAc) transferase	285203
TC03001604.hg.1	10.15	13.35	-9.18	0.0017	DCBLD2	discoidin, CUB and LCCL domain containing 2	131566
TC03001605.hg.1	10.45	12.43	-3.95	0.0005	RNU6-26P	RNA, U6 small nuclear 26, pseudogene	100873741
TC03001612.hg.1	7.35	5.08	4.81	3.75e-05	ABI3BP	ABI family, member 3 (NESH) binding protein	25890
TC03001632.hg.1	7.18	8.36	-2.27	2.1e-05	KIAA1524	KIAA1524	57650
TC03001644.hg.1	7.87	8.57	-1.62	0.0136	ZBED2	zinc finger, BED-type containing 2	79413
TC03001690.hg.1	8.97	9.81	-1.8	0.0013	LRRC58	leucine rich repeat containing 58	116064
TC03001695.hg.1	6.58	7.2	-1.53	0.0298	POLQ	polymerase (DNA directed), theta	10721
TC03001702.hg.1	6.26	7.4	-2.19	0.0001	CCDC58	coiled-coil domain containing 58	131076
TC03001723.hg.1	9.48	10.07	-1.51	0.008	SNX4	sorting nexin 4	8723
TC03001751.hg.1	7.98	8.73	-1.68	0.0003	RUVBL1	RuvB-like AAA ATPase 1	8607
TC03001787.hg.1	11.15	12.11	-1.94	0.0036	MRPL3	mitochondrial ribosomal protein L3	11222
TC03001854.hg.1	7.41	8.46	-2.07	0.0009	ATR	ATR serine/threonine kinase	545
TC03001862.hg.1	7.18	5.58	3.02	0.0008	SLC9A9	solute carrier family 9, subfamily A (NHE9, cation proton antiporter 9), member 9	285195
TC03001888.hg.1	13	13.92	-1.89	0.0289	TM4SF1	transmembrane 4 L six family member 1	4071
TC03001919.hg.1	9.17	9.9	-1.67	0.0064	DHX36	DEAH (Asp-Glu-Ala-His) box polypeptide 36	170506
TC03001933.hg.1	11.73	12.58	-1.8	0.0006	SSR3	signal sequence receptor, gamma (translocon-associated protein gamma)	6747
TC03001959.hg.1	5.66	4.51	2.22	0.0205	SPTSSB	serine palmitoyltransferase, small subunit B	165679
TC03001995.hg.1	6.88	7.5	-1.53	0.0109	EIF5A2	eukaryotic translation initiation factor 5A2	56648
TC03002006.hg.1	8.77	7.05	3.29	4.2e-05	TNFSF10	tumor necrosis factor (ligand) superfamily, member 10	8743
TC03002038.hg.1	7.22	8.4	-2.26	0.0015	GNB4	guanine nucleotide binding protein (G protein), beta polypeptide 4	59345
TC03002067.hg.1	6.02	6.64	-1.54	0.0103	ALG3	ALG3, alpha-1,3- mannosyltransferase	10195
TC03002096.hg.1	8	6.21	3.47	0.0014	BCL6	B-cell CLL/lymphoma 6	604
TC03002133.hg.1	11.5	12.44	-1.93	0.0003	ATP13A3	ATPase type 13A3	79572
TC03002155.hg.1	10.05	12	-3.88	0.0023	TFRC	transferrin receptor	7037
TC03002174.hg.1	10.2	10.83	-1.55	0.0415	DLG1	discs, large homolog 1 (Drosophila)	1739
TC03002179.hg.1	6.45	5.78	1.59	0.0242	BDH1	3-hydroxybutyrate dehydrogenase, type 1	622
TC03002211.hg.1	6.83	5.99	1.78	0.0008	TTLL3	tubulin tyrosine ligase-like family member 3	26140
TC03002212.hg.1	6.58	5.91	1.59	0.006	IL17RC	interleukin 17 receptor C	84818
TC03002234.hg.1	5.59	4.84	1.69	0.0242	CCDC174	coiled-coil domain containing 174	51244
TC03002268.hg.1	10.03	12.29	-4.76	0.0205	TGFBR2	transforming growth factor beta receptor II	7048
TC03002349.hg.1	9.89	9.26	1.55	0.0474	PRKCD	protein kinase C, delta	5580
TC03002352.hg.1	7.29	8.16	-1.83	8.88e-05	CCDC66	coiled-coil domain containing 66	285331
TC03002440.hg.1	7.51	8.48	-1.96	0.0038	TRMT10C	tRNA methyltransferase 10C, mitochondrial RNase P subunit	54931
TC03002505.hg.1	7.65	8.52	-1.83	0.0051	UMPS	uridine monophosphate synthetase	7372
TC03002654.hg.1	9.22	9.93	-1.63	0.0214	SEC62	SEC62 homolog, preprotein translocation factor	7095
TC03002703.hg.1	5.28	5.92	-1.56	0.025	MAP3K13	mitogen-activated protein kinase kinase kinase 13	9175
TC03002732.hg.1	13.3	12.24	2.08	0.0157	HES1	hes family bHLH transcription factor 1	3280
TC03002794.hg.1	6.82	7.45	-1.55	0.0065	RAD18	RAD18 E3 ubiquitin protein ligase	56852
TC03002832.hg.1	10.1	9.36	1.66	0.009	TBC1D5	TBC1 domain family, member 5	9779
TC03002861.hg.1	9.38	8.45	1.9	0.0009	PLCD1	phospholipase C, delta 1	5333
TC03002889.hg.1	8.12	6.91	2.32	0.003	ALS2CL	ALS2 C-terminal like	259173
TC03003002.hg.1	10.41	13.41	-8.03	0.0037	DCBLD2	discoidin, CUB and LCCL domain containing 2	131566
TC03003048.hg.1	9.75	10.49	-1.67	0.0072	LRRC58	leucine rich repeat containing 58	116064
TC03003098.hg.1	9.25	9.87	-1.53	0.0036	TOPBP1	topoisomerase (DNA) II binding protein 1	11073
TC03003211.hg.1	11.73	9.69	4.1	1.16e-06	TNFSF10	tumor necrosis factor (ligand) superfamily, member 10	8743
TC03003246.hg.1	9.3	10.3	-2.01	0.0313	ALG3	ALG3, alpha-1,3- mannosyltransferase	10195
TC03003320.hg.1	9.52	8.74	1.72	0.0081	NFKBIZ	nuclear factor of kappa light polypeptide gene enhancer in B-cells inhibitor, zeta	64332
TC03003324.hg.1	13.85	12.55	2.47	0.0013	IL20RB	interleukin 20 receptor beta	53833
TC03003339.hg.1	11.8	11.14	1.57	0.0097	CLDND1	claudin domain containing 1	56650
TC04000029.hg.1	7.96	6.77	2.28	0.0241	FGFR3	fibroblast growth factor receptor 3	2261
TC04000031.hg.1	7.14	6.22	1.9	0.031	SCARNA22	small Cajal body-specific RNA 22	677770
TC04000075.hg.1	9.19	8.6	1.51	0.0049	TBC1D14	TBC1 domain family, member 14	57533
TC04000151.hg.1	7.22	7.84	-1.54	0.0246	LAP3	leucine aminopeptidase 3	51056
TC04000155.hg.1	8.88	9.83	-1.93	0.0046	NCAPG	non-SMC condensin I complex subunit G	64151
TC04000158.hg.1	7.23	8.7	-2.79	0.0153	SLIT2	slit guidance ligand 2	9353
TC04000159.hg.1	4.42	5.22	-1.74	0.0037	SLIT2-IT1	SLIT2 intronic transcript 1	100505893
TC04000160.hg.1	5.57	6.35	-1.71	0.0023	MIR218-1	microRNA 218-1	407000
TC04000221.hg.1	12.12	11.16	1.95	0.0016	KLF3	Kruppel-like factor 3 (basic)	51274
TC04000257.hg.1	8.48	9.22	-1.67	0.0016	TMEM33	transmembrane protein 33	55161
TC04000268.hg.1	10.03	10.73	-1.63	0.0057	GUF1	GUF1 homolog, GTPase	60558
TC04000282.hg.1	12.01	11.13	1.84	0.0228	CWH43	cell wall biogenesis 43 C-terminal homolog	80157
TC04000297.hg.1	4.73	5.37	-1.56	0.0139	DANCR	differentiation antagonizing non-protein coding RNA	57291
TC04000319.hg.1	10.24	9.4	1.79	0.0002	SRD5A3	steroid 5 alpha-reductase 3	79644
TC04000411.hg.1	4.54	6.11	-2.97	0.0016	CXCL1	chemokine (C-X-C motif) ligand 1 (melanoma growth stimulating activity, alpha)	2919
TC04000430.hg.1	8.58	9.46	-1.85	0.0069	2019-09-11	septin 11	55752
TC04000437.hg.1	12.17	13.23	-2.09	0.0066	ANXA3	annexin A3	306
TC04000462.hg.1	10.82	10.05	1.7	0.0028	CDS1	CDP-diacylglycerol synthase 1	1040
TC04000484.hg.1	8.13	9.74	-3.05	0.0263	HERC6	HECT and RLD domain containing E3 ubiquitin protein ligase family member 6	55008
TC04000485.hg.1	4.62	5.93	-2.48	0.0007	HERC5	HECT and RLD domain containing E3 ubiquitin protein ligase 5	51191
TC04000500.hg.1	8.58	9.16	-1.5	0.0055	SMARCAD1	SWI/SNF-related, matrix-associated actin-dependent regulator of chromatin, subfamily a, containing DEAD/H box 1	56916
TC04000547.hg.1	7.33	8.03	-1.62	0.0002	GSTCD	glutathione S-transferase, C-terminal domain containing	79807
TC04000548.hg.1	6.77	5.86	1.88	0.0033	NPNT	nephronectin	255743
TC04000549.hg.1	9.39	10.09	-1.63	0.0016	AIMP1	aminoacyl tRNA synthetase complex-interacting multifunctional protein 1	9255
TC04000577.hg.1	8.61	7.43	2.27	0.0015	C4orf32	chromosome 4 open reading frame 32	132720
TC04000581.hg.1	6.01	5.39	1.53	0.0007	ALPK1	alpha kinase 1	80216
TC04000591.hg.1	4.27	3.56	1.64	0.0007	MIR577	microRNA 577	693162
TC04000600.hg.1	15.8	14.8	2	0.0311	SNORA24	small nucleolar RNA, H/ACA box 24	677809
TC04000604.hg.1	6.68	7.86	-2.28	6.26e-05	CEP170P1	centrosomal protein 170kDa pseudogene 1	645455
TC04000625.hg.1	7.31	8.1	-1.74	0.0076	EXOSC9	exosome component 9	5393
TC04000631.hg.1	6.7	7.59	-1.85	0.0016	SPATA5	spermatogenesis associated 5	166378
TC04000645.hg.1	7.98	8.81	-1.77	0.0014	PLK4	polo-like kinase 4	10733
TC04000683.hg.1	10.73	11.74	-2.01	0.0011	NAA15	N(alpha)-acetyltransferase 15, NatA auxiliary subunit	80155
TC04000701.hg.1	10.64	11.24	-1.51	0.0023	SMARCA5	SWI/SNF related, matrix associated, actin dependent regulator of chromatin, subfamily a, member 5	8467
TC04000709.hg.1	11.52	12.62	-2.14	0.0005	ABCE1	ATP binding cassette subfamily E member 1	6059
TC04000732.hg.1	10.27	10.88	-1.53	0.0023	TMEM184C	transmembrane protein 184C	55751
TC04000754.hg.1	8.35	7.31	2.06	0.0015	FAM160A1	family with sequence similarity 160, member A1	729830
TC04000833.hg.1	5.72	4.64	2.12	0.0042	TLL1	tolloid like 1	7092
TC04000932.hg.1	6.04	6.87	-1.78	0.001	HSP90AA4P	heat shock protein 90kDa alpha (cytosolic), class A member 4, pseudogene	3323
TC04000989.hg.1	7.97	8.85	-1.85	0.0005	LYAR	Ly1 antibody reactive	55646
TC04001113.hg.1	4.5	5.21	-1.64	0.008	MIR4801	microRNA 4801	100616435
TC04001131.hg.1	6.68	5.77	1.88	0.0119	RP11-472B18.2
TC04001132.hg.1	8.65	7.48	2.26	0.0018	SMIM14	small integral membrane protein 14	201895
TC04001157.hg.1	7.53	8.48	-1.93	0.0014	GNPDA2	glucosamine-6-phosphate deaminase 2	132789
TC04001171.hg.1	7.69	8.3	-1.53	0.0199	NFXL1	nuclear transcription factor, X-box binding-like 1	152518
TC04001180.hg.1	8.83	9.47	-1.56	0.0083	OCIAD2	OCIA domain containing 2	132299
TC04001197.hg.1	7.75	8.46	-1.64	0.024	SCFD2	sec1 family domain containing 2	152579
TC04001211.hg.1	9.86	10.97	-2.15	0.0087	CLOCK	clock circadian regulator	9575
TC04001212.hg.1	10.36	11.08	-1.65	0.0058	CLOCK	clock circadian regulator	9575
TC04001226.hg.1	10.13	11.7	-2.97	0.0091	IGFBP7	insulin like growth factor binding protein 7	3490
TC04001250.hg.1	11.22	12.23	-2.01	0.0002	UBA6	ubiquitin-like modifier activating enzyme 6	55236
TC04001268.hg.1	11.91	10.46	2.74	0.0358	SULT1E1	sulfotransferase family 1E member 1	6783
TC04001308.hg.1	10.26	9.67	1.51	0.0195	SCARB2	scavenger receptor class B, member 2	950
TC04001319.hg.1	14.61	13.9	1.64	0.0017	CCNI	cyclin I	10983
TC04001323.hg.1	9.61	8.98	1.55	0.0044	CNOT6L	CCR4-NOT transcription complex subunit 6-like	246175
TC04001328.hg.1	8.94	10.48	-2.92	0.0268	ANTXR2	anthrax toxin receptor 2	118429
TC04001361.hg.1	12.71	11.94	1.71	0.0015	TECRP1	trans-2,3-enoyl-CoA reductase pseudogene 1
TC04001413.hg.1	5.96	6.56	-1.51	0.0014	TRMT10A	tRNA methyltransferase 10A	93587
TC04001425.hg.1	11.24	11.84	-1.52	0.0343	PPP3CA	protein phosphatase 3, catalytic subunit, alpha isozyme	5530
TC04001430.hg.1	6.98	6.29	1.61	0.008	MANBA	mannosidase, beta A, lysosomal	4126
TC04001436.hg.1	8.63	9.9	-2.41	0.0038	CENPE	centromere protein E	1062
TC04001487.hg.1	7.26	7.96	-1.63	0.0294	ARSJ	arylsulfatase family, member J	79642
TC04001570.hg.1	11.92	7.86	16.75	0.0003	SLC7A11	solute carrier family 7 (anionic amino acid transporter light chain, xc- system), member 11	23657
TC04001600.hg.1	6.76	7.42	-1.58	0.0318	INPP4B	inositol polyphosphate-4-phosphatase type II B	8821
TC04001648.hg.1	4.6	5.35	-1.68	0.0013	MIR3140	microRNA 3140	100422896
TC04001667.hg.1	5.55	6.42	-1.83	0.0055	MAP9	microtubule-associated protein 9	79884
TC04001682.hg.1	3.6	4.19	-1.5	0.0019	FAM198B	family with sequence similarity 198, member B	51313
TC04001724.hg.1	7.33	7.94	-1.53	0.0105	SH3RF1	SH3 domain containing ring finger 1	57630
TC04001731.hg.1	6.24	7.04	-1.74	0.0024	HSP90AA6P	heat shock protein 90kDa alpha (cytosolic), class A member 6, pseudogene	441051
TC04001765.hg.1	7.78	8.61	-1.77	0.0007	VEGFC	vascular endothelial growth factor C	7424
TC04001769.hg.1	8.27	7.56	1.64	0.0063	AGA	aspartylglucosaminidase	175
TC04001809.hg.1	12.19	10.61	2.98	4.92e-05	ACSL1	acyl-CoA synthetase long-chain family member 1	2180
TC04001856.hg.1	6.25	4.91	2.54	0.0117	FGFR3	fibroblast growth factor receptor 3	2261
TC04001934.hg.1	3.63	4.77	-2.21	0.0003	SLIT2-IT1	SLIT2 intronic transcript 1	100505893
TC04001995.hg.1	10.16	10.8	-1.56	0.03	TMEM33	transmembrane protein 33	55161
TC04002161.hg.1	6.87	8.37	-2.83	2.59e-05	CEP170P1	centrosomal protein 170kDa pseudogene 1	645455
TC04002255.hg.1	4.66	5.47	-1.76	0.0229	EDNRA	endothelin receptor type A	1909
TC04002292.hg.1	4.14	4.99	-1.8	0.0027	LOC285505	uncharacterized LOC285505	285505
TC04002393.hg.1	6.59	7.57	-1.98	0.0002	HSP90AA4P	heat shock protein 90kDa alpha (cytosolic), class A member 4, pseudogene	3323
TC04002457.hg.1	11.13	11.78	-1.56	0.0329	WDR1	WD repeat domain 1	9948
TC04002474.hg.1	12.06	11.36	1.62	0.0294	FBXL5	F-box and leucine-rich repeat protein 5	26234
TC04002523.hg.1	10.16	9.26	1.86	0.0137	RBM47	RNA binding motif protein 47	54502
TC04002539.hg.1	6.75	6.08	1.6	0.0142	CNGA1	cyclic nucleotide gated channel alpha 1	1259
TC04002556.hg.1	8.67	9.83	-2.23	0.0053	CLOCK	clock circadian regulator	9575
TC04002559.hg.1	12.48	10.3	4.53	0.0284	HOPX	HOP homeobox	84525
TC04002612.hg.1	14.27	14.9	-1.54	0.0397	HNRNPDL	heterogeneous nuclear ribonucleoprotein D like	9987
TC04002651.hg.1	8.59	10.75	-4.46	0.0464	SLC39A8	solute carrier family 39 (zinc transporter), member 8	64116
TC04002654.hg.1	9.02	10.65	-3.09	0.0001	CENPE	centromere protein E	1062
TC04002813.hg.1	8.57	9.24	-1.59	0.0185	SH3RF1	SH3 domain containing ring finger 1	57630
TC04002851.hg.1	8.15	7.44	1.64	0.0067	AGA	aspartylglucosaminidase	175
TC04002890.hg.1	13.31	14.21	-1.87	0.0156	FAT1	FAT atypical cadherin 1	2195
TC04002917.hg.1	4.32	5.08	-1.7	0.0244	TLR6	toll-like receptor 6	10333
TC04002921.hg.1	10.69	11.38	-1.61	0.0046	SDAD1	SDA1 domain containing 1	55153
TC04002922.hg.1	4.24	3.62	1.54	0.0048	RASGEF1B	RasGEF domain family member 1B	153020
TC04002924.hg.1	7.91	9.7	-3.46	0.0239	SLC39A8	solute carrier family 39 (zinc transporter), member 8	64116
TC04002938.hg.1	4.56	5.7	-2.2	0.001	LOC285505	uncharacterized LOC285505	285505
TC04002952.hg.1	13.8	14.96	-2.23	0.0002	AREG	amphiregulin	374
TC04002953.hg.1	13.76	14.91	-2.22	0.0002	AREG	amphiregulin	374
TC05000010.hg.1	6.96	7.93	-1.96	0.0001	TRIP13	thyroid hormone receptor interactor 13	9319
TC05000072.hg.1	9.31	10.02	-1.63	0.0002	CCT5	chaperonin containing TCP1, subunit 5 (epsilon)	22948
TC05000083.hg.1	7.93	8.54	-1.53	0.0196	TRIO	trio Rho guanine nucleotide exchange factor	7204
TC05000151.hg.1	6.29	7.14	-1.81	0.0003	RAI14	retinoic acid induced 14	26064
TC05000154.hg.1	9.53	10.16	-1.54	0.0041	BRIX1	BRX1, biogenesis of ribosomes	55299
TC05000159.hg.1	4.93	6.27	-2.53	0.0038	IL7R	interleukin 7 receptor	3575
TC05000220.hg.1	8.56	11.33	-6.81	0.0038	FST	follistatin	10468
TC05000234.hg.1	10.91	11.53	-1.54	0.004	SKIV2L2	superkiller viralicidic activity 2-like 2 (S. cerevisiae)	23517
TC05000243.hg.1	9.11	8.48	1.54	0.0093	MAP3K1	mitogen-activated protein kinase kinase kinase 1, E3 ubiquitin protein ligase	4214
TC05000277.hg.1	8.57	9.16	-1.5	0.0091	PPWD1	peptidylprolyl isomerase domain and WD repeat containing 1	23398
TC05000298.hg.1	10.28	10.92	-1.56	0.0384	CCNB1	cyclin B1	891
TC05000304.hg.1	10.12	8.89	2.34	0.0123	OCLN	occludin	100506658
TC05000319.hg.1	9.43	10.11	-1.6	0.0289	GTF2H2; GTF2H2B; GTF2H2C_2; GTF2H2C	general transcription factor IIH subunit 2; general transcription factor IIH subunit 2B (pseudogene); GTF2H2 family member C, copy 2; GTF2H2 family member C	2966; 653238; 730394; 728340
TC05000333.hg.1	8.98	9.59	-1.53	0.0043	BDP1	B double prime 1, subunit of RNA polymerase III transcription initiation factor IIIB	55814
TC05000345.hg.1	6.4	7.27	-1.82	0.0107	TMEM171	transmembrane protein 171	134285
TC05000354.hg.1	8.14	9.15	-2.01	0.0019	UTP15	UTP15, U3 small nucleolar ribonucleoprotein, homolog (S. cerevisiae)	84135
TC05000389.hg.1	8.12	7.29	1.78	0.0038	JMY	junction mediating and regulatory protein, p53 cofactor	133746
TC05000431.hg.1	11.91	13.28	-2.58	0.016	RASA1	RAS p21 protein activator (GTPase activating protein) 1	5921
TC05000441.hg.1	8.38	9.52	-2.19	0.0001	POLR3G	polymerase (RNA) III (DNA directed) polypeptide G (32kD)	10622
TC05000453.hg.1	6.21	6.81	-1.51	0.0014	SLF1	SMC5-SMC6 complex localization factor 1	84250
TC05000468.hg.1	3.92	3.19	1.67	0.0003	CAST	calpastatin	831
TC05000515.hg.1	9.27	10.01	-1.67	0.0005	MAN2A1	mannosidase, alpha, class 2A, member 1	4124
TC05000519.hg.1	9.97	10.69	-1.65	0.0236	WDR36	WD repeat domain 36	134430
TC05000573.hg.1	8.69	9.42	-1.66	0.0085	SRFBP1	serum response factor binding protein 1	153443
TC05000576.hg.1	10.62	11.96	-2.53	0.0053	SNX2	sorting nexin 2	6643
TC05000602.hg.1	9.75	10.41	-1.59	0.0005	PHAX	phosphorylated adaptor for RNA export	51808
TC05000612.hg.1	9.36	10.26	-1.87	0.0129	SLC12A2	solute carrier family 12 (sodium/potassium/chloride transporter), member 2	6558
TC05000639.hg.1	11	11.66	-1.57	0.0071	RAD50	RAD50 homolog, double strand break repair protein	10111
TC05000649.hg.1	11.36	12.11	-1.69	0.0018	HSPA4	heat shock 70kDa protein 4	3308
TC05000665.hg.1	9.46	10.07	-1.53	0.0253	SEC24A	SEC24 homolog A, COPII coat complex component	10802
TC05000701.hg.1	14.66	12.62	4.12	5.23e-05	EGR1	early growth response 1	1958
TC05000734.hg.1	4.55	3.76	1.73	0.012	VTRNA1-1	vault RNA 1-1	56664
TC05000736.hg.1	4.56	3.38	2.27	0.0304	VTRNA1-3	vault RNA 1-3	56662
TC05000766.hg.1	7.33	5.21	4.35	0.0184	PCDHGA10	protocadherin gamma subfamily A, 10	56106
TC05000818.hg.1	9.58	8.6	1.98	0.0026	GRPEL2	GrpE-like 2, mitochondrial (E. coli)	134266
TC05000822.hg.1	7.38	6.54	1.79	0.0014	ARHGEF37	Rho guanine nucleotide exchange factor 37	389337
TC05000837.hg.1	7.76	5.76	4	0.004	GPX3	glutathione peroxidase 3	2878
TC05000839.hg.1	10.33	9.64	1.62	0.0308	GM2A	GM2 ganglioside activator	2760
TC05000868.hg.1	9.14	8.32	1.77	0.0386	NIPAL4	NIPA-like domain containing 4	348938
TC05000886.hg.1	10.14	11.21	-2.09	0.001	UBLCP1	ubiquitin-like domain containing CTD phosphatase 1	134510
TC05000906.hg.1	11.32	11.92	-1.51	0.0204	CCNG1	cyclin G1	900
TC05000919.hg.1	11.83	12.74	-1.88	6.1e-05	RARS	arginyl-tRNA synthetase	5917
TC05000928.hg.1	7.08	8.22	-2.2	9.82e-05	SPDL1	spindle apparatus coiled-coil protein 1	54908
TC05001012.hg.1	7.79	8.65	-1.8	0.0068	PRELID1	PRELI domain containing 1	27166
TC05001138.hg.1	10.14	10.77	-1.54	0.0037	NSUN2	NOP2/Sun RNA methyltransferase family, member 2	54888
TC05001151.hg.1	5.27	4.26	2.02	0.0036	SEMA5A	sema domain, seven thrombospondin repeats (type 1 and type 1-like), transmembrane domain (TM) and short cytoplasmic domain, (semaphorin) 5A	9037
TC05001172.hg.1	8.05	7.25	1.74	0.0098	ANKH	ANKH inorganic pyrophosphate transport regulator	56172
TC05001342.hg.1	6.73	7.32	-1.51	0.0044	MOCS2	molybdenum cofactor synthesis 2	4338
TC05001362.hg.1	9.17	10.22	-2.08	0.0022	DHX29	DEAH (Asp-Glu-Ala-His) box polypeptide 29	54505
TC05001366.hg.1	10.03	11.01	-1.97	0.0032	IL6ST	interleukin 6 signal transducer	3572
TC05001393.hg.1	8.02	7.16	1.81	0.0147	ELOVL7	ELOVL fatty acid elongase 7	79993
TC05001402.hg.1	10.66	11.47	-1.75	0.0206	ISCA1P1	iron-sulfur cluster assembly 1 homolog (S. cerevisiae) pseudogene 1
TC05001406.hg.1	4.86	6.72	-3.64	0.0004	ADAMTS6	ADAM metallopeptidase with thrombospondin type 1 motif 6	11174
TC05001408.hg.1	7.83	8.51	-1.61	0.0084	CENPK	centromere protein K	64105
TC05001458.hg.1	11.89	10.49	2.63	0.0204	OCLN	occludin	100506658
TC05001481.hg.1	6.7	8.99	-4.87	0.0075	ENC1	ectodermal-neural cortex 1 (with BTB domain)	8507
TC05001505.hg.1	6.92	5.21	3.26	0.0178	SNORA47	small nucleolar RNA, H/ACA box 47	677828
TC05001507.hg.1	10.39	9.65	1.67	0.0235	WDR41	WD repeat domain 41	55255
TC05001545.hg.1	9.24	8.42	1.76	0.0148	SSBP2	single-stranded DNA binding protein 2	23635
TC05001553.hg.1	7.84	8.47	-1.55	0.0032	TMEM167A	transmembrane protein 167A	153339
TC05001570.hg.1	7.35	7.97	-1.53	0.0052	CCNH	cyclin H	902
TC05001590.hg.1	9.78	9.08	1.62	0.0267	ARRDC3	arrestin domain containing 3	57561
TC05001621.hg.1	6.82	7.42	-1.51	0.002	RIOK2	RIO kinase 2	55781
TC05001628.hg.1	9.28	9.99	-1.64	0.0154	CHD1	chromodomain helicase DNA binding protein 1	1105
TC05001649.hg.1	7.09	7.86	-1.71	0.0123	NUDT12	nudix hydrolase 12	83594
TC05001752.hg.1	9.05	11.04	-3.98	0.0241	FBN2	fibrillin 2	2201
TC05001763.hg.1	7.98	7.2	1.72	9.81e-05	P4HA2	prolyl 4-hydroxylase, alpha polypeptide II	8974
TC05001771.hg.1	7.37	8.1	-1.66	0.0066	KIF3A	kinesin family member 3A	11127
TC05001810.hg.1	5.1	3.46	3.12	0.0007	VTRNA2-1	vault RNA 2-1	100126299
TC05001834.hg.1	10.37	8.13	4.72	0.0041	SNORD63	small nucleolar RNA, C/D box 63	26785
TC05001854.hg.1	8.66	7.68	1.96	0.0198	HBEGF	heparin-binding EGF-like growth factor	1839
TC05001875.hg.1	6.79	6.06	1.66	0.0076	PCDH1	protocadherin 1	5097
TC05001880.hg.1	5.9	6.51	-1.53	0.0142	SPRY4	sprouty RTK signaling antagonist 4	81848
TC05001924.hg.1	13.32	12.72	1.52	0.0041	CSNK1A1	casein kinase 1, alpha 1	1452
TC05001974.hg.1	7.86	8.66	-1.73	0.0073	GEMIN5	gem nuclear organelle associated protein 5	25929
TC05001986.hg.1	5.06	6.86	-3.48	0.0068	ADAM19	ADAM metallopeptidase domain 19	8728
TC05002011.hg.1	5.73	4.19	2.91	0.0263	ATP10B	ATPase, class V, type 10B	23120
TC05002066.hg.1	9.76	8.78	1.97	0.0033	DUSP1	dual specificity phosphatase 1	1843
TC05002075.hg.1	5.93	4.29	3.11	0.002	STC2	stanniocalcin 2	8614
TC05002092.hg.1	7.14	7.86	-1.64	0.0076	NOP16	NOP16 nucleolar protein	51491
TC05002283.hg.1	9.63	10.35	-1.64	0.0174	TRIO	trio Rho guanine nucleotide exchange factor	7204
TC05002425.hg.1	9.93	10.81	-1.83	0.0168	GTF2H2B	general transcription factor IIH subunit 2B (pseudogene)	653238
TC05002454.hg.1	15.81	15.17	1.56	0.0396	HMGCR	3-hydroxy-3-methylglutaryl-CoA reductase	3156
TC05002611.hg.1	9.68	10.82	-2.2	0.0051	SLC12A2	solute carrier family 12 (sodium/potassium/chloride transporter), member 2	6558
TC05002612.hg.1	9.5	10.34	-1.8	0.035	SLC12A2	solute carrier family 12 (sodium/potassium/chloride transporter), member 2	6558
TC05002617.hg.1	6.87	7.73	-1.81	0.0014	LYRM7	LYR motif containing 7	90624
TC05002648.hg.1	12.02	12.68	-1.58	0.0061	MATR3; SNHG4	matrin 3; small nucleolar RNA host gene 4	9782; 724102
TC05002687.hg.1	8.83	7.9	1.9	0.0027	ARHGEF37	Rho guanine nucleotide exchange factor 37	389337
TC05002698.hg.1	10.34	11.15	-1.75	0.0089	G3BP1	GTPase activating protein (SH3 domain) binding protein 1	10146
TC05002839.hg.1	10.82	11.58	-1.7	0.0029	NSUN2	NOP2/Sun RNA methyltransferase family, member 2	54888
TC05002857.hg.1	5.99	4.07	3.79	0.0059	SEMA5A	sema domain, seven thrombospondin repeats (type 1 and type 1-like), transmembrane domain (TM) and short cytoplasmic domain, (semaphorin) 5A	9037
TC05002969.hg.1	5.76	7.92	-4.47	0.011	DAB2	Dab, mitogen-responsive phosphoprotein, homolog 2 (Drosophila)	1601
TC05003057.hg.1	12.15	10.7	2.74	0.0134	LOC647859	occludin pseudogene	647859
TC05003108.hg.1	8.66	7.99	1.59	0.0106	SERINC5	serine incorporator 5	256987
TC05003121.hg.1	10.61	11.32	-1.64	0.0091	TMEM167A	transmembrane protein 167A	153339
TC05003160.hg.1	9.92	10.59	-1.59	0.0147	CHD1	chromodomain helicase DNA binding protein 1	1105
TC05003240.hg.1	7.26	7.99	-1.66	0.0013	ZCCHC10	zinc finger, CCHC domain containing 10	54819
TC05003354.hg.1	13.41	14.13	-1.65	0.0009	LOC100130394	translation machinery associated 7 homolog (S. cerevisiae) pseudogene	100130394
TC05003425.hg.1	4.72	5.35	-1.55	0.0424	DAB2	Dab, mitogen-responsive phosphoprotein, homolog 2 (Drosophila)	1601
TC06000004.hg.1	7.51	6.79	1.65	0.0091	DUSP22	dual specificity phosphatase 22	56940
TC06000009.hg.1	5.93	4.97	1.94	0.0204	FOXQ1	forkhead box Q1	94234
TC06000035.hg.1	8.85	9.53	-1.6	0.0071	PRPF4B	pre-mRNA processing factor 4B	8899
TC06000062.hg.1	6.75	8.63	-3.68	0.0066	BMP6	bone morphogenetic protein 6	654
TC06000073.hg.1	9	10	-2	0.026	PAK1IP1	PAK1 interacting protein 1	55003
TC06000128.hg.1	6.24	6.89	-1.57	0.002	E2F3	E2F transcription factor 3	1871
TC06000265.hg.1	6.87	8.03	-2.24	0.0009	HIST1H2BM	histone cluster 1, H2bm	8342
TC06000338.hg.1	10.64	9.9	1.67	0.0065	HLA-E	major histocompatibility complex, class I, E	3133
TC06000341.hg.1	9.34	10	-1.58	0.0034	ABCF1	ATP binding cassette subfamily F member 1	23
TC06000413.hg.1	6.08	5.27	1.75	0.0043	HSD17B8	hydroxysteroid (17-beta) dehydrogenase 8	7923
TC06000508.hg.1	7.26	6.59	1.59	0.0103	UHRF1BP1	UHRF1 binding protein 1	54887
TC06000514.hg.1	9.23	8.31	1.89	0.0034	PPARD	peroxisome proliferator-activated receptor delta	5467
TC06000515.hg.1	5.4	4.64	1.69	0.0085	FANCE	Fanconi anemia complementation group E	2178
TC06000540.hg.1	9.33	8.66	1.59	0.0374	RPL12P2	ribosomal protein L12 pseudogene 2
TC06000541.hg.1	10.26	8.23	4.08	0.0001	PIM1	Pim-1 proto-oncogene, serine/threonine kinase	5292
TC06000593.hg.1	9.31	10.13	-1.76	0.0002	RRP36	ribosomal RNA processing 36	88745
TC06000608.hg.1	10.66	8.66	4.01	0.0007	VEGFA	vascular endothelial growth factor A	7422
TC06000633.hg.1	9.69	10.47	-1.71	0.0278	CD2AP	CD2-associated protein	23607
TC06000729.hg.1	4.36	5.23	-1.82	0.0135	KCNQ5-IT1	KCNQ5 intronic transcript 1	100507381
TC06000737.hg.1	13.09	12.01	2.11	0.0454	CD109	CD109 molecule	135228
TC06000761.hg.1	8.2	9.09	-1.85	0.0356	TTK	TTK protein kinase	7272
TC06000766.hg.1	7.87	6.8	2.1	0.0013	TPBG	trophoblast glycoprotein	7162
TC06000779.hg.1	11.34	12.85	-2.84	0.009	NT5E	5-nucleotidase, ecto (CD73)	4907
TC06000789.hg.1	8.81	9.78	-1.96	0.001	ORC3	origin recognition complex subunit 3	23595
TC06000795.hg.1	10.85	9.5	2.55	0.0005	PNRC1	proline-rich nuclear receptor coactivator 1	10957
TC06000844.hg.1	8.42	7.54	1.84	0.0091	PRDM1	PR domain containing 1, with ZNF domain	639
TC06000883.hg.1	12.23	12.92	-1.61	0.0019	AMD1	adenosylmethionine decarboxylase 1	262
TC06000886.hg.1	8.51	9.12	-1.53	0.0007	GTF3C6	general transcription factor IIIC subunit 6	112495
TC06000888.hg.1	10.94	11.69	-1.68	0.0218	RPF2	ribosome production factor 2 homolog	84154
TC06000945.hg.1	13.3	12.04	2.41	0.0021	GJA1	gap junction protein alpha 1	2697
TC06000950.hg.1	7.51	5.88	3.09	0.0005	SMPDL3A	sphingomyelin phosphodiesterase, acid-like 3A	10924
TC06000963.hg.1	9.77	9.13	1.56	0.0049	HINT3	histidine triad nucleotide binding protein 3	135114
TC06001027.hg.1	8.38	9.68	-2.46	0.0185	TNFAIP3	tumor necrosis factor, alpha-induced protein 3	7128
TC06001031.hg.1	5.04	4.27	1.7	0.0004	FLJ46906	uncharacterized LOC441172	441172
TC06001089.hg.1	7.45	5.94	2.86	0.0246	ULBP1	UL16 binding protein 1	80329
TC06001091.hg.1	11.75	10.39	2.57	1.91e-05	PPP1R14C	protein phosphatase 1, regulatory (inhibitor) subunit 14C	81706
TC06001102.hg.1	7.63	8.35	-1.65	0.0038	ARMT1	acidic residue methyltransferase 1	79624
TC06001156.hg.1	7.13	5.65	2.8	0.0051	SLC22A3	solute carrier family 22 (organic cation transporter), member 3	6581
TC06001229.hg.1	6.91	5.86	2.07	0.0008	SLC22A23	solute carrier family 22, member 23	63027
TC06001275.hg.1	6.07	5.3	1.71	0.0257	ADTRP	androgen-dependent TFPI-regulating protein	84830
TC06001281.hg.1	12.8	11.87	1.91	0.0266	RANBP9	RAN binding protein 9	10048
TC06001387.hg.1	13.32	14.41	-2.13	0.0109	HIST1H2BK	histone cluster 1, H2bk	85236
TC06001428.hg.1	5.54	6.26	-1.65	0.0333	HIST1H4L	histone cluster 1, H4l	8368
TC06001429.hg.1	6.98	8.16	-2.27	0.0002	HIST1H3J	histone cluster 1, H3j	8356
TC06001529.hg.1	10.83	9.42	2.65	0.0095	SNORD117	small nucleolar RNA, C/D box 117	692233
TC06001668.hg.1	8.82	9.45	-1.55	0.0002	SRPK1	SRSF protein kinase 1	6732
TC06001679.hg.1	9.19	9.86	-1.59	0.0223	PPIL1	peptidylprolyl isomerase (cyclophilin)-like 1	51645
TC06001692.hg.1	11.84	12.51	-1.59	0.0094	GLO1	glyoxalase I	2739
TC06001748.hg.1	8.48	7.84	1.56	0.0011	DLK2	delta-like 2 homolog (Drosophila)	65989
TC06001761.hg.1	6.99	7.72	-1.65	0.0046	SLC35B2; MIR4647	solute carrier family 35 (adenosine 3-phospho 5-phosphosulfate transporter), member B2; microRNA 4647	347734; 100616124
TC06001807.hg.1	9.46	7.57	3.73	0.0006	GSTA4	glutathione S-transferase alpha 4	2941
TC06001956.hg.1	5.92	6.97	-2.08	0.0158	NDUFAF4	NADH dehydrogenase (ubiquinone) complex I, assembly factor 4	29078
TC06001970.hg.1	10.89	12.03	-2.21	0.0003	ASCC3	activating signal cointegrator 1 complex subunit 3	10973
TC06001993.hg.1	7.01	7.63	-1.54	0.011	OSTM1	osteopetrosis associated transmembrane protein 1	28962
TC06002010.hg.1	7.73	7.12	1.52	0.0369	CDK19	cyclin-dependent kinase 19	23097
TC06002024.hg.1	7.96	6.61	2.55	0.0161	TUBE1	tubulin, epsilon 1	51175
TC06002088.hg.1	8.15	8.86	-1.63	0.0051	ECHDC1	ethylmalonyl-CoA decarboxylase 1	55862
TC06002142.hg.1	6.33	7.02	-1.61	0.002	MTFR2	mitochondrial fission regulator 2	113115
TC06002143.hg.1	9.67	10.44	-1.71	0.012	BCLAF1	BCL2-associated transcription factor 1	9774
TC06002150.hg.1	6.29	5.26	2.04	0.0063	IL20RA	interleukin 20 receptor, alpha	53832
TC06002181.hg.1	10.89	10.28	1.53	0.0465	HIVEP2	human immunodeficiency virus type I enhancer binding protein 2	3097
TC06002217.hg.1	8.93	7.68	2.39	3.57e-05	LRP11	LDL receptor related protein 11	84918
TC06002218.hg.1	7.05	6.35	1.63	0.0005	LRP11
TC06002219.hg.1	8.92	7.22	3.24	0.003	RAET1E	retinoic acid early transcript 1E	135250
TC06002277.hg.1	12.53	13.23	-1.63	0.0002	TCP1; SNORA29	t-complex 1; small nucleolar RNA, H/ACA box 29	6950; 677812
TC06002403.hg.1	7.61	6.7	1.88	0.0059	FOXC1	forkhead box C1	2296
TC06002505.hg.1	8.16	9.4	-2.37	0.0047	HLA-DQA1	major histocompatibility complex, class II, DQ alpha 1	3117
TC06002661.hg.1	7.34	8.24	-1.87	0.022	ZNF391	zinc finger protein 391	346157
TC06002719.hg.1	6.11	5.52	1.51	0.0094	STK19	serine/threonine kinase 19	8859
TC06002723.hg.1	7.51	6.78	1.66	0.0078	EGFL8; PPT2-EGFL8	EGF-like-domain, multiple 8; PPT2-EGFL8 readthrough (NMD candidate)	80864; 100532746
TC06002750.hg.1	6.31	6.93	-1.54	0.0091	SNRPC	small nuclear ribonucleoprotein polypeptide C	6631
TC06002752.hg.1	8.1	7.25	1.8	0.006	PPARD	peroxisome proliferator-activated receptor delta	5467
TC06002757.hg.1	11.5	12.18	-1.61	0.0095	SRSF3	serine/arginine-rich splicing factor 3	6428
TC06002799.hg.1	10.68	8.12	5.88	0.0005	VEGFA	vascular endothelial growth factor A	7422
TC06002863.hg.1	10.36	9.12	2.36	0.0174	OGFRL1	opioid growth factor receptor-like 1	79627
TC06002977.hg.1	10.4	9.27	2.19	0.0019	FOXO3	forkhead box O3	2309
TC06002990.hg.1	9.67	10.46	-1.72	0.0013	GTF3C6	general transcription factor IIIC subunit 6	112495
TC06002991.hg.1	12.69	13.54	-1.81	0.0277	RPF2	ribosome production factor 2 homolog	84154
TC06003084.hg.1	12.23	13.76	-2.88	0.0211	TNFAIP3	tumor necrosis factor, alpha-induced protein 3	7128
TC06003089.hg.1	5.59	4.41	2.26	0.0019	FLJ46906	uncharacterized LOC441172	441172
TC06003300.hg.1	3.44	4.08	-1.56	0.0472	DHX16	DEAH (Asp-Glu-Ala-His) box polypeptide 16	8449
TC06003304.hg.1	3.63	4.26	-1.54	0.001	DHX16	DEAH (Asp-Glu-Ala-His) box polypeptide 16	8449
TC06003312.hg.1	3.51	4.54	-2.03	0.0003	DHX16	DEAH (Asp-Glu-Ala-His) box polypeptide 16	8449
TC06003372.hg.1	7.99	6.41	2.99	0.0012	DXO	decapping exoribonuclease	1797
TC06003374.hg.1	6.5	5.62	1.83	0.0037	DXO	decapping exoribonuclease	1797
TC06003384.hg.1	5.1	4.12	1.96	0.0394	DXO	decapping exoribonuclease	1797
TC06003472.hg.1	7.28	8.14	-1.81	0.0225	EDN1	endothelin 1	1906
TC06003619.hg.1	12.22	13.04	-1.76	0.0002	SRPK1	SRSF protein kinase 1	6732
TC06003728.hg.1	9.95	10.66	-1.63	0.023	PHIP	pleckstrin homology domain interacting protein	55023
TC06004054.hg.1	11.9	12.5	-1.52	0.0022	SYNCRIP	synaptotagmin binding, cytoplasmic RNA interacting protein	10492
TC06004057.hg.1	5.63	4.71	1.89	0.0002	RPS6KA2	ribosomal protein S6 kinase, 90kDa, polypeptide 2	6196
TC06004099.hg.1	9.24	10.35	-2.16	0.0007	LTV1	LTV1 ribosome biogenesis factor	84946
TC06004137.hg.1	7.97	9.33	-2.56	0.0015	ARHGAP18	Rho GTPase activating protein 18	93663
TC07000059.hg.1	8.15	9.63	-2.79	0.0091	AIMP2	aminoacyl tRNA synthetase complex-interacting multifunctional protein 2	7965
TC07000098.hg.1	7.17	6.51	1.58	0.0257	ARL4A	ADP-ribosylation factor like GTPase 4A	10124
TC07000125.hg.1	9.47	8.81	1.58	0.0339	ITGB8	integrin beta 8	3696
TC07000139.hg.1	11.2	11.92	-1.65	0.0407	SNORD93	small nucleolar RNA, C/D box 93	692210
TC07000144.hg.1	8.24	5.91	5.04	0.0002	GPNMB	glycoprotein (transmembrane) nmb	10457
TC07000198.hg.1	14.88	13.59	2.45	0.0015	GARS	glycyl-tRNA synthetase	2617
TC07000213.hg.1	11.31	10.12	2.29	0.0003	FKBP9	FK506 binding protein 9	11328
TC07000235.hg.1	12.8	14.18	-2.61	0.0487	ANLN	anillin actin binding protein	54443
TC07000338.hg.1	10.07	10.8	-1.66	0.0008	CCT6A	chaperonin containing TCP1, subunit 6A (zeta 1)	908
TC07000399.hg.1	13.57	12.1	2.76	0.0138	SNORA22	small nucleolar RNA, H/ACA box 22	677807
TC07000485.hg.1	12.87	12.19	1.6	0.0138	HSPB1	heat shock 27kDa protein 1	3315
TC07000607.hg.1	10.41	9.67	1.67	0.0142	ZKSCAN1	zinc finger with KRAB and SCAN domains 1	7586
TC07000682.hg.1	8.4	8.99	-1.51	0.0055	RINT1	RAD50 interactor 1	60561
TC07000834.hg.1	6.84	5.18	3.16	0.0001	AKR1B10	aldo-keto reductase family 1, member B10 (aldose reductase)	57016
TC07001026.hg.1	6.41	5.66	1.68	0.021	FABP5P3	fatty acid binding protein 5 pseudogene 3	220832
TC07001087.hg.1	6.85	6.15	1.62	0.0023	TMEM184A	transmembrane protein 184A	202915
TC07001177.hg.1	7.07	7.79	-1.65	0.0154	TWISTNB	TWIST neighbor	221830
TC07001192.hg.1	9.55	10.25	-1.63	0.0033	FAM126A	family with sequence similarity 126, member A	84668
TC07001207.hg.1	11.12	12.12	-2	0.0006	CYCS	cytochrome c, somatic	54205
TC07001245.hg.1	8.01	8.95	-1.93	0.0048	FKBP14	FK506 binding protein 14	55033
TC07001329.hg.1	9.08	8.27	1.75	0.0037	POLR2J4; POLR2J2	polymerase (RNA) II (DNA directed) polypeptide J4, pseudogene; polymerase (RNA) II (DNA directed) polypeptide J2	84820; 246721
TC07001352.hg.1	6.91	5.59	2.5	0.0264	SNORA5A	small nucleolar RNA, H/ACA box 5A	654319
TC07001398.hg.1	8.97	8.34	1.55	0.0025	FKBP9P1	FK506 binding protein 9 pseudogene 1	360132
TC07001503.hg.1	5.14	5.74	-1.52	0.0019	DNAJC30	DnaJ (Hsp40) homolog, subfamily C, member 30	84277
TC07001568.hg.1	7.13	8.05	-1.89	0.004	SEMA3A	sema domain, immunoglobulin domain (Ig), short basic domain, secreted, (semaphorin) 3A	10371
TC07001577.hg.1	5.8	5.18	1.54	0.0132	TP53TG1	TP53 target 1 (non-protein coding)	11257
TC07001582.hg.1	9.88	8.45	2.7	0.0018	STEAP4	STEAP family member 4	79689
TC07001603.hg.1	9.57	10.59	-2.03	0.0076	CDK6	cyclin-dependent kinase 6	1021
TC07001606.hg.1	7.17	8.88	-3.28	0.0374	SAMD9L	sterile alpha motif domain containing 9-like	219285
TC07001611.hg.1	8.45	11.34	-7.42	0.0028	TFPI2	tissue factor pathway inhibitor 2	7980
TC07001617.hg.1	9.82	10.41	-1.5	0.0156	PON2	paraoxonase 2	5445
TC07001630.hg.1	9.38	5.98	10.58	0.0022	ASNS	asparagine synthetase (glutamine-hydrolyzing)	440
TC07001652.hg.1	5.67	4.99	1.6	0.0277	AZGP1	alpha-2-glycoprotein 1, zinc-binding	563
TC07001718.hg.1	7.19	7.87	-1.6	0.0045	DNAJC2	DnaJ (Hsp40) homolog, subfamily C, member 2	27000
TC07001724.hg.1	7.75	8.57	-1.76	0.0047	ORC5	origin recognition complex subunit 5	5001
TC07001734.hg.1	8.08	8.85	-1.7	0.0091	PUS7	pseudouridylate synthase 7 (putative)	54517
TC07001761.hg.1	6.79	8.04	-2.38	0.0002	DOCK4	dedicator of cytokinesis 4	9732
TC07001811.hg.1	5.52	6.12	-1.52	0.0162	AASS	aminoadipate-semialdehyde synthase	10157
TC07001868.hg.1	6.98	8.18	-2.3	3.06e-05	LINC-PINT	long intergenic non-protein coding RNA, p53 induced transcript	378805
TC07001880.hg.1	7.25	7.97	-1.66	0.0023	SLC35B4	solute carrier family 35 (UDP-xylose/UDP-N-acetylglucosamine transporter), member B4	84912
TC07001917.hg.1	8.99	7.76	2.34	9.2e-06	KDM7A	lysine (K)-specific demethylase 7A	80853
TC07002047.hg.1	6.17	7.18	-2.01	0.0041	XRCC2	X-ray repair complementing defective repair in Chinese hamster cells 2	7516
TC07002171.hg.1	3.72	4.45	-1.65	0.0339	HDAC9	histone deacetylase 9	9734
TC07002222.hg.1	5.67	7.19	-2.88	0.0183	CREB5	cAMP responsive element binding protein 5	9586
TC07002274.hg.1	7.18	6.35	1.78	0.0086	CDK13	cyclin-dependent kinase 13	8621
TC07002321.hg.1	13.06	12.37	1.61	0.002	EGFR	epidermal growth factor receptor	1956
TC07002377.hg.1	7.04	7.75	-1.65	0.0492	ZNF92	zinc finger protein 92	168374
TC07002487.hg.1	9.27	8.17	2.14	0.0047	ZKSCAN1	zinc finger with KRAB and SCAN domains 1	7586
TC07002518.hg.1	9.12	9.93	-1.76	0.0003	BCAP29	B-cell receptor-associated protein 29	55973
TC07002600.hg.1	7.34	5.41	3.82	5.36e-05	AKR1B10	aldo-keto reductase family 1, member B10 (aldose reductase)	57016
TC07002622.hg.1	5.69	4.69	2	0.0041	JHDM1D-AS1	JHDM1D antisense RNA 1 (head to head)	100134229
TC07002640.hg.1	4.85	4.22	1.54	0.0407	EPHB6	EPH receptor B6	2051
TC07002919.hg.1	10.14	9.21	1.92	0.0019	POLR2J4	polymerase (RNA) II (DNA directed) polypeptide J4, pseudogene	84820
TC07002957.hg.1	10.8	9.57	2.36	0.0004	FKBP9P1	FK506 binding protein 9 pseudogene 1	360132
TC07003015.hg.1	5.75	5.15	1.51	0.0074	GTF2IRD2P1	GTF2I repeat domain containing 2 pseudogene 1	401375
TC07003060.hg.1	8.28	9.06	-1.72	0.0079	FAM133DP	family with sequence similarity 133, member A pseudogene	728066
TC07003061.hg.1	12.46	13.91	-2.74	0.0096	CDK6	cyclin-dependent kinase 6	1021
TC07003064.hg.1	9.35	12.57	-9.34	0.0053	TFPI2	tissue factor pathway inhibitor 2	7980
TC07003079.hg.1	7.91	7.08	1.78	0.023	CYP3A5	cytochrome P450, family 3, subfamily A, polypeptide 5	1577
TC07003113.hg.1	5.2	6.76	-2.94	0.001	DOCK4	dedicator of cytokinesis 4	9732
TC07003293.hg.1	6.19	5.54	1.57	0.0066	HILPDA	hypoxia inducible lipid droplet-associated	29923
TC07003299.hg.1	7.77	6.99	1.72	0.0254	CYP3A5	cytochrome P450, family 3, subfamily A, polypeptide 5	1577
TC07003315.hg.1	7.76	7.16	1.51	0.0007	SUN1	Sad1 and UNC84 domain containing 1	23353
TC07003353.hg.1	9.7	10.42	-1.65	0.0107	PSMA2	proteasome subunit alpha 2	5683
TC07003357.hg.1	8.69	7.96	1.65	0.0002	PSPH	phosphoserine phosphatase	5723
TC07003375.hg.1	14.92	14.07	1.81	0.0009	UPK3BL; POLR2J2	uroplakin 3B-like; polymerase (RNA) II (DNA directed) polypeptide J2	100134938; 246721
TC08000003.hg.1	6.9	6.1	1.74	0.032	FBXO25	F-box protein 25	26260
TC08000146.hg.1	7.68	7.02	1.57	0.0443	SH2D4A	SH2 domain containing 4A	63898
TC08000178.hg.1	7.21	7.96	-1.68	0.0174	RHOBTB2	Rho-related BTB domain containing 2	23221
TC08000213.hg.1	7.87	9.15	-2.42	0.0003	ESCO2	establishment of sister chromatid cohesion N-acetyltransferase 2	157570
TC08000245.hg.1	5.98	6.96	-1.98	0.0002	UBXN8	UBX domain protein 8	7993
TC08000250.hg.1	8.05	9.61	-2.95	0.0091	NRG1	neuregulin 1	3084
TC08000255.hg.1	6.58	7.87	-2.44	0.0015	NRG1	neuregulin 1	3084
TC08000412.hg.1	6.4	7.08	-1.61	0.0367	CHD7	chromodomain helicase DNA binding protein 7	55636
TC08000493.hg.1	6.41	7.26	-1.81	0.0014	GDAP1	ganglioside induced differentiation associated protein 1	54332
TC08000518.hg.1	11.23	9.58	3.15	0.0104	FABP5	fatty acid binding protein 5 (psoriasis-associated)	2171
TC08000531.hg.1	6.95	5	3.86	0.0103	CA2	carbonic anhydrase II	760
TC08000553.hg.1	7.28	8.33	-2.08	0.0012	OTUD6B	OTU domain containing 6B	51633
TC08000575.hg.1	13.45	12.4	2.06	0.0002	ESRP1	epithelial splicing regulatory protein 1	54845
TC08000594.hg.1	13.41	14.02	-1.53	0.0011	MTDH	metadherin	92140
TC08000602.hg.1	7.39	8.46	-2.09	0.0003	POP1	POP1 homolog, ribonuclease P/MRP subunit	10940
TC08000641.hg.1	9.85	10.58	-1.66	0.0018	ATP6V1C1	ATPase, H+ transporting, lysosomal 42kDa, V1 subunit C1	528
TC08000648.hg.1	8.1	8.88	-1.72	0.0193	DCAF13	DDB1 and CUL4 associated factor 13	25879
TC08000754.hg.1	4.96	5.59	-1.54	0.0184	MIR1206	microRNA 1206	100302170
TC08000906.hg.1	7.86	7.12	1.66	0.0131	DEFB1	defensin, beta 1	1672
TC08001013.hg.1	6.66	6.02	1.56	0.0125	MTUS1	microtubule associated tumor suppressor 1	57509
TC08001034.hg.1	7.27	6.45	1.76	0.002	REEP4	receptor accessory protein 4	80346
TC08001036.hg.1	5.46	4.35	2.15	0.0024	PHYHIP	phytanoyl-CoA 2-hydroxylase interacting protein	9796
TC08001086.hg.1	7.84	8.98	-2.21	0.0164	PBK	PDZ binding kinase	55872
TC08001099.hg.1	7.45	9.23	-3.44	0.0014	DUSP4	dual specificity phosphatase 4	1846
TC08001101.hg.1	5	5.68	-1.61	0.0024	LOC101929470	uncharacterized LOC101929470	101929470
TC08001166.hg.1	9.88	9.4	1.69	0.0208	SFRP1	secreted frizzled-related protein 1	6422
TC08001175.hg.1	5.67	7.6	-3.82	0.0042	PLAT	plasminogen activator, tissue	5327
TC08001400.hg.1	7.79	8.65	-1.82	0.0003	NBN	nibrin	4683
TC08001433.hg.1	5.93	6.61	-1.61	0.0025	RAD54B; FSBP	RAD54 homolog B (S. cerevisiae); fibrinogen silencer binding protein	25788; 100861412
TC08001462.hg.1	9.89	8.57	2.49	0.0003	NIPAL2	NIPA-like domain containing 2	79815
TC08001496.hg.1	8.12	8.84	-1.65	0.0377	RRM2B	ribonucleotide reductase M2 B (TP53 inducible)	50484
TC08001500.hg.1	9.55	8.56	1.98	0.0003	KLF10	Kruppel-like factor 10	7071
TC08001507.hg.1	8.25	8.86	-1.52	0.0389	SLC25A32	solute carrier family 25 (mitochondrial folate carrier), member 32	81034
TC08001528.hg.1	8.18	9.3	-2.17	0.0003	NUDCD1	NudC domain containing 1	84955
TC08001538.hg.1	3.9	4.83	-1.91	0.005	CSMD3	CUB and Sushi multiple domains 3	114788
TC08001584.hg.1	8.14	8.77	-1.56	0.003	ATAD2	ATPase family, AAA domain containing 2	29028
TC08001602.hg.1	9.34	8.27	2.1	0.0003	MTSS1	metastasis suppressor 1	9788
TC08001641.hg.1	9.92	11.08	-2.24	0.0002	ASAP1	ArfGAP with SH3 domain, ankyrin repeat and PH domain 1	50807
TC08001644.hg.1	4.16	5.11	-1.94	0.0009	ASAP1-IT1	ASAP1 intronic transcript 1	29065
TC08001659.hg.1	13.15	10.93	4.67	3.75e-05	NDRG1	N-myc downstream regulated 1	10397
TC08001705.hg.1	5.63	4.76	1.83	0.0448	LYNX1	Ly6/neurotoxin 1	66004
TC08001706.hg.1	7.49	6.61	1.84	0.0017	LY6D	lymphocyte antigen 6 complex, locus D	8581
TC08001723.hg.1	8.24	8.89	-1.57	0.0042	TSTA3	tissue specific transplantation antigen P35B	7264
TC08001843.hg.1	5.93	5.12	1.76	0.0338	NEFM	neurofilament, medium polypeptide	4741
TC08001867.hg.1	6.28	7.7	-2.67	0.0002	UBXN8	UBX domain protein 8	7993
TC08001876.hg.1	9.89	10.51	-1.53	0.0231	MAK16	MAK16 homolog	84549
TC08001940.hg.1	6.75	7.33	-1.5	0.0391	CHD7	chromodomain helicase DNA binding protein 7	55636
TC08002065.hg.1	10.7	11.48	-1.71	0.0141	ENY2	enhancer of yellow 2 homolog (Drosophila)	56943
TC08002241.hg.1	8.97	8.11	1.82	0.0051	MTUS1	microtubule associated tumor suppressor 1	57509
TC08002252.hg.1	4.2	3.35	1.8	0.0061	LOC286058	uncharacterized LOC286058	286058
TC08002253.hg.1	7.2	5.22	3.95	0.0008	EGR3	early growth response 3	1960
TC08002271.hg.1	10	12.64	-6.26	0.002	DUSP4	dual specificity phosphatase 4	1846
TC08002306.hg.1	6.95	9.39	-5.41	0.0035	PLAT	plasminogen activator, tissue	5327
TC08002364.hg.1	5.57	6.44	-1.82	0.0042	MYBL1	v-myb avian myeloblastosis viral oncogene homolog-like 1	4603
TC08002412.hg.1	5.12	5.81	-1.62	0.0038	LOC101929709	uncharacterized LOC101929709	101929709
TC08002455.hg.1	10.29	8.56	3.32	0.0003	KLF10	Kruppel-like factor 10	7071
TC08002510.hg.1	11.8	10.03	3.41	0.0004	MTSS1	metastasis suppressor 1	9788
TC08002559.hg.1	5.7	4.13	2.95	0.0378	LYNX1	Ly6/neurotoxin 1	66004
TC08002590.hg.1	10.58	11.55	-1.96	0.009	DOCK5	dedicator of cytokinesis 5	80005
TC08002603.hg.1	7.14	8.05	-1.88	0.0112	RRS1	ribosome biogenesis regulator homolog	23212
TC08002610.hg.1	9.78	8.61	2.26	0.0162	SOX7	SRY box 7	83595
TC08002613.hg.1	7.66	6.07	3.01	1.63e-05	LOXL2	lysyl oxidase-like 2	4017
TC08002614.hg.1	7.22	6.37	1.81	0.0008	ZNF395	zinc finger protein 395	55893
TC09000004.hg.1	3.79	4.45	-1.58	0.0165	DOCK8	dedicator of cytokinesis 8	81704
TC09000013.hg.1	8.51	7.83	1.6	0.0019	SMARCA2	SWI/SNF related, matrix associated, actin dependent regulator of chromatin, subfamily a, member 2	6595
TC09000015.hg.1	7.17	5.6	2.96	8.43e-06	VLDLR	very low density lipoprotein receptor	7436
TC09000037.hg.1	5.37	6.13	-1.69	0.0051	CD274	CD274 molecule	29126
TC09000038.hg.1	5.78	7.43	-3.13	0.0003	PDCD1LG2	programmed cell death 1 ligand 2	80380
TC09000134.hg.1	10.72	12.06	-2.54	0.0001	DNAJA1	DnaJ (Hsp40) homolog, subfamily A, member 1	3301
TC09000178.hg.1	6.75	5.95	1.74	0.0006	DNAJB5	DnaJ (Hsp40) homolog, subfamily B, member 5	25822
TC09000186.hg.1	5.59	6.27	-1.6	0.0197	RPL36AP33	ribosomal protein L36a pseudogene 33	100191039
TC09000191.hg.1	6.13	4.41	3.28	0.0079	CA9	carbonic anhydrase IX	768
TC09000207.hg.1	9.63	10.22	-1.51	0.0034	MELK	maternal embryonic leucine zipper kinase	9833
TC09000318.hg.1	5.38	5.97	-1.51	0.011	FXN	frataxin	2395
TC09000324.hg.1	10.04	10.66	-1.54	0.029	SMC5	structural maintenance of chromosomes 5	23137
TC09000358.hg.1	14.28	9.86	21.47	0.0006	PSAT1	phosphoserine aminotransferase 1	29968
TC09000395.hg.1	8.02	8.61	-1.5	0.0107	CDC20P1	cell division cycle 20 pseudogene 1
TC09000415.hg.1	9.68	10.73	-2.07	0.0059	CKS2	CDC28 protein kinase regulatory subunit 2	1164
TC09000490.hg.1	6.47	7.25	-1.71	0.0036	TDRD7	tudor domain containing 7	23424
TC09000492.hg.1	9.67	10.45	-1.71	0.0029	NCBP1	nuclear cap binding protein subunit 1	4686
TC09000526.hg.1	9.58	10.29	-1.63	0.0334	SMC2	structural maintenance of chromosomes 2	10592
TC09000535.hg.1	11.12	10.28	1.78	0.0012	SLC44A1	solute carrier family 44 (choline transporter), member 1	23446
TC09000574.hg.1	6.5	5.69	1.75	0.0072	BSPRY	B-box and SPRY domain containing	54836
TC09000614.hg.1	8.2	6.47	3.3	0.0147	PTGS1	prostaglandin-endoperoxide synthase 1 (prostaglandin G/H synthase and cyclooxygenase)	5742
TC09000644.hg.1	6.37	4.88	2.81	0.0002	OLFML2A	olfactomedin like 2A	169611
TC09000696.hg.1	8.17	9.29	-2.18	0.0033	SET	SET nuclear proto-oncogene	6418
TC09000731.hg.1	8.65	8	1.57	0.0219	NCS1	neuronal calcium sensor 1	23413
TC09000736.hg.1	11.27	6.6	25.53	0.0003	ASS1	argininosuccinate synthase 1	445
TC09000874.hg.1	8.95	10.06	-2.16	0.0007	PUM3	pumilio RNA binding family member 3	9933
TC09000893.hg.1	10.51	9.36	2.21	0.0028	ERMP1	endoplasmic reticulum metallopeptidase 1	79956
TC09000923.hg.1	7.32	6.3	2.03	0.0002	TTC39B	tetratricopeptide repeat domain 39B	158219
TC09000933.hg.1	8.88	9.75	-1.83	0.0008	HAUS6	HAUS augmin like complex subunit 6	54801
TC09000945.hg.1	5.89	6.83	-1.92	0.0184	HACD4	3-hydroxyacyl-CoA dehydratase 4	401494
TC09000962.hg.1	5.02	6.6	-2.98	0.0361	IFNE	interferon, epsilon	338376
TC09000999.hg.1	7.51	8.76	-2.39	0.032	DDX58	DEAD (Asp-Glu-Ala-Asp) box polypeptide 58	23586
TC09001008.hg.1	11	10.29	1.64	0.0161	B4GALT1	UDP-Gal:betaGlcNAc beta 1,4- galactosyltransferase, polypeptide 1	2683
TC09001013.hg.1	6.38	7.57	-2.28	0.0002	NOL6	nucleolar protein 6 (RNA-associated)	65083
TC09001026.hg.1	5.75	4.91	1.79	0.0009	SNORD121A	small nucleolar RNA, C/D box 121A	100113379
TC09001042.hg.1	10.99	11.71	-1.64	0.029	SIGMAR1	sigma non-opioid intracellular receptor 1	10280
TC09001164.hg.1	4.95	5.85	-1.87	0.0041	PGM5P2	phosphoglucomutase 5 pseudogene 2	595135
TC09001167.hg.1	5.35	6.24	-1.85	0.0062	PGM5P2	phosphoglucomutase 5 pseudogene 2	595135
TC09001204.hg.1	7.66	8.78	-2.17	0.0008	TMEM2	transmembrane protein 2	23670
TC09001220.hg.1	7.37	6.78	1.5	0.0042	NMRK1	nicotinamide riboside kinase 1	54981
TC09001286.hg.1	6.6	4.77	3.55	0.0121	SLC28A3	solute carrier family 28 (concentrative nucleoside transporter), member 3	64078
TC09001325.hg.1	7.13	5.77	2.56	0.0214	NFIL3	nuclear factor, interleukin 3 regulated	4783
TC09001332.hg.1	6.46	5.45	2.02	0.0202	SNORA84; MIR3651	small nucleolar RNA, H/ACA box 84; microRNA 3651	100124534; 100500918
TC09001333.hg.1	7.63	8.25	-1.53	0.0057	NOL8	nucleolar protein 8	55035
TC09001339.hg.1	9.24	8.51	1.65	0.0018	IPPK	inositol 1,3,4,5,6-pentakisphosphate 2-kinase	64768
TC09001417.hg.1	8.91	9.79	-1.84	0.0003	TEX10	testis expressed 10	54881
TC09001434.hg.1	5.89	6.56	-1.59	0.02	ABCA1	ATP binding cassette subfamily A member 1	19
TC09001484.hg.1	8.79	8.11	1.6	0.0016	PTGR1	prostaglandin reductase 1	22949
TC09001547.hg.1	12.8	11.58	2.34	0.0276	STOM	stomatin	2040
TC09001565.hg.1	6.8	5.78	2.03	0.0059	SNORD90	small nucleolar RNA, C/D box 90	692206
TC09001618.hg.1	6.51	5.7	1.76	0.0004	FAM102A	family with sequence similarity 102, member A	399665
TC09001638.hg.1	7.72	7.13	1.5	0.0238	ZER1	zyg-11 related, cell cycle regulator	10444
TC09001653.hg.1	6.74	7.67	-1.9	0.0095	PTGES	prostaglandin E synthase	9536
TC09001769.hg.1	7.67	6.94	1.66	0.0182	NRARP	NOTCH-regulated ankyrin repeat protein	441478
TC09001890.hg.1	5.66	6.37	-1.63	0.0034	RPL36AP33	ribosomal protein L36a pseudogene 33	100191039
TC09001906.hg.1	9.33	8.55	1.71	0.0182	DCAF10	DDB1 and CUL4 associated factor 10	79269
TC09002074.hg.1	10.66	11.84	-2.26	0.0069	CKS2	CDC28 protein kinase regulatory subunit 2	1164
TC09002418.hg.1	7.16	7.79	-1.55	0.0174	PLIN2	perilipin 2	123
TC09002451.hg.1	6.77	7.57	-1.74	0.0087	DNAJA1	DnaJ (Hsp40) homolog, subfamily A, member 1	3301
TC09002604.hg.1	8.55	7.94	1.53	0.0166	NMRK1	nicotinamide riboside kinase 1	54981
TC09002617.hg.1	7.33	6.23	2.14	0.0005	RASEF	RAS and EF-hand domain containing	158158
TC09002619.hg.1	7.06	5.07	3.98	0.0159	SLC28A3	solute carrier family 28 (concentrative nucleoside transporter), member 3	64078
TC09002670.hg.1	7.53	6.62	1.88	0.0104	FAM120AOS	family with sequence similarity 120A opposite strand	158293
TC09002707.hg.1	8.9	7.83	2.11	0.0019	TMEM246	transmembrane protein 246	84302
TC09002753.hg.1	7.66	8.25	-1.5	0.0286	POLE3	polymerase (DNA directed), epsilon 3, accessory subunit	54107
TC09002778.hg.1	8.9	9.5	-1.52	0.0006	RBM18	RNA binding motif protein 18	92400
TC09002791.hg.1	11.27	12.08	-1.74	0.0022	MAPKAP1	mitogen-activated protein kinase associated protein 1	79109
TC09002880.hg.1	8.53	9.57	-2.05	0.0022	MTAP	methylthioadenosine phosphorylase	4507
TC09002890.hg.1	10.45	11.36	-1.87	0.0006	TOMM5	translocase of outer mitochondrial membrane 5 homolog (yeast)	401505
TC09002922.hg.1	7.24	6.63	1.52	0.0044	RALGDS	ral guanine nucleotide dissociation stimulator	5900
TC0X000001.hg.1	6.71	6.04	1.59	0.0071	PLCXD1	phosphatidylinositol-specific phospholipase C, X domain containing 1	55344
TC0X000033.hg.1	8.12	6.39	3.31	6.72e-05	TBL1X	transducin (beta)-like 1X-linked	6907
TC0X000081.hg.1	7.77	8.37	-1.51	0.0057	TXLNG	taxilin gamma	55787
TC0X000141.hg.1	5.52	4.84	1.6	0.011	GK	glycerol kinase	2710
TC0X000207.hg.1	10.63	9.45	2.25	0.0084	MAOA	monoamine oxidase A	4128
TC0X000338.hg.1	8.73	7.98	1.69	0.0267	KLF8	Kruppel-like factor 8	11279
TC0X000370.hg.1	10.34	9.57	1.7	0.0037	IGBP1	immunoglobulin (CD79A) binding protein 1	3476
TC0X000378.hg.1	6.39	5.52	1.83	0.0001	GDPD2	glycerophosphodiester phosphodiesterase domain containing 2	54857
TC0X000388.hg.1	11.51	10.48	2.03	0.0193	OGT	O-linked N-acetylglucosamine (GlcNAc) transferase	8473
TC0X000417.hg.1	8.69	9.53	-1.79	8.78e-05	PBDC1	polysaccharide biosynthesis domain containing 1	51260
TC0X000475.hg.1	7.23	8.08	-1.81	0.0017	CENPI	centromere protein I	2491
TC0X000526.hg.1	8.24	8.93	-1.62	0.0204	PRPS1	phosphoribosyl pyrophosphate synthetase 1	5631
TC0X000528.hg.1	8.4	7.26	2.2	0.0067	MID2	midline 2	11043
TC0X000558.hg.1	3.88	4.75	-1.82	0.0058	MIR1912	microRNA 1912	100302144
TC0X000744.hg.1	11.2	10.08	2.18	0.0078	ZNF185	zinc finger protein 185 (LIM domain)	7739
TC0X000750.hg.1	6.42	5.83	1.5	0.021	BGN	biglycan	633
TC0X000783.hg.1	9.4	10.02	-1.54	0.0021	BRCC3	BRCA1/BRCA2-containing complex subunit 3	79184
TC0X000807.hg.1	7.6	5.21	5.23	0.0005	MXRA5	matrix-remodelling associated 5	25878
TC0X000910.hg.1	10.26	9.03	2.36	0.0018	SCARNA9L	small Cajal body-specific RNA 9-like	100158262
TC0X000923.hg.1	7.75	8.88	-2.19	6.88e-05	APOO	apolipoprotein O	79135
TC0X000985.hg.1	8.07	9.37	-2.46	0.0108	MIR221	microRNA 221	407006
TC0X000990.hg.1	4.95	5.79	-1.79	0.0228	LINC01186	long intergenic non-protein coding RNA 1186	101927574
TC0X001090.hg.1	8.74	7.34	2.64	0.0357	SPIN4	spindlin family, member 4	139886
TC0X001101.hg.1	4.89	5.88	-1.99	0.0295	EDA2R	ectodysplasin A2 receptor	60401
TC0X001176.hg.1	7.4	8.54	-2.2	0.0037	TAF9B	TAF9B RNA polymerase II, TATA box binding protein (TBP)-associated factor, 31kDa	51616
TC0X001191.hg.1	8.14	8.77	-1.55	0.0088	CHM	choroideremia (Rab escort protein 1)	1121
TC0X001219.hg.1	7.18	8.02	-1.79	0.0046	GLA	galactosidase, alpha	2717
TC0X001262.hg.1	6.31	5.52	1.74	0.0005	TSC22D3	TSC22 domain family, member 3	1831
TC0X001342.hg.1	9.2	9.9	-1.63	0.0063	THOC2	THO complex 2	57187
TC0X001359.hg.1	7.67	8.31	-1.56	0.0051	ZNF280C	zinc finger protein 280C	55609
TC0X001414.hg.1	7.39	8.11	-1.65	0.0016	MAP7D3	MAP7 domain containing 3	79649
TC0X001420.hg.1	11.96	10.24	3.3	0.0212	SNORD61	small nucleolar RNA, C/D box 61	26787
TC0X001427.hg.1	3.69	5.14	-2.74	0.0142	MCF2	MCF.2 cell line derived transforming sequence	4168
TC0X001429.hg.1	7.75	8.4	-1.56	0.0052	ATP11C	ATPase, class VI, type 11C	286410
TC0X001491.hg.1	8.27	6.79	2.8	0.0061	GABRE; MIR452; MIR224	gamma-aminobutyric acid (GABA) A receptor, epsilon; microRNA 452; microRNA 224	2564; 574412; 407009
TC0X001609.hg.1	8.07	8.9	-1.77	0.0173	TXLNG	taxilin gamma	55787
TC0X001627.hg.1	6.46	5.71	1.68	0.0443	PDK3	pyruvate dehydrogenase kinase, isozyme 3	5165
TC0X001723.hg.1	9.25	8.08	2.25	0.0116	KLF8	Kruppel-like factor 8	11279
TC0X001770.hg.1	7.47	8.18	-1.64	0.0367	UPRT	uracil phosphoribosyltransferase (FUR1) homolog (S. cerevisiae)	139596
TC0X001927.hg.1	4.57	3.98	1.51	0.0357	DUSP9	dual specificity phosphatase 9	1852
TC0X002013.hg.1	8.2	9.21	-2.01	3.81e-05	APOO	apolipoprotein O	79135
TC0X002087.hg.1	5.33	4.67	1.57	0.0379	KLF8	Kruppel-like factor 8	11279
TC0X002137.hg.1	9.1	10.09	-1.99	0.0298	ATRX	alpha thalassemia/mental retardation syndrome X-linked	546
TC0X002141.hg.1	4.53	5.17	-1.55	0.037	RPS6KA6	ribosomal protein S6 kinase, 90kDa, polypeptide 6	27330
TC0X002337.hg.1	9.24	10.11	-1.84	0.0024	ACSL4	acyl-CoA synthetase long-chain family member 4	2182
TC0Y000001.hg.1	7.39	6.42	1.96	0.008	PLCXD1	phosphatidylinositol-specific phospholipase C, X domain containing 1	55344
TC0Y000029.hg.1	5.15	4.52	1.54	0.0038	TBL1Y	transducin (beta)-like 1, Y-linked	90665
TC0Y000354.hg.1	8.23	9.1	-1.82	0.0396	TXLNGY	taxilin gamma pseudogene, Y-linked	246126
TC10000008.hg.1	9.27	10.07	-1.74	0.0002	GTPBP4	GTP binding protein 4	23560
TC10000049.hg.1	8.9	9.72	-1.76	0.0037	FAM208B	family with sequence similarity 208, member B	54906
TC10000081.hg.1	6.08	6.89	-1.75	0.0034	CELF2	CUGBP, Elav-like family member 2	10659
TC10000093.hg.1	6.76	5.47	2.46	0.0414	CAMK1D	calcium/calmodulin-dependent protein kinase ID	57118
TC10000098.hg.1	7.06	8.33	-2.42	0.0047	MCM10	minichromosome maintenance 10 replication initiation factor	55388
TC10000140.hg.1	10.53	9.78	1.68	0.0023	ARL5B	ADP-ribosylation factor like GTPase 5B	221079
TC10000168.hg.1	6.91	6.04	1.83	0.002	OTUD1	OTU deubiquitinase 1	220213
TC10000185.hg.1	7.16	8.03	-1.83	0.0122	PDSS1	prenyl (decaprenyl) diphosphate synthase, subunit 1	23590
TC10000266.hg.1	10.43	11.03	-1.52	0.0012	BMS1	BMS1 ribosome biogenesis factor	9790
TC10000313.hg.1	8.6	6.95	3.13	0.0329	FAM25C; FAM25G; FAM25BP	family with sequence similarity 25, member C; family with sequence similarity 25, member G; protein FAM25	644054; 100133093; 100132929
TC10000350.hg.1	7.49	10.58	-8.52	0.0027	DKK1	dickkopf WNT signaling pathway inhibitor 1	22943
TC10000377.hg.1	8.77	8.13	1.55	0.008	ARID5B	AT rich interactive domain 5B (MRF1-like)	84159
TC10000387.hg.1	6.38	6.97	-1.51	0.0335	PRELID1P3	PRELI domain containing 1 pseudogene 3
TC10000408.hg.1	9.73	10.51	-1.72	0.0004	CCAR1; SNORD98	cell division cycle and apoptosis regulator 1; small nucleolar RNA, C/D box 98	55749; 692211
TC10000413.hg.1	12.41	13.43	-2.04	0.0051	DDX21	DEAD (Asp-Glu-Ala-Asp) box helicase 21	9188
TC10000419.hg.1	9.71	8.85	1.82	0.0004	HK1	hexokinase 1	3098
TC10000434.hg.1	10.31	9.69	1.54	0.0026	SGPL1	sphingosine-1-phosphate lyase 1	8879
TC10000438.hg.1	7.86	5.84	4.05	0.0129	UNC5B	unc-5 netrin receptor B	219699
TC10000449.hg.1	12.42	10.9	2.87	0.0004	DDIT4	DNA damage inducible transcript 4	54541
TC10000469.hg.1	7.32	6.7	1.53	0.0035	FUT11	fucosyltransferase 11 (alpha (1,3) fucosyltransferase)	170384
TC10000565.hg.1	8.03	7.04	1.98	0.0026	ZMIZ1	zinc finger, MIZ-type containing 1	57178
TC10000566.hg.1	7.5	8.4	-1.87	0.0004	PPIF	peptidylprolyl isomerase F	10105
TC10000575.hg.1	7.86	6.85	2.02	0.0001	TMEM254	transmembrane protein 254	80195
TC10000592.hg.1	8.23	4.87	10.26	0.0001	C10orf99	chromosome 10 open reading frame 99	387695
TC10000593.hg.1	6.93	4.02	7.51	5.15e-05	CDHR1	cadherin-related family member 1	92211
TC10000613.hg.1	7.93	8.53	-1.52	0.0032	FAM35A	family with sequence similarity 35, member A	54537
TC10000659.hg.1	9.65	10.44	-1.74	0.0197	KIF11	kinesin family member 11	3832
TC10000664.hg.1	7.79	8.95	-2.24	0.0032	CEP55	centrosomal protein 55kDa	55165
TC10000673.hg.1	7.52	8.22	-1.62	0.0241	HELLS	helicase, lymphoid-specific	3070
TC10000696.hg.1	7.95	8.54	-1.51	0.018	ZDHHC16	zinc finger, DHHC-type containing 16	84287
TC10000749.hg.1	8.87	9.54	-1.59	0.0144	NOLC1	nucleolar and coiled-body phosphoprotein 1	9221
TC10000773.hg.1	7.87	8.49	-1.54	0.0107	PDCD11	programmed cell death 11	22984
TC10000798.hg.1	8.49	7.57	1.89	0.014	MXI1	MAX interactor 1, dimerization protein	4601
TC10000815.hg.1	4	5.24	-2.36	0.029	MIR4295	microRNA 4295	100422909
TC10000841.hg.1	12.4	11.02	2.6	0.0016	PNLIPRP3	pancreatic lipase-related protein 3	119548
TC10000860.hg.1	3.66	4.25	-1.5	0.0174	TOMM22P5	translocase of outer mitochondrial membrane 22 homolog (yeast) pseudogene 5
TC10000869.hg.1	7.68	8.33	-1.56	0.0363	INPP5F	inositol polyphosphate-5-phosphatase F	22876
TC10000883.hg.1	6.95	6.34	1.53	0.0014	TACC2	transforming, acidic coiled-coil containing protein 2	10579
TC10000889.hg.1	9.91	8.93	1.98	0.0029	HTRA1	HtrA serine peptidase 1	5654
TC10000905.hg.1	4.86	4.24	1.54	0.001	LHPP	phospholysine phosphohistidine inorganic pyrophosphate phosphatase	64077
TC10000915.hg.1	7.3	8.48	-2.26	3.66e-05	BCCIP	BRCA2 and CDKN1A interacting protein	56647
TC10000982.hg.1	5.52	7.18	-3.15	0.0021	LINC00704	long intergenic non-protein coding RNA 704	100216001
TC10000986.hg.1	7.9	5.79	4.33	0.0002	AKR1C2	aldo-keto reductase family 1, member C2	1646
TC10000994.hg.1	6.83	5.66	2.25	0.0439	CALML5	calmodulin-like 5	51806
TC10000997.hg.1	6.05	6.92	-1.83	0.0117	LOC105376382	uncharacterized LOC105376382	105376382
TC10001030.hg.1	5.51	6.7	-2.27	0.0112	SFTA1P	surfactant associated 1, pseudogene	207107
TC10001069.hg.1	11.97	12.6	-1.55	0.0265	RSU1	Ras suppressor protein 1	6251
TC10001136.hg.1	8.91	7.69	2.34	0.0016	MPP7	membrane protein, palmitoylated 7	143098
TC10001145.hg.1	6.94	8.45	-2.86	0.008	MIR604	microRNA 604	693189
TC10001159.hg.1	8.42	9.11	-1.62	0.0379	ARHGAP12	Rho GTPase activating protein 12	94134
TC10001160.hg.1	15.24	16.09	-1.8	0.0301	KIF5B	kinesin family member 5B	3799
TC10001166.hg.1	6.05	6.9	-1.8	0.0361	NRP1	neuropilin 1	8829
TC10001239.hg.1	8.55	6.88	3.16	0.0208	FAM25C; FAM25G; FAM25BP	family with sequence similarity 25, member C; family with sequence similarity 25, member G; protein FAM25	644054; 100133093; 100132929
TC10001257.hg.1	10.37	8.61	3.39	0.0127	FAM25C; FAM25G; FAM25BP	family with sequence similarity 25, member C; family with sequence similarity 25, member G; protein FAM25	644054; 100133093; 100132929
TC10001280.hg.1	4.32	3.07	2.38	0.0056	FAM25D	family with sequence similarity 25, member D
TC10001282.hg.1	12.56	13.22	-1.58	0.0035	TIMM23; TIMM23B	translocase of inner mitochondrial membrane 23 homolog (yeast); translocase of inner mitochondrial membrane 23 homolog B (yeast)	100287932; 100652748
TC10001299.hg.1	5.37	6.78	-2.66	0.0004	LINC01468	long intergenic non-protein coding RNA 1468	101928687
TC10001324.hg.1	6.83	7.85	-2.03	0.0042	RTKN2	rhotekin 2	219790
TC10001347.hg.1	6.11	6.81	-1.62	0.0027	DNA2	DNA replication helicase/nuclease 2	1763
TC10001349.hg.1	7.48	8.31	-1.77	0.0092	SLC25A16	solute carrier family 25 (mitochondrial carrier), member 16	8034
TC10001374.hg.1	12.82	12.15	1.59	0.011	PSAP	prosaposin	5660
TC10001394.hg.1	8.53	7.92	1.53	0.0037	MICU1	mitochondrial calcium uptake 1	10367
TC10001398.hg.1	11.67	10.33	2.53	1.8e-05	P4HA1	prolyl 4-hydroxylase, alpha polypeptide I	5033
TC10001403.hg.1	10.42	11.08	-1.58	0.0037	ECD	ecdysoneless homolog (Drosophila)	11319
TC10001470.hg.1	6.89	5.95	1.92	0.004	LOC642934	uncharacterized LOC642934	642934
TC10001486.hg.1	11.19	10.46	1.67	0.0331	GLUD1	glutamate dehydrogenase 1	2746
TC10001497.hg.1	8.26	7.44	1.77	0.0206	ANKRD22	ankyrin repeat domain 22	118932
TC10001545.hg.1	7.73	8.85	-2.17	0.006	NOC3L	NOC3-like DNA replication regulator	64318
TC10001555.hg.1	8.14	6.75	2.62	0.0048	BLNK	B-cell linker	29760
TC10001569.hg.1	8.88	7.96	1.89	0.0169	AVPI1	arginine vasopressin-induced 1	60370
TC10001589.hg.1	7.55	6.08	2.77	0.0387	SNORA12	small nucleolar RNA, H/ACA box 12	677800
TC10001637.hg.1	12.21	11.24	1.96	0.0292	COL17A1; MIR936	collagen, type XVII, alpha 1; microRNA 936	1308; 100126326
TC10001640.hg.1	5.58	4.9	1.6	0.0259	MIR4482	microRNA 4482	100616323
TC10001641.hg.1	7.82	6.83	1.99	0.0019	ITPRIP	inositol 1,4,5-trisphosphate receptor interacting protein	85450
TC10001676.hg.1	8.87	8.07	1.73	0.0135	ABLIM1	actin binding LIM protein 1	3983
TC10001702.hg.1	11.48	12.32	-1.79	0.0008	PRDX3	peroxiredoxin 3	10935
TC10001739.hg.1	6.02	6.73	-1.64	0.0014	UROS	uroporphyrinogen III synthase	7390
TC10001807.hg.1	7	7.77	-1.71	0.0304	WDR37	WD repeat domain 37	22884
TC10001907.hg.1	5.94	4.94	1.99	0.0327	CAMK1D	calcium/calmodulin-dependent protein kinase ID	57118
TC10002092.hg.1	12.39	11.4	1.99	0.0015	ARID5B	AT rich interactive domain 5B (MRF1-like)	84159
TC10002117.hg.1	5.22	3.1	4.33	0.0115	UNC5B	unc-5 netrin receptor B	219699
TC10002123.hg.1	9.95	9.25	1.62	0.0405	ANAPC16	anaphase promoting complex subunit 16	119504
TC10002160.hg.1	9.39	8.06	2.53	0.0048	ZMIZ1	zinc finger, MIZ-type containing 1	57178
TC10002196.hg.1	8.7	9.61	-1.88	0.0013	FAS	Fas cell surface death receptor	355
TC10002263.hg.1	7	6.27	1.66	0.0057	BORCS7-ASMT	BORCS7-ASMT readthrough (NMD candidate)	100528007
TC10002328.hg.1	9.11	9.79	-1.6	0.0224	SEC23IP	SEC23 interacting protein	11196
TC10002421.hg.1	5.21	6.49	-2.43	0.006	LINC00704	long intergenic non-protein coding RNA 704	100216001
TC10002686.hg.1	6.3	6.98	-1.61	0.0018	DNA2	DNA replication helicase/nuclease 2	1763
TC10002705.hg.1	10.93	11.62	-1.62	0.0038	ECD	ecdysoneless homolog (Drosophila)	11319
TC10002924.hg.1	7.19	5.34	3.6	0.0002	AKR1C1	aldo-keto reductase family 1, member C1	1645
TC10002930.hg.1	9.87	9.28	1.51	0.0403	ERLIN1	ER lipid raft associated 1	10613
TC10002940.hg.1	6.56	4.71	3.6	0.0085	FAM25A	family with sequence similarity 25, member A	643161
TC10002948.hg.1	6.72	5.92	1.74	0.0074	AS3MT	arsenite methyltransferase	57412
TC11000150.hg.1	6.69	5.95	1.67	0.0179	PPFIBP2	PTPRF interacting protein, binding protein 2 (liprin beta 2)	8495
TC11000166.hg.1	6.97	6.35	1.53	0.0175	TMEM9B-AS1	TMEM9B antisense RNA 1	493900
TC11000174.hg.1	10.45	9.35	2.13	0.0096	WEE1	WEE1 G2 checkpoint kinase	7465
TC11000198.hg.1	9.19	9.86	-1.59	0.0093	MICAL2	microtubule associated monooxygenase, calponin and LIM domain containing 2	9645
TC11000203.hg.1	9.24	10.04	-1.74	0.0136	TEAD1	TEA domain family member 1 (SV40 transcriptional enhancer factor)	7003
TC11000208.hg.1	11.71	12.7	-1.99	0.0349	FAR1	fatty acyl CoA reductase 1	84188
TC11000229.hg.1	5.86	6.57	-1.64	0.0132	NCR3LG1	natural killer cell cytotoxicity receptor 3 ligand 1	374383
TC11000252.hg.1	9.23	8.18	2.08	0.0013	NAV2	neuron navigator 2	89797
TC11000257.hg.1	8.79	9.58	-1.72	0.0133	PRMT3	protein arginine methyltransferase 3	10196
TC11000278.hg.1	7.13	5.48	3.13	0.0034	BBOX1	butyrobetaine (gamma), 2-oxoglutarate dioxygenase (gamma-butyrobetaine hydroxylase) 1	8424
TC11000295.hg.1	8.26	8.89	-1.55	0.0209	ARL14EP	ADP-ribosylation factor like GTPase 14 effector protein	120534
TC11000310.hg.1	12	11.06	1.92	0.0016	PRRG4	proline rich Gla (G-carboxyglutamic acid) 4 (transmembrane)	79056
TC11000314.hg.1	8.62	7.69	1.91	0.0177	LINC00294	long intergenic non-protein coding RNA 294	283267
TC11000317.hg.1	4.98	7	-4.05	0.0101	KIAA1549L	KIAA1549-like	25758
TC11000329.hg.1	11.66	10.9	1.7	0.0407	EHF	ets homologous factor	26298
TC11000337.hg.1	7.57	8.41	-1.79	0.0091	FJX1	four jointed box 1	24147
TC11000345.hg.1	5.22	6	-1.72	0.0003	PRR5L	proline rich 5 like	79899
TC11000482.hg.1	6.86	8.23	-2.58	0.0014	FAM111B	family with sequence similarity 111, member B	374393
TC11000567.hg.1	9.98	8.45	2.87	0.0054	SLC3A2	solute carrier family 3 (amino acid transporter heavy chain), member 2	6520
TC11000575.hg.1	11.56	10.82	1.67	0.0023	RTN3	reticulon 3	10313
TC11000588.hg.1	7.01	6.31	1.63	0.0043	DNAJC4	DnaJ (Hsp40) homolog, subfamily C, member 4	3338
TC11000597.hg.1	11.14	10.3	1.79	0.0012	PRDX5	peroxiredoxin 5	25824
TC11000628.hg.1	11.88	10.71	2.25	0.0089	NEAT1; MIR612	nuclear paraspeckle assembly transcript 1 (non-protein coding); microRNA 612	283131; 693197
TC11000642.hg.1	6.2	4.68	2.86	0.0023	OVOL1	ovo-like zinc finger 1	5017
TC11000682.hg.1	9.28	8.56	1.64	0.0356	ADRBK1	adrenergic, beta, receptor kinase 1	156
TC11000770.hg.1	6.53	5.92	1.53	0.0014	ATG16L2	autophagy related 16-like 2	89849
TC11000772.hg.1	8.4	7.76	1.55	0.0298	P2RY2	purinergic receptor P2Y, G-protein coupled, 2	5029
TC11000784.hg.1	10.39	9.72	1.59	0.0366	PPME1	protein phosphatase methylesterase 1	51400
TC11000812.hg.1	7.21	5.79	2.66	0.0451	DGAT2	diacylglycerol O-acyltransferase 2	84649
TC11000820.hg.1	7.8	8.45	-1.57	0.029	EMSY	EMSY BRCA2-interacting transcriptional repressor	56946
TC11000854.hg.1	6.34	7.13	-1.73	0.002	DDIAS	DNA damage-induced apoptosis suppressor	220042
TC11000876.hg.1	7.34	6.51	1.77	0.0201	PRSS23	protease, serine, 23	11098
TC11000908.hg.1	7.57	8.39	-1.76	0.0022	CEP295	centrosomal protein 295kDa	85459
TC11000910.hg.1	11.95	10.58	2.59	0.0048	SCARNA9; SCARNA9L	small Cajal body-specific RNA 9; small Cajal body-specific RNA 9-like	619383; 100158262
TC11000944.hg.1	5.6	6.25	-1.57	0.0203	ARHGAP42	Rho GTPase activating protein 42	143872
TC11000963.hg.1	7.77	8.73	-1.94	0.0033	DYNC2H1	dynein, cytoplasmic 2, heavy chain 1	79659
TC11000980.hg.1	7.74	8.35	-1.52	0.0265	ATM	ATM serine/threonine kinase	472
TC11000981.hg.1	9.35	10.24	-1.85	0.0005	DDX10	DEAD (Asp-Glu-Ala-Asp) box polypeptide 10	1662
TC11001026.hg.1	5.98	4.81	2.26	0.0019	ZBTB16	zinc finger and BTB domain containing 16	7704
TC11001053.hg.1	7.33	6.71	1.54	0.0042	BACE1-AS	BACE1 antisense RNA	100379571
TC11001059.hg.1	6.05	5.05	1.99	0.0101	TMPRSS4	transmembrane protease, serine 4	56649
TC11001100.hg.1	5.57	4.14	2.7	0.0058	POU2F3	POU class 2 homeobox 3	25833
TC11001115.hg.1	6.89	8.25	-2.56	0.0406	UBASH3B	ubiquitin associated and SH3 domain containing B	84959
TC11001151.hg.1	6.92	6.29	1.55	0.0436	SLC37A2	solute carrier family 37 (glucose-6-phosphate transporter), member 2	219855
TC11001192.hg.1	10.99	9.27	3.3	0.0014	TMEM45B	transmembrane protein 45B	120224
TC11001251.hg.1	7.65	8.42	-1.71	0.0095	POLR2L	polymerase (RNA) II (DNA directed) polypeptide L, 7.6kDa	5441
TC11001273.hg.1	13.7	9.3	21.11	0.0026	H19; MIR675	H19, imprinted maternally expressed transcript (non-protein coding); microRNA 675	283120; 100033819
TC11001288.hg.1	7.62	6.72	1.86	0.0321	SNORA54	small nucleolar RNA, H/ACA box 54	677833
TC11001289.hg.1	8.24	6.98	2.39	0.0015	CARS	cysteinyl-tRNA synthetase	833
TC11001302.hg.1	9.82	10.41	-1.5	0.0028	NUP98	nucleoporin 98kDa	4928
TC11001309.hg.1	6.39	7.26	-1.82	0.0057	TRIM21	tripartite motif containing 21	6737
TC11001364.hg.1	6.71	7.31	-1.52	0.0424	MRPL17	mitochondrial ribosomal protein L17	63875
TC11001373.hg.1	5.4	6.13	-1.66	0.0188	OVCH2	ovochymase 2 (gene/pseudogene)	341277
TC11001374.hg.1	4.54	5.6	-2.09	0.0292	OR5P1P	olfactory receptor, family 5, subfamily P, member 1 pseudogene	79283
TC11001375.hg.1	4.84	6.82	-3.94	0.0008	OR5P2	olfactory receptor, family 5, subfamily P, member 2	120065
TC11001376.hg.1	3.82	5.48	-3.14	0.0017	OR5P3	olfactory receptor, family 5, subfamily P, member 3	120066
TC11001377.hg.1	6.2	7.24	-2.05	0.0077	LOC283299	uncharacterized LOC283299	283299
TC11001414.hg.1	12.18	11.38	1.74	0.006	RNF141	ring finger protein 141	50862
TC11001444.hg.1	7.28	6.03	2.38	0.0014	CYP2R1	cytochrome P450, family 2, subfamily R, polypeptide 1	120227
TC11001461.hg.1	7.6	8.19	-1.51	0.0049	SAAL1	serum amyloid A-like 1	113174
TC11001540.hg.1	9.77	10.31	-1.45	0.01446	CD59; C11orf91	CD59 molecule, complement regulatory protein; chromosome 11 open reading frame 91	966; 100131378
TC11001546.hg.1	6.13	5.22	1.88	0.0276	ELF5	E74-like factor 5 (ets domain transcription factor)	2001
TC11001557.hg.1	7.37	8.31	-1.92	0.0004	COMMD9	COMM domain containing 9	29099
TC11001787.hg.1	8.56	7.91	1.57	0.0013	TNKS1BP1	tankyrase 1 binding protein 1	85456
TC11001812.hg.1	3.81	4.76	-1.93	0.0293	LPXN	leupaxin	9404
TC11001833.hg.1	18.79	16.84	3.89	0.0124	FABP5P7	fatty acid binding protein 5 pseudogene 7
TC11001854.hg.1	5.5	4.8	1.62	7.37e-05	SYT7	synaptotagmin VII	9066
TC11001867.hg.1	11.04	10.41	1.54	0.0183	AHNAK	AHNAK nucleoprotein	79026
TC11001948.hg.1	5.92	6.6	-1.6	0.0047	FOSL1	FOS-like antigen 1	8061
TC11001975.hg.1	7.42	6.75	1.58	0.0005	SPTBN2	spectrin, beta, non-erythrocytic 2	6712
TC11001995.hg.1	10.45	7.74	6.54	0.0015	ALDH3B2	aldehyde dehydrogenase 3 family, member B2	222
TC11002005.hg.1	9.57	11.01	-2.71	0.0003	C11orf24	chromosome 11 open reading frame 24	53838
TC11002058.hg.1	6.1	6.7	-1.51	0.002	CLPB	ClpB homolog, mitochondrial AAA ATPase chaperonin	81570
TC11002069.hg.1	12.99	12.27	1.65	0.0003	RAB6A	RAB6A, member RAS oncogene family	5870
TC11002133.hg.1	10.31	11.05	-1.67	0.0026	ALG8	ALG8, alpha-1,3-glucosyltransferase	79053
TC11002151.hg.1	8.56	7.97	1.5	0.012	PRCP	prolylcarboxypeptidase	5547
TC11002175.hg.1	12.41	13.26	-1.8	0.0368	CTSC	cathepsin C	1075
TC11002185.hg.1	8.34	9.84	-2.83	5.38e-06	CHORDC1	cysteine and histidine rich domain containing 1	26973
TC11002195.hg.1	9.89	10.83	-1.93	0.0227	TAF1D; SNORA8; SNORA18; SNORA40; SNORA1; SNORA25; SNORA32; SNORD5; SNORD6; MIR1304	TATA box binding protein associated factor 1D; small nucleolar RNA, H/ACA box 8; small nucleolar RNA, H/ACA box 18; small nucleolar RNA, H/ACA box 40; small nucleolar RNA, H/ACA box 1; small nucleolar RNA, H/ACA box 25; small nucleolar RNA, H/ACA box 32; small nucleolar RNA, C/D box 5; small nucleolar RNA, C/D box 6; microRNA 1304	79101; 654320; 677805; 677822; 677792; 684959; 692063; 692072; 692075; 100302240
TC11002209.hg.1	7.85	8.47	-1.54	0.0027	MTMR2	myotubularin related protein 2	8898
TC11002240.hg.1	9.62	10.24	-1.54	0.0253	DCUN1D5	DCN1, defective in cullin neddylation 1, domain containing 5	84259
TC11002246.hg.1	9.34	8.67	1.59	0.0117	CASP4	caspase 4	837
TC11002254.hg.1	6.47	7.1	-1.55	0.0009	MSANTD4	Myb/SANT-like DNA-binding domain containing 4 with coiled-coils	84437
TC11002268.hg.1	8.01	7.12	1.86	0.0073	KDELC2	KDEL (Lys-Asp-Glu-Leu) containing 2	143888
TC11002269.hg.1	8.75	8.01	1.67	0.0067	EXPH5	exophilin 5	23086
TC11002307.hg.1	9.03	8.37	1.59	0.0086	USP28	ubiquitin specific peptidase 28	57646
TC11002345.hg.1	10.01	8.1	3.78	0.0007	MPZL3	myelin protein zero-like 3	196264
TC11002372.hg.1	9.15	8.31	1.78	0.0014	PVRL1	poliovirus receptor-related 1 (herpesvirus entry mediator C)	5818
TC11002375.hg.1	12.56	11.82	1.68	0.0074	TRIM29	tripartite motif containing 29	23650
TC11002383.hg.1	3.99	4.7	-1.63	0.0291	BLID	BH3-like motif containing, cell death inducer	414899
TC11002390.hg.1	16.03	17.53	-2.83	0.0009	HSPA8; SNORD14C	heat shock 70kDa protein 8; small nucleolar RNA, C/D box 14C	3312; 85389
TC11002420.hg.1	6.47	7.51	-2.05	0.0001	FEZ1	fasciculation and elongation protein zeta 1	9638
TC11002445.hg.1	6.16	5.32	1.79	9.56e-05	TP53AIP1	tumor protein p53 regulated apoptosis inducing protein 1	63970
TC11002446.hg.1	10.83	10.01	1.76	7.01e-05	ARHGAP32	Rho GTPase activating protein 32	9743
TC11002469.hg.1	3.84	3.24	1.51	0.0126	MIR4697HG; MIR4697	MIR4697 host gene; microRNA 4697	283174; 100616119
TC11002470.hg.1	4.03	2.95	2.12	0.0012	IGSF9B	immunoglobulin superfamily, member 9B	22997
TC11002471.hg.1	4.55	3.95	1.52	0.0117	IGSF9B	immunoglobulin superfamily, member 9B	22997
TC11002579.hg.1	3.84	4.44	-1.52	0.0182	NCR3LG1	natural killer cell cytotoxicity receptor 3 ligand 1	374383
TC11002594.hg.1	10.46	8.98	2.79	1.74e-05	NAV2	neuron navigator 2	89797
TC11002605.hg.1	6.12	4.69	2.69	0.0017	BBOX1	butyrobetaine (gamma), 2-oxoglutarate dioxygenase (gamma-butyrobetaine hydroxylase) 1	8424
TC11002623.hg.1	10.1	9.26	1.79	0.0025	PRRG4	proline rich Gla (G-carboxyglutamic acid) 4 (transmembrane)	79056
TC11002650.hg.1	4.32	3.41	1.89	0.0039	PRDM11	PR domain containing 11	56981
TC11002708.hg.1	14.54	12.4	4.42	0.0048	SLC3A2	solute carrier family 3 (amino acid transporter heavy chain), member 2	6520
TC11002727.hg.1	13.04	11.81	2.35	0.0099	NEAT1	nuclear paraspeckle assembly transcript 1 (non-protein coding)	283131
TC11002740.hg.1	9.75	8.1	3.15	0.003	ALDH3B2	aldehyde dehydrogenase 3 family, member B2	222
TC11002850.hg.1	8.32	9.42	-2.14	0.0077	DYNC2H1	dynein, cytoplasmic 2, heavy chain 1	79659
TC11002851.hg.1	7.39	8.56	-2.25	0.0018	DYNC2H1	dynein, cytoplasmic 2, heavy chain 1	79659
TC11002857.hg.1	8.16	8.75	-1.5	0.0447	ATM	ATM serine/threonine kinase	472
TC11002866.hg.1	6.32	6.95	-1.54	0.0214	DLAT	dihydrolipoamide S-acetyltransferase	1737
TC11002952.hg.1	4.92	3.76	2.22	0.042	KCNJ5	potassium channel, inwardly rectifying subfamily J, member 5	3762
TC11002981.hg.1	5.47	4.85	1.53	0.0116	MIR210HG	MIR210 host gene	100506211
TC11003000.hg.1	15.16	9.99	35.99	0.0014	H19	H19, imprinted maternally expressed transcript (non-protein coding)	283120
TC11003010.hg.1	9.67	8.11	2.94	0.0009	CARS	cysteinyl-tRNA synthetase	833
TC11003039.hg.1	4.74	6.05	-2.49	0.0174	OR5P1P	olfactory receptor, family 5, subfamily P, member 1 pseudogene	79283
TC11003040.hg.1	5.45	6.51	-2.07	0.0076	LOC283299	uncharacterized LOC283299	283299
TC11003094.hg.1	7.96	9.18	-2.33	0.0002	HSP90AA2P	heat shock protein 90kDa alpha (cytosolic), class A member 2, pseudogene	3324
TC11003175.hg.1	5.01	3.86	2.22	0.0003	SYT7	synaptotagmin VII	9066
TC11003214.hg.1	7.86	7.18	1.61	0.0012	SPTBN2	spectrin, beta, non-erythrocytic 2	6712
TC11003215.hg.1	8.43	7.19	2.35	0.0034	SPTBN2	spectrin, beta, non-erythrocytic 2	6712
TC11003216.hg.1	6.59	5.96	1.55	0.0004	SPTBN2	spectrin, beta, non-erythrocytic 2	6712
TC11003288.hg.1	5.87	7.07	-2.29	0.0018	CHORDC1	cysteine and histidine rich domain containing 1	26973
TC11003331.hg.1	7.49	6.78	1.64	0.0182	EXPH5	exophilin 5	23086
TC11003367.hg.1	8.44	6.96	2.79	0.0026	BACE1	beta-site APP-cleaving enzyme 1	23621
TC11003372.hg.1	4.79	4.17	1.54	0.0133	SCN4B	sodium channel, voltage gated, type IV beta subunit	6330
TC11003427.hg.1	3.67	2.73	1.92	0.0067	MIR4697HG	MIR4697 host gene	283174
TC11003429.hg.1	4.6	4	1.52	0.0241	IGSF9B	immunoglobulin superfamily, member 9B	22997
TC11003460.hg.1	7.28	6.49	1.73	0.0191	TM7SF2	transmembrane 7 superfamily member 2	7108
TC11003463.hg.1	9.62	8.73	1.85	7.61e-05	C11orf80	chromosome 11 open reading frame 80	79703
TC11003472.hg.1	13.49	12.51	1.97	0.0175	CTSD	cathepsin D	1509
TC11003476.hg.1	10.96	11.91	-1.93	0.0038	PIK3C2A	phosphatidylinositol-4-phosphate 3-kinase, catalytic subunit type 2 alpha	5286
TC11003482.hg.1	8.31	9.23	-1.89	0.0013	SLC43A3	solute carrier family 43, member 3	29015
TC11003486.hg.1	6.53	7.13	-1.51	0.0047	LBHD1; C11orf98	LBH domain containing 1; chromosome 11 open reading frame 98	79081; 102288414
TC11003499.hg.1	13.83	14.52	-1.62	0.0205	COX8A	cytochrome c oxidase subunit VIIIA (ubiquitous)	1351
TC12000061.hg.1	8.11	9.18	-2.1	0.0176	TIGAR	TP53 induced glycolysis regulatory phosphatase	57103
TC12000099.hg.1	5.8	5.15	1.57	0.031	ENO2	enolase 2 (gamma, neuronal)	2026
TC12000134.hg.1	8.15	8.9	-1.69	0.0015	RIMKLB	ribosomal modification protein rimK-like family member B	57494
TC12000178.hg.1	6.82	6.22	1.52	0.0104	CDKN1B	cyclin-dependent kinase inhibitor 1B (p27, Kip1)	1027
TC12000239.hg.1	8.47	9.14	-1.59	0.0103	ETNK1	ethanolamine kinase 1	55500
TC12000274.hg.1	8.45	9.04	-1.5	0.0047	CCDC91	coiled-coil domain containing 91	55297
TC12000283.hg.1	5.06	5.97	-1.88	0.002	LINC00941	long intergenic non-protein coding RNA 941	100287314
TC12000298.hg.1	11.47	12.21	-1.66	0.0016	DNM1L	dynamin 1-like	10059
TC12000379.hg.1	14.38	13.69	1.62	0.0034	TMBIM6	transmembrane BAX inhibitor motif containing 6	7009
TC12000392.hg.1	9.65	10.48	-1.78	0.0007	LARP4	La ribonucleoprotein domain family, member 4	113251
TC12000399.hg.1	7.68	7.07	1.53	0.0008	METTL7A	methyltransferase like 7A	25840
TC12000428.hg.1	7.12	6.01	2.16	0.0296	IGFBP6	insulin like growth factor binding protein 6	3489
TC12000500.hg.1	8.58	9.29	-1.64	0.0037	RPS26	ribosomal protein S26	6231
TC12000520.hg.1	7.33	6.64	1.61	0.011	NAB2	NGFI-A binding protein 2 (EGR1 binding protein 2)	4665
TC12000521.hg.1	8.48	7.06	2.69	0.0005	LRP1	LDL receptor related protein 1	4035
TC12000525.hg.1	10.39	8.91	2.79	0.0152	SHMT2	serine hydroxymethyltransferase 2 (mitochondrial)	6472
TC12000531.hg.1	10.5	9.17	2.5	0.0098	MARS	methionyl-tRNA synthetase	4141
TC12000539.hg.1	10.81	10.08	1.65	0.0087	OS9	osteosarcoma amplified 9, endoplasmic reticulum lectin	10956
TC12000555.hg.1	10.69	11.47	-1.72	0.0257	USP15	ubiquitin specific peptidase 15	9958
TC12000582.hg.1	5.01	5.71	-1.62	0.0054	MSRB3	methionine sulfoxide reductase B3	253827
TC12000587.hg.1	6.68	8.48	-3.48	2.97e-05	HMGA2	high mobility group AT-hook 2	8091
TC12000602.hg.1	9.18	9.87	-1.61	0.0004	NUP107	nucleoporin 107kDa	57122
TC12000616.hg.1	12.64	13.65	-2.01	4.58e-05	CCT2	chaperonin containing TCP1, subunit 2 (beta)	10576
TC12000642.hg.1	4.88	6.34	-2.74	0.0483	GLIPR1	GLI pathogenesis-related 1	11010
TC12000656.hg.1	5.53	6.77	-2.37	0.0087	NAV3	neuron navigator 3	89795
TC12000733.hg.1	10.13	10.74	-1.53	0.0324	VEZT	vezatin, adherens junctions transmembrane protein	55591
TC12000749.hg.1	9.77	10.68	-1.87	0.0198	NEDD1	neural precursor cell expressed, developmentally down-regulated 1	121441
TC12000780.hg.1	6.53	8.38	-3.62	0.0013	ANO4	anoctamin 4	121601
TC12000781.hg.1	8.25	9.82	-2.98	0.0002	UTP20	UTP20 small subunit (SSU) processome component	27340
TC12000793.hg.1	7.15	7.91	-1.69	0.0317	DRAM1	DNA-damage regulated autophagy modulator 1	55332
TC12000803.hg.1	15.79	16.43	-1.56	0.0041	HSP90B1; MIR3652	heat shock protein 90kDa beta (Grp94), member 1; microRNA 3652	7184; 100500842
TC12000817.hg.1	11.84	12.44	-1.51	0.0313	KIAA1033	KIAA1033	23325
TC12000822.hg.1	8.33	6.33	4	0.0003	TCP11L2	t-complex 11, testis-specific-like 2	255394
TC12000830.hg.1	9.41	10.17	-1.7	0.0005	PWP1	PWP1 homolog, endonuclein	11137
TC12000868.hg.1	5.19	5.84	-1.57	0.0051	SH2B3	SH2B adaptor protein 3	10019
TC12000890.hg.1	7.48	6.51	1.97	0.0108	TPCN1	two pore segment channel 1	53373
TC12000955.hg.1	4.69	3.54	2.21	0.0106	P2RX7	purinergic receptor P2X, ligand gated ion channel, 7	5027
TC12000992.hg.1	7.93	7.25	1.61	0.0335	TCTN2	tectonic family member 2	79867
TC12001049.hg.1	5.57	4.81	1.7	0.0141	ULK1	unc-51 like autophagy activating kinase 1	8408
TC12001052.hg.1	10.35	8.48	3.67	0.0084	SNORA49	small nucleolar RNA, H/ACA box 49	677829
TC12001123.hg.1	8.79	9.89	-2.14	0.0022	C12orf4	chromosome 12 open reading frame 4	57102
TC12001136.hg.1	8.15	6.78	2.59	0.0005	SCNN1A	sodium channel, non voltage gated 1 alpha subunit	6337
TC12001168.hg.1	7.24	6.41	1.78	0.0092	SLC2A14	solute carrier family 2 (facilitated glucose transporter), member 14	144195
TC12001170.hg.1	11.64	9.57	4.2	0.015	SLC2A3	solute carrier family 2 (facilitated glucose transporter), member 3	6515
TC12001224.hg.1	5.24	5.98	-1.67	0.0181	KLRAP1	killer cell lectin-like receptor subfamily A pseudogene 1	10748
TC12001235.hg.1	4.39	5.44	-2.07	0.003	TAS2R14	taste receptor, type 2, member 14	50840
TC12001242.hg.1	5.37	6.36	-1.98	8.04e-05	TAS2R43; TAS2R45	taste receptor, type 2, member 43; taste receptor, type 2, member 45	259289; 259291
TC12001253.hg.1	9.85	8.75	2.14	0.0091	MANSC1	MANSC domain containing 1	54682
TC12001277.hg.1	5.13	6.15	-2.03	0.0324	ERP27	endoplasmic reticulum protein 27	121506
TC12001278.hg.1	10.03	12.27	-4.73	0.0027	ARHGDIB	Rho GDP dissociation inhibitor (GDI) beta	397
TC12001296.hg.1	9.75	10.65	-1.87	0.0294	RECQL	RecQ helicase-like	5965
TC12001330.hg.1	9.34	10.04	-1.62	0.0019	ASUN	asunder spermatogenesis regulator	55726
TC12001341.hg.1	10.55	13.85	-9.81	0.0041	PTHLH	parathyroid hormone-like hormone	5744
TC12001348.hg.1	11.99	12.7	-1.63	0.024	ERGIC2	ERGIC and golgi 2	51290
TC12001355.hg.1	7.76	9.03	-2.42	0.0117	CAPRIN2	caprin family member 2	65981
TC12001377.hg.1	12.07	12.86	-1.73	0.0167	PKP2	plakophilin 2	5318
TC12001389.hg.1	7.13	8.4	-2.42	0.0007	CPNE8	copine VIII	144402
TC12001412.hg.1	8.92	9.64	-1.65	0.0017	PUS7L	pseudouridylate synthase 7-like	83448
TC12001426.hg.1	14.68	14.06	1.53	0.0033	SLC38A1	solute carrier family 38, member 1	81539
TC12001435.hg.1	8.6	9.3	-1.63	0.0009	RPAP3	RNA polymerase II associated protein 3	79657
TC12001492.hg.1	12.19	13.16	-1.97	0.0187	LIMA1	LIM domain and actin binding 1	51474
TC12001513.hg.1	8.15	6.68	2.77	0.0162	KRT80	keratin 80, type II	144501
TC12001545.hg.1	8.76	7.5	2.39	0.0001	RARG	retinoic acid receptor, gamma	5916
TC12001554.hg.1	7.92	7.14	1.72	0.0081	CALCOCO1	calcium binding and coiled-coil domain 1	57658
TC12001610.hg.1	7.43	6.27	2.24	0.0057	SNORD59B	small nucleolar RNA, C/D box 59B	692090
TC12001611.hg.1	11.07	9.73	2.53	0.0006	SNORD59A	small nucleolar RNA, C/D box 59A	26789
TC12001615.hg.1	5.94	3.36	5.98	0.0169	SDR9C7	short chain dehydrogenase/reductase family 9C, member 7	121214
TC12001622.hg.1	7.2	5.6	3.04	0.0136	NDUFA4L2	NADH dehydrogenase (ubiquinone) 1 alpha subcomplex, 4-like 2	56901
TC12001625.hg.1	5.46	4.22	2.36	0.0064	DDIT3	DNA-damage-inducible transcript 3	1649
TC12001626.hg.1	5.43	4.47	1.95	0.0106	MIR616	microRNA 616	693201
TC12001637.hg.1	10.13	9.16	1.97	0.0005	CTDSP2	CTD small phosphatase 2	10106
TC12001705.hg.1	7.77	6.55	2.33	0.0046	CPM	carboxypeptidase M	1368
TC12001747.hg.1	9.7	10.48	-1.72	0.0043	KRR1	KRR1, small subunit (SSU) processome component, homolog (yeast)	11103
TC12001756.hg.1	6.82	7.62	-1.75	0.0306	E2F7	E2F transcription factor 7	144455
TC12001766.hg.1	11.04	11.65	-1.52	0.0108	PPP1R12A	protein phosphatase 1, regulatory subunit 12A	4659
TC12001783.hg.1	8.73	9.71	-1.97	0.0371	SLC6A15	solute carrier family 6 (neutral amino acid transporter), member 15	55117
TC12001792.hg.1	7.01	8.43	-2.66	0.0056	KITLG	KIT ligand	4254
TC12001796.hg.1	9.92	10.89	-1.97	0.0451	DUSP6	dual specificity phosphatase 6	1848
TC12001829.hg.1	10.08	10.89	-1.75	0.0082	FGD6	FYVE, RhoGEF and PH domain containing 6	55785
TC12001880.hg.1	9.56	10.29	-1.66	0.014	GNPTAB	N-acetylglucosamine-1-phosphate transferase, alpha and beta subunits	79158
TC12001901.hg.1	6.43	7.63	-2.3	0.0086	NT5DC3	5-nucleotidase domain containing 3	51559
TC12001910.hg.1	7.46	5.03	5.36	0.0229	ALDH1L2	aldehyde dehydrogenase 1 family, member L2	160428
TC12001913.hg.1	9.03	8.18	1.8	0.0015	APPL2	adaptor protein, phosphotyrosine interaction, PH domain and leucine zipper containing 2	55198
TC12001958.hg.1	15.05	13.49	2.93	0.0039	GLTP	glycolipid transfer protein	51228
TC12002037.hg.1	9.99	10.72	-1.66	0.0362	PXN	paxillin	5829
TC12002038.hg.1	7.59	9.33	-3.34	0.0019	PXN	paxillin	5829
TC12002055.hg.1	10.27	9.62	1.56	0.0018	SPPL3	signal peptide peptidase like 3	121665
TC12002132.hg.1	8.01	8.66	-1.57	0.009	STX2	syntaxin 2	2054
TC12002210.hg.1	5.54	4.76	1.72	0.0059	LRRC23	leucine rich repeat containing 23	10233
TC12002253.hg.1	6.12	5.39	1.66	0.0426	CDKN1B	cyclin-dependent kinase inhibitor 1B (p27, Kip1)	1027
TC12002327.hg.1	9.07	8.4	1.6	0.0472	SLC38A2	solute carrier family 38, member 2	54407
TC12002357.hg.1	10.61	11.44	-1.78	0.003	LARP4	La ribonucleoprotein domain family, member 4	113251
TC12002358.hg.1	9.62	8.69	1.91	0.0361	LETMD1	LETM1 domain containing 1	25875
TC12002388.hg.1	5.79	4.22	2.97	0.0074	ERBB3	erb-b2 receptor tyrosine kinase 3	2065
TC12002396.hg.1	9.06	7.72	2.54	0.0037	LRP1	LDL receptor related protein 1	4035
TC12002398.hg.1	11.3	9.54	3.37	0.0153	SHMT2	serine hydroxymethyltransferase 2 (mitochondrial)	6472
TC12002423.hg.1	5.22	7.06	-3.6	0.0004	HMGA2	high mobility group AT-hook 2	8091
TC12002424.hg.1	8.18	11.15	-7.83	0.0008	HMGA2	high mobility group AT-hook 2	8091
TC12002523.hg.1	11.56	12.25	-1.61	0.0269	VEZT	vezatin, adherens junctions transmembrane protein	55591
TC12002617.hg.1	4.87	3.34	2.88	0.006	P2RX7	purinergic receptor P2X, ligand gated ion channel, 7	5027
TC12002619.hg.1	6.6	5.88	1.65	0.0211	P2RX4	purinergic receptor P2X, ligand gated ion channel, 4	5025
TC12002734.hg.1	14.89	12.3	6.01	0.0224	SLC2A3	solute carrier family 2 (facilitated glucose transporter), member 3	6515
TC12002818.hg.1	8.55	9.83	-2.44	0.0194	CAPRIN2	caprin family member 2	65981
TC12002850.hg.1	12.44	11.4	2.06	0.0002	SLC38A1	solute carrier family 38, member 1	81539
TC12002891.hg.1	8.06	6.75	2.48	1.08e-05	RARG	retinoic acid receptor, gamma	5916
TC12002894.hg.1	10.17	8.99	2.27	0.0012	CALCOCO1	calcium binding and coiled-coil domain 1	57658
TC12002908.hg.1	8.62	8	1.54	0.0242	RNF41	ring finger protein 41, E3 ubiquitin protein ligase	10193
TC12002914.hg.1	7.3	5.51	3.46	0.0031	NDUFA4L2	NADH dehydrogenase (ubiquinone) 1 alpha subcomplex, 4-like 2	56901
TC12002920.hg.1	4.34	5.2	-1.82	0.0436	CYP27B1	cytochrome P450, family 27, subfamily B, polypeptide 1	1594
TC12002967.hg.1	11.56	12.37	-1.75	0.0446	NAP1L1	nucleosome assembly protein 1-like 1	4673
TC12003015.hg.1	11.01	12.47	-2.76	0.0104	FGD6	FYVE, RhoGEF and PH domain containing 6	55785
TC12003055.hg.1	7.49	4.98	5.71	0.0187	ALDH1L2	aldehyde dehydrogenase 1 family, member L2	160428
TC12003132.hg.1	10.83	11.43	-1.51	0.0054	RSRC2	arginine/serine-rich coiled-coil 2	65117
TC12003212.hg.1	6.54	5.47	2.1	0.011	ALDH2	aldehyde dehydrogenase 2 family (mitochondrial)	217
TC12003215.hg.1	6.91	6.09	1.76	0.0055	PAN2	PAN2 poly(A) specific ribonuclease subunit	9924
TC12003230.hg.1	11.52	10.89	1.54	0.0209	TULP3	tubby like protein 3	7289
TC12003241.hg.1	8.98	9.62	-1.56	0.0055	PRR13	proline rich 13	54458
TC12003243.hg.1	8.06	6.73	2.51	0.0004	ERBB3	erb-b2 receptor tyrosine kinase 3	2065
TC12003244.hg.1	14.92	15.79	-1.82	0.0005	PA2G4	proliferation-associated 2G4	5036
TC12003282.hg.1	8.27	8.88	-1.52	0.0011	LLPH	LLP homolog, long-term synaptic facilitation (Aplysia)	84298
TC12003292.hg.1	7.9	8.57	-1.59	0.0037	PPHLN1	periphilin 1	51535
TC13000057.hg.1	11.25	7.83	10.69	0.0334	ATP12A	ATPase, H+/K+ transporting, nongastric, alpha polypeptide	479
TC13000070.hg.1	6.03	6.68	-1.56	0.0061	WASF3	WAS protein family, member 3	10810
TC13000091.hg.1	10.91	11.85	-1.92	0.0009	POMP	proteasome maturation protein	51371
TC13000111.hg.1	6.97	7.85	-1.84	0.0006	BRCA2	breast cancer 2, early onset	675
TC13000119.hg.1	8.07	8.89	-1.76	0.0013	RFC3	replication factor C subunit 3	5983
TC13000151.hg.1	7.32	8.09	-1.7	0.0341	DGKH	diacylglycerol kinase, eta	160851
TC13000217.hg.1	11.03	10.18	1.81	0.0003	WDFY2	WD repeat and FYVE domain containing 2	115825
TC13000273.hg.1	13.63	12.34	2.44	0.0006	KLF5	Kruppel-like factor 5 (intestinal)	688
TC13000285.hg.1	11.15	11.75	-1.52	0.0054	UCHL3	ubiquitin C-terminal hydrolase L3	7347
TC13000330.hg.1	8.45	9.32	-1.83	0.002	GPR180	G protein-coupled receptor 180	160897
TC13000364.hg.1	3.75	4.35	-1.52	0.0112	ITGBL1	integrin beta like 1	9358
TC13000367.hg.1	9.67	10.42	-1.68	0.0009	TPP2	tripeptidyl peptidase II	7174
TC13000411.hg.1	6.56	7.23	-1.59	0.0015	ATP11A	ATPase, class VI, type 11A	23250
TC13000425.hg.1	8.46	7.77	1.61	0.0025	TMCO3	transmembrane and coiled-coil domains 3	55002
TC13000456.hg.1	12.21	11.51	1.62	0.0092	GJB2	gap junction protein beta 2	2706
TC13000457.hg.1	10.26	7.79	5.54	0.0002	GJB6	gap junction protein beta 6	10804
TC13000461.hg.1	8.24	8.91	-1.59	0.0091	XPO4	exportin 4	64328
TC13000468.hg.1	7.72	8.5	-1.72	0.005	SKA3	spindle and kinetochore associated complex subunit 3	221150
TC13000483.hg.1	7.19	8.58	-2.61	0.0006	SACS	sacsin molecular chaperone	26278
TC13000500.hg.1	3.4	4.07	-1.6	0.0043	SHISA2	shisa family member 2	387914
TC13000518.hg.1	5.58	7.03	-2.72	0.0121	SLC46A3	solute carrier family 46, member 3	283537
TC13000519.hg.1	3.5	4.1	-1.51	0.0137	RNU6-53P	RNA, U6 small nuclear 53, pseudogene	100873762
TC13000523.hg.1	12.33	11.63	1.62	0.0081	SLC7A1	solute carrier family 7 (cationic amino acid transporter, y+ system), member 1	6541
TC13000539.hg.1	11.15	12.67	-2.86	1.91e-05	HSPH1	heat shock 105kDa/110kDa protein 1	10808
TC13000585.hg.1	7.63	8.41	-1.72	0.0409	LHFP	lipoma HMGIC fusion partner	10186
TC13000633.hg.1	11.51	10.66	1.8	0.0202	RCN1P2	reticulocalbin 1, EF-hand calcium binding domain pseudogene 2
TC13000701.hg.1	7.93	8.76	-1.78	0.0339	DIAPH3	diaphanous-related formin 3	81624
TC13000727.hg.1	9.76	10.4	-1.56	0.0172	DIS3	DIS3 homolog, exosome endoribonuclease and 3-5 exoribonuclease	22894
TC13000729.hg.1	18.52	16.59	3.8	0.0085	FABP5P1	fatty acid binding protein 5 pseudogene 1
TC13000758.hg.1	9.04	9.7	-1.58	0.0017	RBM26	RNA binding motif protein 26	64062
TC13000799.hg.1	5.61	6.31	-1.63	0.0002	ABCC4	ATP binding cassette subfamily C member 4	10257
TC13000822.hg.1	9.87	9.09	1.72	0.0012	STK24	serine/threonine kinase 24	8428
TC13000871.hg.1	5.99	5.32	1.59	0.0265	IRS2	insulin receptor substrate 2	8660
TC13000880.hg.1	7.11	7.97	-1.82	0.0058	ANKRD10-IT1	ANKRD10 intronic transcript 1	100505494
TC13000966.hg.1	10.29	7.4	7.42	0.0364	ATP12A	ATPase, H+/K+ transporting, nongastric, alpha polypeptide	479
TC13001343.hg.1	14.26	11.41	7.22	0.0002	GJB6	gap junction protein beta 6	10804
TC13001534.hg.1	9.28	10.13	-1.81	0.0302	DIAPH3	diaphanous-related formin 3	81624
TC13001569.hg.1	10.67	11.3	-1.54	0.0102	DIS3	DIS3 homolog, exosome endoribonuclease and 3-5 exoribonuclease	22894
TC13001592.hg.1	8.87	9.65	-1.71	0.0154	RBM26	RNA binding motif protein 26	64062
TC13001638.hg.1	5.98	7.26	-2.43	0.0005	ABCC4	ATP binding cassette subfamily C member 4	10257
TC13001719.hg.1	7.97	7.04	1.9	5.87e-05	FOXO1	forkhead box O1	2308
TC14000130.hg.1	6.64	5.74	1.87	0.0043	ABHD4	abhydrolase domain containing 4	63874
TC14000157.hg.1	6.41	4.53	3.7	0.0046	PCK2	phosphoenolpyruvate carboxykinase 2 (mitochondrial)	5106
TC14000170.hg.1	7.72	7.09	1.55	0.0011	KHNYN	KH and NYN domain containing	23351
TC14000195.hg.1	9.62	10.37	-1.68	0.0153	SCFD1	sec1 family domain containing 1	23256
TC14000248.hg.1	9.59	10.24	-1.57	0.0094	PNN	pinin, desmosome associated protein	5411
TC14000266.hg.1	6.17	6.79	-1.54	0.0004	FANCM	Fanconi anemia complementation group M	57697
TC14000310.hg.1	10.45	11.06	-1.53	0.0073	STYX	serine/threonine/tyrosine interacting protein	6815
TC14000319.hg.1	5.62	6.61	-1.99	0.0037	SAMD4A	sterile alpha motif domain containing 4A	23034
TC14000322.hg.1	9.89	10.62	-1.65	0.0471	MAPK1IP1L	mitogen-activated protein kinase 1 interacting protein 1-like	93487
TC14000326.hg.1	12.46	13.1	-1.57	0.0453	KTN1	kinectin 1 (kinesin receptor)	3895
TC14000346.hg.1	9.54	10.53	-1.98	0.0082	PSMA3	proteasome subunit alpha 3	5684
TC14000388.hg.1	10.8	11.44	-1.55	0.0299	MTHFD1	methylenetetrahydrofolate dehydrogenase (NADP+ dependent) 1, methenyltetrahydrofolate cyclohydrolase, formyltetrahydrofolate synthetase	4522
TC14000410.hg.1	5.67	4.28	2.63	0.0038	RDH12	retinol dehydrogenase 12 (all-trans/9-cis/11-cis)	145226
TC14000429.hg.1	9.09	9.72	-1.55	0.0037	PCNX	pecanex homolog (Drosophila)	22990
TC14000438.hg.1	10.55	11.21	-1.58	0.0156	RBM25	RNA binding motif protein 25	58517
TC14000471.hg.1	9.38	8	2.61	0.0002	FOS	FBJ murine osteosarcoma viral oncogene homolog	2353
TC14000491.hg.1	9.41	10.26	-1.79	0.0007	AHSA1	AHA1, activator of heat shock 90kDa protein ATPase homolog 1 (yeast)	10598
TC14000605.hg.1	13.56	14.22	-1.58	0.002	PAPOLA	poly(A) polymerase alpha	10914
TC14000608.hg.1	9.29	10.27	-1.96	0.0028	VRK1	vaccinia related kinase 1	7443
TC14000628.hg.1	5.45	4.66	1.73	0.0327	EML1	echinoderm microtubule associated protein like 1	2009
TC14000664.hg.1	5.04	6.14	-2.14	0.0195	SNORD113-1	small nucleolar RNA, C/D box 113-1	767561
TC14000668.hg.1	4.51	5.61	-2.15	0.0302	SNORD113-4	small nucleolar RNA, C/D box 113-4	767564
TC14000677.hg.1	4.95	5.93	-1.96	0.0114	SNORD114-2	small nucleolar RNA, C/D box 114-2	767578
TC14000682.hg.1	3.89	4.86	-1.96	0.0043	SNORD114-6	small nucleolar RNA, C/D box 114-6	767582
TC14000687.hg.1	3.61	4.59	-1.96	0.0126	SNORD114-10	small nucleolar RNA, C/D box 114-10	767588
TC14000690.hg.1	3.04	3.88	-1.8	0.015	SNORD114-13	small nucleolar RNA, C/D box 114-13	767591
TC14000694.hg.1	5.57	7.27	-3.26	0.0139	SNORD114-17	small nucleolar RNA, C/D box 114-17	767595
TC14000723.hg.1	3.86	4.61	-1.68	0.0191	MIR329-1	microRNA 329-1	574408
TC14000784.hg.1	10.91	10.22	1.61	0.0011	RCOR1	REST corepressor 1	23186
TC14000798.hg.1	6.75	6.14	1.53	0.0066	SNORA28	small nucleolar RNA, H/ACA box 28	677811
TC14000812.hg.1	5.14	4.03	2.16	0.0167	MIR203A	microRNA 203a	406986
TC14000819.hg.1	5.89	4.89	1.99	0.0017	ADSSL1	adenylosuccinate synthase like 1	122622
TC14000881.hg.1	6.46	5.42	2.05	0.02	SNORD126	small nucleolar RNA, C/D box 126	100113391
TC14000914.hg.1	8.29	8.98	-1.61	0.0197	LINC00641	long intergenic non-protein coding RNA 641	283624
TC14000940.hg.1	9.25	10.07	-1.76	6.78e-05	PRMT5	protein arginine methyltransferase 5	10419
TC14000941.hg.1	7.68	6.87	1.75	0.0055	HAUS4; MIR4707	HAUS augmin like complex subunit 4; microRNA 4707	54930; 100616424
TC14000951.hg.1	10.51	8.83	3.2	0.0055	SLC7A8	solute carrier family 7 (amino acid transporter light chain, L system), member 8	23428
TC14000971.hg.1	14.01	11.1	7.51	0.0012	TGM1	transglutaminase 1	7051
TC14001006.hg.1	4.65	5.56	-1.88	0.0364	LOC100506071	uncharacterized LOC100506071	100506071
TC14001007.hg.1	10.04	10.65	-1.53	0.0099	STRN3	striatin, calmodulin binding protein 3	29966
TC14001022.hg.1	7.5	5.88	3.06	0.0109	EGLN3	egl-9 family hypoxia-inducible factor 3	112399
TC14001029.hg.1	7.36	8.13	-1.7	0.0203	CFL2	cofilin 2 (muscle)	1073
TC14001036.hg.1	10.92	9.97	1.93	0.001	NFKBIA	nuclear factor of kappa light polypeptide gene enhancer in B-cells inhibitor, alpha	4792
TC14001123.hg.1	8.63	9.25	-1.54	0.005	NIN	ninein (GSK3B interacting protein)	51199
TC14001138.hg.1	4.32	5.09	-1.7	0.0269	NID2	nidogen 2 (osteonidogen)	22795
TC14001141.hg.1	15.63	14.61	2.03	0.0448	ERO1A	endoplasmic reticulum oxidoreductase alpha	30001
TC14001145.hg.1	5.98	6.78	-1.74	0.0013	DDHD1	DDHD domain containing 1	80821
TC14001155.hg.1	10.02	10.83	-1.76	0.0202	DLGAP5	discs, large (Drosophila) homolog-associated protein 5	9787
TC14001238.hg.1	11.95	12.59	-1.56	0.0402	PLEK2	pleckstrin 2	26499
TC14001255.hg.1	13.4	14.45	-2.07	0.0162	ACTN1	actinin, alpha 1	87
TC14001267.hg.1	9.22	9.87	-1.56	0.0068	SYNJ2BP-COX16; COX16; SYNJ2BP	SYNJ2BP-COX16 readthrough; COX16 cytochrome c oxidase assembly homolog; synaptojanin 2 binding protein	100529257; 51241; 55333
TC14001303.hg.1	7.37	6.77	1.52	0.0014	ALDH6A1	aldehyde dehydrogenase 6 family, member A1	4329
TC14001526.hg.1	14.05	15.09	-2.05	3.25e-05	HSP90AA1	heat shock protein 90kDa alpha (cytosolic), class A member 1	3320
TC14001538.hg.1	5.79	4.77	2.03	0.0066	CKB	creatine kinase, brain	1152
TC14001562.hg.1	13.32	11.76	2.95	0.0233	AHNAK2	AHNAK nucleoprotein 2	113146
TC14001604.hg.1	10.53	9.83	1.62	0.0242	DHRS4L2	dehydrogenase/reductase (SDR family) member 4 like 2	317749
TC14001663.hg.1	9.32	10.23	-1.88	0.0228	PNN	pinin, desmosome associated protein	5411
TC14001678.hg.1	14.77	14.02	1.68	0.007	ARF6	ADP-ribosylation factor 6	382
TC14001706.hg.1	9.56	10.24	-1.6	0.0323	AP5M1	adaptor-related protein complex 5, mu 1 subunit	55745
TC14001708.hg.1	10.38	11.5	-2.17	0.0029	PSMA3	proteasome subunit alpha 3	5684
TC14001720.hg.1	8.98	8.02	1.93	0.0038	PPM1A	protein phosphatase, Mg2+/Mn2+ dependent, 1A	5494
TC14001742.hg.1	4.43	3.68	1.68	0.0258	RAD51B	RAD51 paralog B	5890
TC14001762.hg.1	7.89	6.95	1.92	0.0019	PSEN1	presenilin 1	5663
TC14001852.hg.1	8.76	8.11	1.58	0.0145	YY1	YY1 transcription factor	7528
TC14001859.hg.1	6.26	7.56	-2.47	0.0453	MEG3	maternally expressed 3 (non-protein coding)	55384
TC14001917.hg.1	8.28	9	-1.65	0.0472	LINC00641	long intergenic non-protein coding RNA 641	283624
TC14001956.hg.1	5.29	6.13	-1.8	0.0489	LOC100506071	uncharacterized LOC100506071	100506071
TC14001966.hg.1	8.4	9.36	-1.95	0.0239	CFL2	cofilin 2 (muscle)	1073
TC14002019.hg.1	6.46	7.1	-1.56	0.0011	GCH1	GTP cyclohydrolase 1	2643
TC14002059.hg.1	15.92	17.07	-2.23	0.009	ACTN1	actinin, alpha 1	87
TC14002125.hg.1	9.96	9.36	1.52	0.0054	ATXN3	ataxin 3	4287
TC14002169.hg.1	15.86	16.83	-1.96	0.0002	HSP90AA1	heat shock protein 90kDa alpha (cytosolic), class A member 1	3320
TC14002183.hg.1	14.79	13.07	3.31	0.0352	AHNAK2	AHNAK nucleoprotein 2	113146
TC14002196.hg.1	7.74	6.97	1.71	0.0185	LTB4R	leukotriene B4 receptor	1241
TC14002203.hg.1	11.51	12.6	-2.12	0.0007	SLIRP	SRA stem-loop interacting RNA binding protein	81892
TC14002234.hg.1	5.62	6.46	-1.8	0.0165	IGHD3-10	immunoglobulin heavy diversity 3-10	28499
TC14002240.hg.1	6.07	4.82	2.39	0.0065	IGHD3-3	immunoglobulin heavy diversity 3-3	28501
TC14002300.hg.1	6.85	6.01	1.79	0.0018	CHURC1-FNTB; FNTB	CHURC1-FNTB readthrough; farnesyltransferase, CAAX box, beta	100529261; 2342
TC14002303.hg.1	5.62	4.77	1.8	0.0435	FLVCR2	feline leukemia virus subgroup C cellular receptor family, member 2	55640
TC14002331.hg.1	7.32	6.6	1.65	0.0009	FOXN3	forkhead box N3	1112
TC14002339.hg.1	6.6	7.19	-1.51	0.0011	IPO4	importin 4	79711
TC15000002.hg.1	12.97	13.77	-1.74	0.0043	BMS1P15	BMS1 ribosome biogenesis factor pseudogene 15	642311
TC15000223.hg.1	9.89	10.52	-1.55	0.0315	ARHGAP11A	Rho GTPase activating protein 11A	9824
TC15000224.hg.1	4.96	5.84	-1.83	0.0051	SCG5	secretogranin V	6447
TC15000270.hg.1	13.61	16.74	-8.71	0.0049	THBS1	thrombospondin 1	7057
TC15000283.hg.1	8.34	9.14	-1.74	0.0124	KNSTRN	kinetochore-localized astrin/SPAG5 binding protein	90417
TC15000290.hg.1	8.46	9.28	-1.77	0.0024	CASC5	cancer susceptibility candidate 5	57082
TC15000300.hg.1	8.82	5.62	9.19	0.0003	CHAC1	ChaC glutathione-specific gamma-glutamylcyclotransferase 1	79094
TC15000315.hg.1	6.45	5.62	1.78	0.0033	JMJD7; PLA2G4B; JMJD7-PLA2G4B	jumonji domain containing 7; phospholipase A2, group IVB (cytosolic); JMJD7-PLA2G4B readthrough	100137047; 100137049; 8681
TC15000321.hg.1	8.15	8.76	-1.52	0.0367	HAUS2	HAUS augmin like complex subunit 2	55142
TC15000352.hg.1	9.73	8.72	2.02	0.0024	DUOX1	dual oxidase 1	53905
TC15000357.hg.1	5.17	4.35	1.77	0.0035	C15orf48; MIR147B	chromosome 15 open reading frame 48; microRNA 147b	84419; 100126311
TC15000368.hg.1	5.97	4.55	2.67	0.0166	SEMA6D	sema domain, transmembrane domain (TM), and cytoplasmic domain, (semaphorin) 6D	80031
TC15000584.hg.1	10.76	9.36	2.64	0.0229	USP3	ubiquitin specific peptidase 3	9960
TC15000614.hg.1	9.63	11.01	-2.61	0.0004	ZWILCH	zwilch kinetochore protein	55055
TC15000635.hg.1	7.37	5.61	3.37	0.0123	PAQR5	progestin and adipoQ receptor family member V	54852
TC15000638.hg.1	10.55	11.6	-2.06	0.003	KIF23	kinesin family member 23	9493
TC15000697.hg.1	9.38	8.45	1.9	0.0272	SNX33	sorting nexin 33	257364
TC15000732.hg.1	5.9	7.07	-2.25	0.0013	CHRNA5	cholinergic receptor, nicotinic alpha 5	1138
TC15000778.hg.1	8.35	7.74	1.53	0.0037	GOLGA2P10	golgin A2 pseudogene 10	80154
TC15000868.hg.1	6.53	7.26	-1.66	0.0004	BLM	Bloom syndrome, RecQ helicase-like	641
TC15000945.hg.1	12.32	9.73	6.03	6.39e-06	ARRDC4	arrestin domain containing 4	91947
TC15000999.hg.1	4.98	3.87	2.15	0.0337	LOC105371030	uncharacterized LOC105371030	105371030
TC15001187.hg.1	5.31	6.33	-2.03	0.0057	LOC101929988	uncharacterized LOC101929988	101929988
TC15001193.hg.1	13.58	14.36	-1.72	0.0046	NOP10	NOP10 ribonucleoprotein	55505
TC15001206.hg.1	5.94	6.81	-1.82	0.0049	MIR3942	microRNA 3942	100500904
TC15001260.hg.1	6.7	5.47	2.35	0.0076	PLA2G4F	phospholipase A2, group IVF	255189
TC15001261.hg.1	9.84	9.09	1.67	0.0029	VPS39	vacuolar protein sorting 39 homolog (S. cerevisiae)	23339
TC15001271.hg.1	8.99	9.71	-1.65	0.0394	UBR1	ubiquitin protein ligase E3 component n-recognin 1	197131
TC15001272.hg.1	12.77	12.01	1.69	0.0213	RPS3AP47	ribosomal protein S3a pseudogene 47
TC15001306.hg.1	11.25	9.94	2.48	0.0004	DUOXA1	dual oxidase maturation factor 1	90527
TC15001342.hg.1	13.01	13.6	-1.51	0.0368	COPS2	COP9 signalosome subunit 2	9318
TC15001473.hg.1	8.57	7.76	1.75	0.0126	CNOT6LP1	CCR4-NOT transcription complex, subunit 6-like pseudogene 1
TC15001494.hg.1	3.89	4.85	-1.95	0.0037	MIR2116	microRNA 2116	100313886
TC15001507.hg.1	7.08	6.25	1.77	0.0053	RORA	RAR-related orphan receptor A	6095
TC15001541.hg.1	13.8	11.37	5.38	0.0023	CA12	carbonic anhydrase XII	771
TC15001546.hg.1	5.44	4.85	1.51	0.0004	DAPK2	death-associated protein kinase 2	23604
TC15001576.hg.1	7.62	8.38	-1.69	0.0139	TIPIN	TIMELESS interacting protein	54962
TC15001581.hg.1	11.13	10.3	1.78	0.0235	SNORD16	small nucleolar RNA, C/D box 16	595097
TC15001606.hg.1	7.27	6.58	1.62	0.0065	TLE3	transducin-like enhancer of split 3	7090
TC15001635.hg.1	6.3	5.28	2.02	0.0097	C15orf59	chromosome 15 open reading frame 59	388135
TC15001713.hg.1	7.12	6.26	1.82	0.0349	CTSH	cathepsin H	1512
TC15001761.hg.1	7.52	6.65	1.83	0.0309	HOMER2	homer scaffolding protein 2	9455
TC15001829.hg.1	12.29	10.88	2.65	0.0008	RHCG	Rh family, C glycoprotein	51458
TC15001837.hg.1	4.74	3.58	2.24	0.0344	ANPEP	alanyl (membrane) aminopeptidase	290
TC15001841.hg.1	9.42	8.26	2.24	0.0135	IDH2	isocitrate dehydrogenase 2 (NADP+), mitochondrial	3418
TC15001996.hg.1	10.36	8.74	3.07	8e-05	CERS3	ceramide synthase 3	204219
TC15002009.hg.1	6.66	5.82	1.79	0.0178	PCSK6	proprotein convertase subtilisin/kexin type 6	5046
TC15002177.hg.1	8.07	8.71	-1.56	0.0019	SERF2	small EDRK-rich factor 2	10169
TC15002245.hg.1	9.88	11.31	-2.69	0.0006	ZWILCH	zwilch kinetochore protein	55055
TC15002378.hg.1	10.88	10.27	1.52	0.0058	CHD2	chromodomain helicase DNA binding protein 2	1106
TC15002404.hg.1	8.26	7.28	1.97	0.0125	MEF2A	myocyte enhancer factor 2A	4205
TC15002504.hg.1	6.97	5.67	2.46	0.0055	PLA2G4F	phospholipase A2, group IVF	255189
TC15002506.hg.1	11.14	12.09	-1.93	0.0139	UBR1	ubiquitin protein ligase E3 component n-recognin 1	197131
TC15002509.hg.1	5.72	5.12	1.51	0.0208	ZSCAN29	zinc finger and SCAN domain containing 29	146050
TC15002545.hg.1	6.8	6.17	1.54	0.0013	PIGBOS1	PIGB opposite strand 1	101928527
TC15002563.hg.1	5.4	4.16	2.36	0.0029	RORA	RAR-related orphan receptor A	6095
TC15002646.hg.1	9.13	7.36	3.42	0.0281	CTSH	cathepsin H	1512
TC16000082.hg.1	10.63	9.92	1.64	0.0015	KCTD5	potassium channel tetramerization domain containing 5	54442
TC16000139.hg.1	6.11	6.72	-1.53	0.0058	ALG1; NAGPA-AS1	ALG1, chitobiosyldiphosphodolichol beta-mannosyltransferase; NAGPA antisense RNA 1	56052; 100507589
TC16000149.hg.1	9.75	10.46	-1.64	0.0068	PMM2	phosphomannomutase 2	5373
TC16000151.hg.1	11.27	10.44	1.78	0.0471	C16orf72	chromosome 16 open reading frame 72	29035
TC16000174.hg.1	5.67	5.02	1.56	0.0284	MIR193B	microRNA 193b	574455
TC16000198.hg.1	9.37	8.54	1.77	0.0382	NPIPA1; PKD1P1; NPIPA5	nuclear pore complex interacting protein family, member A1; polycystic kidney disease 1 (autosomal dominant) pseudogene 1; nuclear pore complex interacting protein family, member A5	9284; 339044; 100288332
TC16000201.hg.1	8.68	7.58	2.13	0.0089	PKD1P2	polycystic kidney disease 1 (autosomal dominant) pseudogene 2	283955
TC16000227.hg.1	7.75	6.96	1.73	0.0017	TMEM159	transmembrane protein 159	57146
TC16000240.hg.1	6.16	6.83	-1.58	0.0069	C16orf52	chromosome 16 open reading frame 52	730094
TC16000253.hg.1	5.7	4.61	2.12	0.0004	SCNN1G	sodium channel, non voltage gated 1 gamma subunit	6340
TC16000254.hg.1	8.22	5.26	7.77	0.0008	SCNN1B	sodium channel, non voltage gated 1 beta subunit	6338
TC16000258.hg.1	10.74	11.39	-1.58	0.023	PLK1	polo-like kinase 1	5347
TC16000425.hg.1	5.77	6.59	-1.76	0.0006	ORC6	origin recognition complex subunit 6	23594
TC16000426.hg.1	6.7	5.52	2.28	0.0031	GPT2	glutamic pyruvate transaminase (alanine aminotransferase) 2	84706
TC16000442.hg.1	5.47	4.83	1.55	0.0015	NOD2	nucleotide-binding oligomerization domain containing 2	64127
TC16000448.hg.1	10.33	9.71	1.54	0.0056	RBL2	retinoblastoma-like 2	5934
TC16000456.hg.1	10.33	7.77	5.92	0.0012	CAPNS2	calpain, small subunit 2	84290
TC16000463.hg.1	10.6	11.4	-1.74	0.0001	OGFOD1	2-oxoglutarate and iron-dependent oxygenase domain containing 1	55239
TC16000476.hg.1	14.96	14.15	1.75	0.0015	MT1X	metallothionein 1X	4501
TC16000480.hg.1	10.81	9.25	2.96	0.0001	HERPUD1	homocysteine-inducible, endoplasmic reticulum stress-inducible, ubiquitin-like domain member 1	9709
TC16000493.hg.1	10.08	9.4	1.61	0.0355	ADGRG1	adhesion G protein-coupled receptor G1	9289
TC16000524.hg.1	13.09	11.48	3.05	0.0049	CES2	carboxylesterase 2	8824
TC16000548.hg.1	10.22	10.82	-1.52	0.0008	NUTF2	nuclear transport factor 2	10204
TC16000564.hg.1	11.47	12.35	-1.84	0.0064	UTP4	UTP4 small subunit (SSU) processome component	84916
TC16000568.hg.1	10.13	10.8	-1.59	0.0411	NIP7	NIP7, nucleolar pre-rRNA processing protein	51388
TC16000570.hg.1	10.39	11.19	-1.74	0.0095	NFAT5	nuclear factor of activated T-cells 5, tonicity-responsive	10725
TC16000581.hg.1	8.17	7.27	1.87	0.0165	SNORD111	small nucleolar RNA, C/D box 111	692214
TC16000638.hg.1	9.32	8.7	1.54	0.0082	GAN	gigaxonin	8139
TC16000639.hg.1	6.3	5.38	1.89	0.0017	MIR4720	microRNA 4720	100616150
TC16000640.hg.1	9.46	8.7	1.7	0.0297	CMIP	c-Maf inducing protein	80790
TC16000647.hg.1	11.09	9.74	2.55	0.0027	CDH13	cadherin 13	1012
TC16000657.hg.1	6.6	5.58	2.03	0.012	ATP2C2	ATPase, Ca++ transporting, type 2C, member 2	9914
TC16000776.hg.1	16.22	15.07	2.22	0.041	SNORD60	small nucleolar RNA, C/D box 60	26788
TC16000781.hg.1	5.68	5.08	1.52	0.0387	ECI1	enoyl-CoA delta isomerase 1	1632
TC16000838.hg.1	12.35	10.85	2.82	0.0005	PPL	periplakin	5493
TC16000857.hg.1	12.68	11.54	2.21	0.0007	EMP2	epithelial membrane protein 2	2013
TC16000894.hg.1	7.74	6.81	1.91	0.0461	PKD1P6	polycystic kidney disease 1 (autosomal dominant) pseudogene 6	353511
TC16000897.hg.1	9.78	9.1	1.61	0.0145	KIAA0430	KIAA0430	9665
TC16000920.hg.1	9.7	10.35	-1.57	0.0169	KNOP1	lysine-rich nucleolar protein 1	400506
TC16000948.hg.1	7.79	8.58	-1.74	0.0003	CDR2	cerebellar degeneration related protein 2	1039
TC16000989.hg.1	11.2	9.04	4.45	0.0005	NUPR1	nuclear protein 1, transcriptional regulator	26471
TC16001019.hg.1	5.92	4.98	1.92	0.0013	YPEL3	yippee like 3	83719
TC16001020.hg.1	6.5	5.3	2.3	0.0021	GDPD3	glycerophosphodiester phosphodiesterase domain containing 3	79153
TC16001031.hg.1	9.19	10.52	-2.52	0.0008	DCTPP1	dCTP pyrophosphatase 1	79077
TC16001050.hg.1	11.45	9.82	3.09	0.0006	PRSS8	protease, serine, 8	5652
TC16001083.hg.1	7.69	8.3	-1.52	0.0192	SHCBP1	SHC SH2-domain binding protein 1	79801
TC16001088.hg.1	10.77	11.66	-1.84	0.0143	NETO2	neuropilin (NRP) and tolloid (TLL)-like 2	81831
TC16001120.hg.1	9	8.18	1.77	0.0097	AKTIP	AKT interacting protein	64400
TC16001124.hg.1	9.69	8.63	2.08	0.0043	IRX3	iroquois homeobox 3	79191
TC16001125.hg.1	7.78	7.14	1.56	0.0105	CRNDE	colorectal neoplasia differentially expressed (non-protein coding)	643911
TC16001132.hg.1	10.14	9.54	1.52	0.0159	AMFR	autocrine motility factor receptor, E3 ubiquitin protein ligase	267
TC16001158.hg.1	11.75	12.58	-1.78	0.002	GOT2	glutamic-oxaloacetic transaminase 2, mitochondrial	2806
TC16001174.hg.1	11.1	11.87	-1.7	0.0023	NAE1	NEDD8 activating enzyme E1 subunit 1	8883
TC16001187.hg.1	4.16	3.46	1.63	0.0025	TPPP3	tubulin polymerization-promoting protein family member 3	51673
TC16001206.hg.1	9.78	9.05	1.66	0.0019	ESRP2	epithelial splicing regulatory protein 2	80004
TC16001234.hg.1	12.56	10.54	4.05	0.0129	AARS	alanyl-tRNA synthetase	16
TC16001237.hg.1	8.14	7.14	2	0.0006	MTSS1L	metastasis suppressor 1-like	92154
TC16001253.hg.1	13.86	11.65	4.63	0.0401	SNORD71	small nucleolar RNA, C/D box 71	692111
TC16001257.hg.1	6.69	5.51	2.26	0.0065	PMFBP1	polyamine modulated factor 1 binding protein 1	83449
TC16001267.hg.1	11.71	11.03	1.6	0.0167	GLG1	golgi glycoprotein 1	2734
TC16001270.hg.1	7.36	8.26	-1.87	0.0208	MLKL	mixed lineage kinase domain-like	197259
TC16001291.hg.1	7.18	5.4	3.44	0.0045	MAF	v-maf avian musculoaponeurotic fibrosarcoma oncogene homolog	4094
TC16001294.hg.1	4.78	5.47	-1.62	0.0012	CDYL2	chromodomain protein, Y-like 2	124359
TC16001302.hg.1	8.58	9.26	-1.6	0.003	MPHOSPH6	M-phase phosphoprotein 6	10200
TC16001314.hg.1	9.77	10.76	-1.99	0.0251	COTL1	coactosin-like F-actin binding protein 1	23406
TC16001321.hg.1	6.57	7.17	-1.52	0.0034	EMC8	ER membrane protein complex subunit 8	10328
TC16001335.hg.1	15.29	13.09	4.61	0.0055	SLC7A5	solute carrier family 7 (amino acid transporter light chain, L system), member 5	8140
TC16001373.hg.1	8.25	6.92	2.51	0.3821	MSLN	mesothelin	10232
TC16001427.hg.1	7.7	6.91	1.73	0.0181	PKD1P1	polycystic kidney disease 1 (autosomal dominant) pseudogene 1	339044
TC16001455.hg.1	6.94	4.1	7.16	0.0034	SCNN1B	sodium channel, non voltage gated 1 beta subunit	6338
TC16001530.hg.1	6.69	7.47	-1.72	0.0004	ORC6	origin recognition complex subunit 6	23594
TC16001549.hg.1	6.01	5.23	1.71	0.0104	NOD2	nucleotide-binding oligomerization domain containing 2	64127
TC16001574.hg.1	6.67	5.66	2.01	0.0063	GNAO1	guanine nucleotide binding protein (G protein), alpha activating activity polypeptide O	2775
TC16001604.hg.1	13.43	11.84	3.01	0.0049	CES2	carboxylesterase 2	8824
TC16001626.hg.1	4.63	3.97	1.59	0.0316	IST1	increased sodium tolerance 1 homolog (yeast)	9798
TC16001945.hg.1	5.64	4.98	1.58	0.0023	MTSS1L	metastasis suppressor 1-like	92154
TC16001961.hg.1	11.84	11.13	1.64	0.0166	GLG1	golgi glycoprotein 1	2734
TC16001980.hg.1	4.41	5.44	-2.04	0.0126	CDYL2	chromodomain protein, Y-like 2	124359
TC16002043.hg.1	10.47	9.48	1.98	0.0393	NPIPA1; NPIPA8; NPIPA7; NPIPA2; NPIPA3; PKD1P1	nuclear pore complex interacting protein family, member A1; nuclear pore complex interacting protein family, member A8; nuclear pore complex interacting protein family, member A7; nuclear pore complex interacting protein family, member A2; nuclear pore complex interacting protein family, member A3; polycystic kidney disease 1 (autosomal dominant) pseudogene 1	9284; 101059953; 101059938; 642799; 642778; 339044
TC16002097.hg.1	8.94	8.07	1.83	0.03	NPIPA1; NPIPA8; NPIPA7; PKD1P1; PKD1P2	nuclear pore complex interacting protein family, member A1; nuclear pore complex interacting protein family, member A8; nuclear pore complex interacting protein family, member A7; polycystic kidney disease 1 (autosomal dominant) pseudogene 1; polycystic kidney disease 1 (autosomal dominant) pseudogene 2	9284; 101059953; 101059938; 339044; 283955
TC17_ctg5_hap1000022.hg.1	5.92	4.58	2.52	0.0003	CRHR1-IT1	CRHR1 intronic transcript 1	147081
TC17_ctg5_hap1000029.hg.1	10.85	9.23	3.06	0.0046	MGC57346	ADP-ribosylation factor pseudogene	401884
TC17_gl000204_random000001.hg.1	2.87	3.77	-1.87	0.0423	CH17-351M24.1	uncharacterized LOC644767	644767
TC17000003.hg.1	6.94	6.21	1.66	0.0035	FAM57A	family with sequence similarity 57, member A	79850
TC17000026.hg.1	6.26	6.91	-1.57	0.0107	RAP1GAP2	RAP1 GTPase activating protein 2	23108
TC17000053.hg.1	9.63	8.27	2.56	0.0012	PLD2	phospholipase D2	5338
TC17000065.hg.1	9.52	10.19	-1.6	0.0147	RABEP1	rabaptin, RAB GTPase binding effector protein 1	9135
TC17000081.hg.1	4.61	4.02	1.51	0.0169	ALOX12	arachidonate 12-lipoxygenase	239
TC17000090.hg.1	6.76	4.91	3.61	0.0016	KCTD11	potassium channel tetramerization domain containing 11	147040
TC17000101.hg.1	15.88	14.95	1.92	0.0138	SNORA48	small nucleolar RNA, H/ACA box 48	652965
TC17000102.hg.1	11.01	10.4	1.53	0.0278	SNORD10	small nucleolar RNA, C/D box 10	652966
TC17000103.hg.1	9.97	8.36	3.04	0.0111	CD68	CD68 molecule	968
TC17000124.hg.1	12.32	10.21	4.31	0.0104	ALOX15B	arachidonate 15-lipoxygenase, type B	247
TC17000211.hg.1	6.45	5.86	1.5	0.0182	EVPLL	envoplakin-like	645027
TC17000217.hg.1	7.88	7.2	1.6	0.0079	LGALS9C; LGALS9B	lectin, galactoside-binding, soluble, 9C; lectin, galactoside-binding, soluble, 9B	654346; 284194
TC17000242.hg.1	8.67	6.85	3.53	0.0053	SNORA59B; SNORA59A	small nucleolar RNA, H/ACA box 59B; small nucleolar RNA, H/ACA box 59A	677882; 677885
TC17000246.hg.1	10.58	9.59	1.98	0.0041	ALDH3A2	aldehyde dehydrogenase 3 family, member A2	224
TC17000252.hg.1	5.45	4.84	1.52	0.0055	CCDC144CP	coiled-coil domain containing 144C, pseudogene	348254
TC17000309.hg.1	12.76	11.78	1.98	0.0009	WSB1	WD repeat and SOCS box containing 1	26118
TC17000315.hg.1	8.54	9.59	-2.07	4.12e-05	NLK	nemo-like kinase	51701
TC17000323.hg.1	5.56	4.26	2.46	0.0018	FOXN1	forkhead box N1	8456
TC17000327.hg.1	8.46	6.77	3.23	0.0307	SNORD42A	small nucleolar RNA, C/D box 42A	26809
TC17000355.hg.1	7.28	7.92	-1.55	0.0024	ATAD5	ATPase family, AAA domain containing 5	79915
TC17000357.hg.1	4.94	4.2	1.67	0.0164	ADAP2	ArfGAP with dual PH domains 2	55803
TC17000474.hg.1	10.04	10.68	-1.55	0.0014	CDK12	cyclin-dependent kinase 12	51755
TC17000492.hg.1	8.91	7.21	3.25	0.0003	RAPGEFL1	Rap guanine nucleotide exchange factor like 1	51195
TC17000495.hg.1	7.32	8.3	-1.97	0.0038	CDC6	cell division cycle 6	990
TC17000535.hg.1	10.48	11.25	-1.7	0.0014	VPS25	vacuolar protein sorting 25 homolog (S. cerevisiae)	84313
TC17000538.hg.1	11.99	12.73	-1.66	0.0014	PSME3	proteasome activator subunit 3	10197
TC17000551.hg.1	8.58	7.46	2.17	0.0002	ARL4D	ADP-ribosylation factor like GTPase 4D	379
TC17000590.hg.1	4.78	3.81	1.96	0.0017	CRHR1-IT1	CRHR1 intronic transcript 1	147081
TC17000611.hg.1	13.39	14	-1.53	0.0003	KPNB1	karyopherin (importin) beta 1	3837
TC17000702.hg.1	8.11	7.43	1.6	0.0071	SCPEP1	serine carboxypeptidase 1	59342
TC17000764.hg.1	11.01	10.36	1.56	0.0192	TANC2	tetratricopeptide repeat, ankyrin repeat and coiled-coil containing 2	26115
TC17000775.hg.1	13.66	12.82	1.8	0.0373	SNORD104	small nucleolar RNA, C/D box 104	692227
TC17000783.hg.1	7.32	6.4	1.88	0.0002	PRKCA	protein kinase C, alpha	5578
TC17000795.hg.1	11	11.96	-1.94	0.0086	NOL11	nucleolar protein 11	25926
TC17000864.hg.1	4.26	3.67	1.5	0.0105	GALR2	galanin receptor 2	8811
TC17000915.hg.1	5.69	5.07	1.54	0.003	GAA	glucosidase, alpha; acid	2548
TC17000999.hg.1	7.82	8.42	-1.52	0.0012	CLUH	clustered mitochondria (cluA/CLU1) homolog	23277
TC17001033.hg.1	4.81	4.21	1.52	0.028	GP1BA	glycoprotein Ib (platelet), alpha polypeptide	2811
TC17001036.hg.1	13.71	14.31	-1.52	0.0278	PFN1	profilin 1	5216
TC17001056.hg.1	12.69	13.75	-2.08	0.0135	C1QBP	complement component 1, q subcomponent binding protein	708
TC17001059.hg.1	7.7	6.83	1.82	0.0021	NLRP1	NLR family, pyrin domain containing 1	22861
TC17001063.hg.1	6.68	5.58	2.15	0.0033	PITPNM3	PITPNM family member 3	83394
TC17001093.hg.1	7.79	7.13	1.58	0.0141	SAT2	spermidine/spermine N1-acetyltransferase family member 2	112483
TC17001100.hg.1	8.25	4.49	13.52	0.0203	ALOX12B	arachidonate 12-lipoxygenase, 12R type	242
TC17001101.hg.1	6.42	4.55	3.68	0.002	ALOXE3	arachidonate lipoxygenase 3	59344
TC17001107.hg.1	6.75	5.97	1.72	0.0337	TMEM107; SNORD118	transmembrane protein 107; small nucleolar RNA, C/D box 118	84314; 727676
TC17001114.hg.1	4.39	3.36	2.04	1.5e-05	LOC100128288	uncharacterized LOC100128288	100128288
TC17001147.hg.1	7.98	8.63	-1.58	0.0013	ELAC2	elaC ribonuclease Z 2	60528
TC17001166.hg.1	6.71	7.62	-1.88	0.0039	UBE2S	ubiquitin-conjugating enzyme E2S	27338
TC17001254.hg.1	7.4	6.68	1.64	0.0188	LGALS9C; LGALS9B	lectin, galactoside-binding, soluble, 9C; lectin, galactoside-binding, soluble, 9B	654346; 284194
TC17001255.hg.1	12.09	11.24	1.8	0.0497	KRT16P3	keratin 16 pseudogene 3	644945
TC17001301.hg.1	7.6	6.08	2.86	0.0018	ALDOC	aldolase C, fructose-bisphosphate	230
TC17001302.hg.1	10.05	10.74	-1.61	0.0068	KIAA0100	KIAA0100	9703
TC17001328.hg.1	8.13	7.5	1.54	0.042	BLMH	bleomycin hydrolase	642
TC17001370.hg.1	4.84	5.63	-1.74	0.0321	SLFN12	schlafen family member 12	55106
TC17001376.hg.1	6.23	5.52	1.63	0.014	MMP28	matrix metallopeptidase 28	79148
TC17001409.hg.1	9.33	9.97	-1.55	0.0005	DDX52	DEAD (Asp-Glu-Ala-Asp) box polypeptide 52	11056
TC17001448.hg.1	8.84	7.98	1.81	0.022	FBXL20	F-box and leucine-rich repeat protein 20	84961
TC17001465.hg.1	14.88	15.5	-1.54	0.0174	TNS4	tensin 4	84951
TC17001474.hg.1	8.05	7.07	1.97	0.0422	KRT23	keratin 23, type I	25984
TC17001485.hg.1	5.77	8.42	-6.28	0.032	KRTAP2-3	keratin associated protein 2-3	730755
TC17001509.hg.1	8.05	7.06	1.98	0.0149	KRT15	keratin 15, type I	3866
TC17001525.hg.1	13.34	14.01	-1.59	0.0011	RAB5C	RAB5C, member RAS oncogene family	5878
TC17001540.hg.1	8.26	7.65	1.52	0.0229	EZH1	enhancer of zeste 1 polycomb repressive complex 2 subunit	2145
TC17001572.hg.1	7.11	6.12	1.99	0.0019	HDAC5	histone deacetylase 5	10014
TC17001617.hg.1	7.33	6.66	1.59	0.0199	ARL17A; ARL17B	ADP-ribosylation factor like GTPase 17A; ADP-ribosylation factor like GTPase 17B	51326; 100506084
TC17001621.hg.1	10.83	11.56	-1.66	0.0048	CDC27	cell division cycle 27	996
TC17001664.hg.1	8.69	9.67	-1.97	0.0002	PHB	prohibitin	5245
TC17001675.hg.1	5.39	4.71	1.6	0.0099	DLX3	distal-less homeobox 3	1747
TC17001687.hg.1	11.13	12.05	-1.89	0.0046	LRRC59	leucine rich repeat containing 59	55379
TC17001724.hg.1	11.62	12.4	-1.71	0.0247	SRSF1	serine/arginine-rich splicing factor 1	6426
TC17001759.hg.1	6.19	5.03	2.24	0.0057	WFDC21P	WAP four-disulfide core domain 21, pseudogene	645638
TC17001769.hg.1	7.82	8.49	-1.6	0.0114	BRIP1	BRCA1 interacting protein C-terminal helicase 1	83990
TC17001803.hg.1	10.78	12.68	-3.73	0.0001	SMURF2	SMAD specific E3 ubiquitin protein ligase 2	64750
TC17001822.hg.1	9.21	8.6	1.52	0.0165	WIPI1	WD repeat domain, phosphoinositide interacting 1	55062
TC17001840.hg.1	6.6	5.87	1.66	0.0003	LINC00673; LINC00511	long intergenic non-protein coding RNA 673; long intergenic non-protein coding RNA 511	100499467; 400619
TC17001875.hg.1	7.04	6.41	1.55	0.0241	MIF4GD	MIF4G domain containing	57409
TC17001876.hg.1	5.25	6.04	-1.74	0.0003	SLC25A19	solute carrier family 25 (mitochondrial thiamine pyrophosphate carrier), member 19	60386
TC17001882.hg.1	14.48	13.64	1.79	0.0026	H3F3B	H3 histone, family 3B (H3.3B)	3021
TC17001891.hg.1	7.5	6.82	1.61	0.0146	EVPL	envoplakin	2125
TC17001903.hg.1	12.82	11.46	2.58	0.0011	ST6GALNAC2	ST6 (alpha-N-acetyl-neuraminyl-2,3-beta-galactosyl-1,3)-N-acetylgalactosaminide alpha-2,6-sialyltransferase 2	10610
TC17001930.hg.1	7.24	6.09	2.22	0.0012	CBX4	chromobox homolog 4	8535
TC17001987.hg.1	8.91	7.17	3.32	0.0002	ZNF750	zinc finger protein 750	79755
TC17002032.hg.1	6.49	5.4	2.13	0.0071	KCTD11	potassium channel tetramerization domain containing 11	147040
TC17002107.hg.1	5.57	4.89	1.6	0.0177	CCDC144CP	coiled-coil domain containing 144C, pseudogene	348254
TC17002123.hg.1	6.5	7.23	-1.67	0.02	MAP2K3	mitogen-activated protein kinase kinase 3	5606
TC17002145.hg.1	12.36	12.98	-1.54	0.011	SUPT6H	SPT6 homolog, histone chaperone	6830
TC17002259.hg.1	4.9	4.3	1.52	0.0045	CALCOCO2	calcium binding and coiled-coil domain 2	10241
TC17002260.hg.1	7.79	8.67	-1.84	0.0106	ATP5G1	ATP synthase, H+ transporting, mitochondrial Fo complex subunit C1 (subunit 9)	516
TC17002271.hg.1	12.3	13.07	-1.7	0.0171	LUC7L3	LUC7-like 3 pre-mRNA splicing factor	51747
TC17002276.hg.1	13.55	14.27	-1.65	0.0018	NME1-NME2	NME1-NME2 readthrough	654364
TC17002457.hg.1	8.62	9.93	-2.47	0.0003	C1QBP	complement component 1, q subcomponent binding protein	708
TC17002532.hg.1	6.34	5.43	1.87	0.0137	CCDC144B	coiled-coil domain containing 144B (pseudogene)	284047
TC17002612.hg.1	6.01	5.05	1.95	0.0232	FBXL20	F-box and leucine-rich repeat protein 20	84961
TC17002613.hg.1	10.32	11.04	-1.64	0.0048	MED1	mediator complex subunit 1	5469
TC17002645.hg.1	7.54	8.29	-1.68	0.0052	BRCA1	breast cancer 1, early onset	672
TC17002657.hg.1	10.25	10.85	-1.52	0.0144	SLC25A39	solute carrier family 25, member 39	51629
TC17002724.hg.1	12.54	13.49	-1.94	0.0149	SRSF1	serine/arginine-rich splicing factor 1	6426
TC17002732.hg.1	6.26	5.55	1.63	0.0156	WFDC21P	WAP four-disulfide core domain 21, pseudogene	645638
TC17002849.hg.1	7.17	6.43	1.67	0.0481	PER1	period circadian clock 1	5187
TC17002860.hg.1	13.96	15.31	-2.54	0.0071	KPNA2	karyopherin alpha 2 (RAG cohort 1, importin alpha 1)	3838
TC17002861.hg.1	6.92	6.28	1.56	0.0167	FGF11	fibroblast growth factor 11	2256
TC17002877.hg.1	10.15	8.74	2.66	0.0064	CRHR1-IT1	CRHR1 intronic transcript 1	147081
TC17002880.hg.1	5.56	6.17	-1.53	0.0012	NME1; NME1-NME2	NME/NM23 nucleoside diphosphate kinase 1; NME1-NME2 readthrough	4830; 654364
TC17002892.hg.1	6.53	5.78	1.68	0.0097	CCDC144B	coiled-coil domain containing 144B (pseudogene)	284047
TC17002907.hg.1	15.11	14.24	1.83	0.024	JUP	junction plakoglobin	3728
TC18000003.hg.1	11.72	12.36	-1.55	0.0102	USP14	ubiquitin specific peptidase 14 (tRNA-guanine transglycosylase)	9097
TC18000006.hg.1	8.69	9.51	-1.76	0.041	TYMS	thymidylate synthetase	7298
TC18000035.hg.1	6.22	4.96	2.4	0.0202	PTPRM	protein tyrosine phosphatase, receptor type, M	5797
TC18000039.hg.1	11.27	10.46	1.76	0.0094	RAB12	RAB12, member RAS oncogene family	201475
TC18000046.hg.1	11.59	10.86	1.66	0.0193	RALBP1	ralA binding protein 1	10928
TC18000060.hg.1	11.96	8.7	9.57	0.0002	IMPA2	inositol(myo)-1(or 4)-monophosphatase 2	3613
TC18000088.hg.1	10.23	10.85	-1.54	0.0075	SNRPD1	small nuclear ribonucleoprotein D1 polypeptide	6632
TC18000100.hg.1	12.58	11.35	2.36	0.0002	RIOK3	RIO kinase 3	8780
TC18000114.hg.1	6.32	7.1	-1.71	0.0008	TAF4B	TAF4b RNA polymerase II, TATA box binding protein (TBP)-associated factor, 105kDa	6875
TC18000176.hg.1	10.61	9.64	1.96	0.029	SCARNA17	small Cajal body-specific RNA 17	677769
TC18000187.hg.1	7.15	7.98	-1.78	0.0368	C18orf54	chromosome 18 open reading frame 54	162681
TC18000189.hg.1	11.19	10.24	1.94	0.008	RAB27B	RAB27B, member RAS oncogene family	5874
TC18000202.hg.1	10.07	11.14	-2.09	0.0002	NEDD4L	neural precursor cell expressed, developmentally down-regulated 4-like, E3 ubiquitin protein ligase	23327
TC18000210.hg.1	6.67	7.26	-1.51	0.0086	SEC11C	SEC11 homolog C, signal peptidase complex subunit	90701
TC18000251.hg.1	5.75	6.34	-1.5	0.0043	ZNF407	zinc finger protein 407	55628
TC18000266.hg.1	10.05	9.14	1.88	0.0102	HSBP1L1	heat shock factor binding protein 1-like 1	440498
TC18000397.hg.1	11.39	12.05	-1.58	0.0177	ROCK1	Rho-associated, coiled-coil containing protein kinase 1	6093
TC18000413.hg.1	10.11	9.35	1.7	0.0037	NPC1	Niemann-Pick disease, type C1	4864
TC18000435.hg.1	16.98	15.97	2.03	0.0003	DSC3	desmocollin 3	1825
TC18000446.hg.1	8.34	7.62	1.64	0.0076	GAREM1	GRB2 associated regulator of MAPK1 1	64762
TC18000522.hg.1	9.67	7.57	4.3	0.0059	SNORA37	small nucleolar RNA, H/ACA box 37	677819
TC18000565.hg.1	9.48	10.08	-1.52	0.0018	TMX3	thioredoxin-related transmembrane protein 3	54495
TC18000593.hg.1	7.37	6.7	1.59	0.0048	PARD6G	par-6 family cell polarity regulator gamma	84552
TC18000731.hg.1	9.47	10.43	-1.95	0.0017	NEDD4L	neural precursor cell expressed, developmentally down-regulated 4-like, E3 ubiquitin protein ligase	23327
TC18001000.hg.1	4.62	5.24	-1.54	0.0406	HMSD	histocompatibility (minor) serpin domain containing	284293
TC19000033.hg.1	7.72	7.09	1.54	0.0367	MIDN	midnolin	90007
TC19000055.hg.1	8.53	7.57	1.96	0.0053	GADD45B	growth arrest and DNA-damage-inducible, beta	4616
TC19000067.hg.1	7.29	8.29	-1.99	0.0031	NCLN	nicalin	56926
TC19000069.hg.1	9.28	8.63	1.56	0.0386	NFIC	nuclear factor I/C (CCAAT-binding transcription factor)	4782
TC19000128.hg.1	6.25	6.91	-1.57	0.0013	MCOLN1	mucolipin 1	57192
TC19000180.hg.1	12.44	11.69	1.69	0.0292	SLC44A2	solute carrier family 44 (choline transporter), member 2	57153
TC19000199.hg.1	11.59	10.76	1.78	0.0217	PRKCSH	protein kinase C substrate 80K-H	5589
TC19000228.hg.1	10.46	8.7	3.4	6.47e-05	JUNB	jun B proto-oncogene	3726
TC19000232.hg.1	16.1	16.71	-1.52	0.0196	CALR	calreticulin	811
TC19000240.hg.1	11.07	11.66	-1.51	0.0019	C19orf53	chromosome 19 open reading frame 53	28974
TC19000259.hg.1	11.64	10.95	1.61	0.0002	TECR; MIR639	trans-2,3-enoyl-CoA reductase; microRNA 639	9524; 693224
TC19000266.hg.1	16.01	10.35	50.69	0.0004	CASP14	caspase 14	23581
TC19000274.hg.1	6.3	5.36	1.92	0.0066	CYP4F3	cytochrome P450, family 4, subfamily F, polypeptide 3	4051
TC19000275.hg.1	5.01	4.03	1.97	0.0042	CYP4F12	cytochrome P450, family 4, subfamily F, polypeptide 12	66002
TC19000332.hg.1	12.27	12.86	-1.51	0.0336	DDA1	DET1 and DDB1 associated 1	79016
TC19000353.hg.1	7.71	8.89	-2.27	0.0024	MPV17L2	MPV17 mitochondrial membrane protein-like 2	84769
TC19000426.hg.1	5.87	6.5	-1.55	0.0073	DPY19L3	dpy-19-like 3 (C. elegans)	147991
TC19000427.hg.1	9.01	9.68	-1.59	0.0027	PDCD5	programmed cell death 5	9141
TC19000437.hg.1	8.59	7.86	1.66	0.0142	CEBPG	CCAAT/enhancer binding protein (C/EBP), gamma	1054
TC19000439.hg.1	7.29	6.3	2	0.0016	KCTD15	potassium channel tetramerization domain containing 15	79047
TC19000442.hg.1	13.4	12.72	1.6	0.0277	GPI	glucose-6-phosphate isomerase	2821
TC19000458.hg.1	9.84	9.11	1.66	0.0045	FXYD3	FXYD domain containing ion transport regulator 3	5349
TC19000480.hg.1	9.07	5.61	11.04	0.0283	UPK1A	uroplakin 1A	11045
TC19000533.hg.1	11.2	8.08	8.7	2.71e-05	LGALS7B	lectin, galactoside-binding, soluble, 7B	653499
TC19000544.hg.1	12.85	11.46	2.62	0.0033	ZFP36	ZFP36 ring finger protein	7538
TC19000562.hg.1	7.04	6.45	1.51	0.0124	PLD3	phospholipase D family, member 3	23646
TC19000583.hg.1	7.17	5.24	3.81	0.0327	CEACAM5	carcinoembryonic antigen-related cell adhesion molecule 5	1048
TC19000630.hg.1	8.92	7.18	3.32	4.28e-05	BCAM	basal cell adhesion molecule (Lutheran blood group)	4059
TC19000632.hg.1	8.57	9.47	-1.86	0.0046	TOMM40	translocase of outer mitochondrial membrane 40 homolog (yeast)	10452
TC19000647.hg.1	7.85	7.01	1.78	0.049	FOSB	FBJ murine osteosarcoma viral oncogene homolog B	2354
TC19000699.hg.1	12.86	14.12	-2.4	0.0046	EMP3	epithelial membrane protein 3	2014
TC19000795.hg.1	6.16	6.82	-1.57	0.0006	ZNF480	zinc finger protein 480	147657
TC19000906.hg.1	11.13	11.91	-1.71	0.0043	U2AF2	U2 small nuclear RNA auxiliary factor 2	11338
TC19000943.hg.1	6.33	5.66	1.59	0.0009	ZNF419	zinc finger protein 419	79744
TC19000944.hg.1	5.06	4.47	1.51	0.009	ZNF773	zinc finger protein 773	374928
TC19001018.hg.1	9.44	8.63	1.75	0.0037	BTBD2	BTB (POZ) domain containing 2	55643
TC19001019.hg.1	11.78	9.62	4.48	2e-05	MKNK2	MAP kinase interacting serine/threonine kinase 2	2872
TC19001062.hg.1	11.37	10.79	1.5	0.0494	SH3GL1	SH3-domain GRB2-like 1	6455
TC19001076.hg.1	7.77	6.81	1.95	0.0016	PTPRS	protein tyrosine phosphatase, receptor type, S	5802
TC19001085.hg.1	7.93	7.08	1.81	0.0007	FUT3	fucosyltransferase 3 (galactoside 3(4)-L-fucosyltransferase, Lewis blood group)	2525
TC19001145.hg.1	7.57	6.89	1.6	0.0125	ZNF699	zinc finger protein 699	374879
TC19001155.hg.1	5.25	4.44	1.75	0.007	OLFM2	olfactomedin 2	93145
TC19001165.hg.1	10.39	11.09	-1.62	0.0017	CDC37; MIR1181	cell division cycle 37; microRNA 1181	11140; 100302213
TC19001181.hg.1	12.33	11.47	1.81	0.0038	RAB3D	RAB3D, member RAS oncogene family	9545
TC19001207.hg.1	15.24	14.29	1.93	0.0197	SNORD41	small nucleolar RNA, C/D box 41	26810
TC19001212.hg.1	8.31	7.17	2.21	0.0032	DNASE2	deoxyribonuclease II, lysosomal	1777
TC19001215.hg.1	9.49	10.3	-1.75	0.001	FARSA	phenylalanyl-tRNA synthetase alpha subunit	2193
TC19001239.hg.1	12.8	11.94	1.82	0.0004	DNAJB1	DnaJ (Hsp40) homolog, subfamily B, member 1	3337
TC19001250.hg.1	8.1	6.68	2.67	0.0031	NOTCH3	notch 3	4854
TC19001262.hg.1	6.04	5.24	1.74	0.0334	CYP4F11	cytochrome P450, family 4, subfamily F, polypeptide 11	57834
TC19001376.hg.1	5.69	4.5	2.27	0.038	LINC00662	long intergenic non-protein coding RNA 662	148189
TC19001396.hg.1	6.88	6.12	1.7	0.001	CEBPA	CCAAT/enhancer binding protein (C/EBP), alpha	1050
TC19001503.hg.1	10.93	7.66	9.64	2.58e-05	LGALS7; LGALS7B	lectin, galactoside-binding, soluble, 7; lectin, galactoside-binding, soluble, 7B	3963; 653499
TC19001511.hg.1	6.75	5.65	2.15	3.82e-05	FBXO27	F-box protein 27	126433
TC19001592.hg.1	7.56	6.83	1.66	0.0078	CADM4	cell adhesion molecule 4	199731
TC19001619.hg.1	9.63	9.03	1.51	0.0301	PPP1R13L	protein phosphatase 1, regulatory subunit 13 like	10848
TC19001643.hg.1	8.93	7.03	3.72	0.0454	IGFL3	IGF like family member 3	388555
TC19001644.hg.1	6.58	5.12	2.75	0.0031	LOC645553	uncharacterized LOC645553	645553
TC19001656.hg.1	10.4	8.79	3.06	0.0101	SLC1A5	solute carrier family 1 (neutral amino acid transporter), member 5	6510
TC19001771.hg.1	4.79	5.51	-1.65	0.037	KLK14	kallikrein related peptidase 14	43847
TC19001855.hg.1	8.02	7.03	2	0.0056	RDH13	retinol dehydrogenase 13 (all-trans/9-cis)	112724
TC19001922.hg.1	10.79	10.07	1.65	0.0031	CHMP2A	charged multivesicular body protein 2A	27243
TC19001938.hg.1	8.59	7.65	1.91	0.006	GADD45B	growth arrest and DNA-damage-inducible, beta	4616
TC19001981.hg.1	12.93	11.83	2.14	0.0106	PRKCSH	protein kinase C substrate 80K-H	5589
TC19001995.hg.1	7.75	6.14	3.04	0.0008	JUNB	jun B proto-oncogene	3726
TC19002003.hg.1	12.55	11.84	1.64	0.0002	TECR	trans-2,3-enoyl-CoA reductase	9524
TC19002027.hg.1	7.92	8.56	-1.55	0.0045	ARMC6	armadillo repeat containing 6	93436
TC19002076.hg.1	8.58	9.34	-1.69	0.0004	POP4	POP4 homolog, ribonuclease P/MRP subunit	10775
TC19002097.hg.1	10.63	11.48	-1.8	0.0278	FXYD5	FXYD domain containing ion transport regulator 5	53827
TC19002165.hg.1	10.72	12.05	-2.52	0.0011	TOMM40	translocase of outer mitochondrial membrane 40 homolog (yeast)	10452
TC19002199.hg.1	10.45	11.34	-1.85	0.0015	PRMT1	protein arginine methyltransferase 1	3276
TC19002299.hg.1	9.48	7.87	3.05	0.0003	PTPRS	protein tyrosine phosphatase, receptor type, S	5802
TC19002300.hg.1	10.37	8.02	5.1	0.0022	PTPRS	protein tyrosine phosphatase, receptor type, S	5802
TC19002318.hg.1	6.87	6	1.82	6.9e-05	RAB11B-AS1	RAB11B antisense RNA 1	100507567
TC19002351.hg.1	6.7	5.98	1.64	0.0367	ADGRL1	adhesion G protein-coupled receptor L1	22859
TC19002354.hg.1	7.88	8.47	-1.5	0.0035	DDX39A	DEAD (Asp-Glu-Ala-Asp) box polypeptide 39A	10212
TC19002391.hg.1	5.35	5.95	-1.52	0.0413	ZNF708	zinc finger protein 708	7562
TC19002397.hg.1	3.48	4.11	-1.55	0.0179	ZNF43	zinc finger protein 43	7594
TC19002457.hg.1	15.02	14.24	1.72	0.0252	DMKN	dermokine	93099
TC19002475.hg.1	5.97	5.24	1.65	0.0042	SPINT2	serine peptidase inhibitor, Kunitz type, 2	10653
TC19002635.hg.1	6.29	5.34	1.93	9.06e-05	TMEM91	transmembrane protein 91	641649
TC19002636.hg.1	6.66	6.05	1.54	0.0016	BCKDHA	branched chain keto acid dehydrogenase E1, alpha polypeptide	593
TC19002645.hg.1	8.33	9.04	-1.63	0.0456	GRWD1	glutamate-rich WD repeat containing 1	83743
TC19002646.hg.1	9.17	9.8	-1.54	0.0066	PRMT1	protein arginine methyltransferase 1	3276
TC19002698.hg.1	13.05	12.03	2.02	0.0018	ECH1	enoyl-CoA hydratase 1, peroxisomal	1891
TC20000009.hg.1	6.65	5.3	2.56	0.0027	TRIB3	tribbles pseudokinase 3	57761
TC20000026.hg.1	7.5	8.2	-1.62	0.0065	NOP56; SNORD57; SNORD56; SNORA51; SNORD110; SNORD86; MIR1292	NOP56 ribonucleoprotein; small nucleolar RNA, C/D box 57; small nucleolar RNA, C/D box 56; small nucleolar RNA, H/ACA box 51; small nucleolar RNA, C/D box 110; small nucleolar RNA, C/D box 86; microRNA 1292	10528; 26792; 26793; 677831; 692213; 692201; 100302138
TC20000063.hg.1	9.09	9.97	-1.84	0.0003	MCM8	minichromosome maintenance 8 homologous recombination repair factor	84515
TC20000194.hg.1	11.38	9.37	4.03	0.0005	ID1	inhibitor of DNA binding 1, dominant negative helix-loop-helix protein	3397
TC20000239.hg.1	12.28	13.11	-1.77	0.0015	ITCH	itchy E3 ubiquitin protein ligase	83737
TC20000241.hg.1	7.95	9.44	-2.81	0.0014	MIR644A	microRNA 644a	693229
TC20000245.hg.1	7.41	6.31	2.15	0.0014	ACSS2	acyl-CoA synthetase short-chain family member 2	55902
TC20000287.hg.1	5.68	4.8	1.84	0.0001	ARHGAP40	Rho GTPase activating protein 40	343578
TC20000302.hg.1	10.76	11.49	-1.66	0.0033	TOP1	topoisomerase (DNA) I	7150
TC20000372.hg.1	11.25	10.62	1.54	0.0047	NCOA3	nuclear receptor coactivator 3	8202
TC20000384.hg.1	13.58	14.72	-2.19	0.0008	CSE1L	CSE1 chromosome segregation 1-like (yeast)	1434
TC20000416.hg.1	5.15	4.09	2.09	8.03e-05	TSHZ2	teashirt zinc finger homeobox 2	128553
TC20000475.hg.1	4.33	5.95	-3.08	2.45e-05	C20orf197	chromosome 20 open reading frame 197	284756
TC20000486.hg.1	8.89	8.12	1.7	0.0021	OSBPL2	oxysterol binding protein-like 2	9885
TC20000501.hg.1	8.84	8.22	1.54	0.0008	GID8	GID complex subunit 8	54994
TC20000541.hg.1	8.67	8.07	1.52	0.0343	TBC1D20	TBC1 domain family, member 20	128637
TC20000582.hg.1	8.13	7.49	1.56	0.0014	RNF24	ring finger protein 24	11237
TC20000600.hg.1	7.13	7.99	-1.81	0.005	TRMT6	tRNA methyltransferase 6	51605
TC20000637.hg.1	9.01	10.21	-2.3	0.0003	ESF1	ESF1 nucleolar pre-rRNA processing protein homolog	51575
TC20000702.hg.1	8.59	6.89	3.25	2.67e-06	THBD	thrombomodulin	7056
TC20000838.hg.1	8.39	7.27	2.18	0.0084	SNORA71B	small nucleolar RNA, H/ACA box 71B	26776
TC20000839.hg.1	12.89	11.49	2.64	0.0432	SNORA71A	small nucleolar RNA, H/ACA box 71A	26777
TC20000878.hg.1	14.81	13.67	2.2	0.0093	SDC4	syndecan 4	6385
TC20000893.hg.1	9.04	8.02	2.03	0.0241	PLTP	phospholipid transfer protein	5360
TC20000968.hg.1	7.88	8.5	-1.54	0.0134	AURKA	aurora kinase A	6790
TC20001000.hg.1	5.77	5.16	1.53	0.0148	PPP1R3D	protein phosphatase 1, regulatory subunit 3D	5509
TC20001062.hg.1	11.73	12.94	-2.33	0.0021	NOP56	NOP56 ribonucleoprotein	10528
TC20001115.hg.1	10.89	11.71	-1.77	0.0083	SNRPB2	small nuclear ribonucleoprotein polypeptide B	6629
TC20001153.hg.1	7.6	6.08	2.88	1.07e-05	THBD	thrombomodulin	7056
TC20001170.hg.1	10.52	11.59	-2.09	0.0473	PYGB	phosphorylase, glycogen; brain	5834
TC20001204.hg.1	11.57	12.16	-1.5	0.0312	C20orf24	chromosome 20 open reading frame 24	55969
TC20001221.hg.1	11.35	12.22	-1.83	0.0089	TOP1	topoisomerase (DNA) I	7150
TC20001277.hg.1	6.87	5.42	2.73	0.0015	CEBPB	CCAAT/enhancer binding protein (C/EBP), beta	1051
TC20001369.hg.1	15.26	14.63	1.55	0.0185	CSNK2A1	casein kinase 2, alpha 1 polypeptide	1457
TC20001373.hg.1	8.92	8.15	1.7	0.004	FKBP1A-SDCBP2	FKBP1A-SDCBP2 readthrough (NMD candidate)	100528031
TC20001661.hg.1	10.23	11.17	-1.92	0.0098	AURKA	aurora kinase A	6790
TC20001725.hg.1	9.77	10.44	-1.6	0.0043	SNX5	sorting nexin 5	27131
TC20001738.hg.1	8.96	8.08	1.84	0.0115	PCMTD2	protein-L-isoaspartate (D-aspartate) O-methyltransferase domain containing 2	55251
TC20001740.hg.1	6.75	6.06	1.61	0.0029	SDCBP2	syndecan binding protein (syntenin) 2	27111
TC21000094.hg.1	9.15	10.05	-1.86	0.0014	USP16	ubiquitin specific peptidase 16	10600
TC21000167.hg.1	5.66	6.48	-1.76	0.0002	KCNJ15	potassium channel, inwardly rectifying subfamily J, member 15	3772
TC21000169.hg.1	12.77	11.02	3.35	0.0011	ETS2	v-ets avian erythroblastosis virus E26 oncogene homolog 2	2114
TC21000198.hg.1	5.09	3.99	2.15	0.0019	ABCG1	ATP binding cassette subfamily G member 1	9619
TC21000200.hg.1	6.42	4.11	4.95	0.0006	ABCG1	ATP binding cassette subfamily G member 1	9619
TC21000284.hg.1	9.49	8.51	1.97	0.0156	HSPA13	heat shock protein 70kDa family, member 13	6782
TC21000345.hg.1	6.38	8.65	-4.8	0.0183	ADAMTS1	ADAM metallopeptidase with thrombospondin type 1 motif 1	9510
TC21000467.hg.1	3.97	4.93	-1.96	0.0028	DSCAM-IT1	DSCAM intronic transcript 1	100874326
TC21000500.hg.1	5.11	4.12	1.99	0.0025	CBS; CBSL	cystathionine-beta-synthase; cystathionine-beta-synthase like	875; 102724560
TC21000747.hg.1	6.46	4.25	4.63	0.0029	ABCG1	ATP binding cassette subfamily G member 1	9619
TC21000891.hg.1	3.7	4.69	-1.99	0.0241	ADAMTS1	ADAM metallopeptidase with thrombospondin type 1 motif 1	9510
TC22000013.hg.1	6.58	7.31	-1.66	0.0034	TPTEP1	transmembrane phosphatase with tensin homology pseudogene 1	387590
TC22000074.hg.1	10.65	9.92	1.66	0.0101	CRKL	v-crk avian sarcoma virus CT10 oncogene homolog-like	1399
TC22000191.hg.1	9.8	8.64	2.23	0.0002	KREMEN1	kringle containing transmembrane protein 1	83999
TC22000199.hg.1	8.93	10.16	-2.34	0.0002	NF2	neurofibromin 2 (merlin)	4771
TC22000202.hg.1	8.04	8.77	-1.66	0.0002	UQCR10	ubiquinol-cytochrome c reductase, complex III subunit X	29796
TC22000223.hg.1	8.59	7.65	1.91	0.0014	RNF185	ring finger protein 185	91445
TC22000248.hg.1	10.61	9.33	2.42	0.0137	TIMP3	TIMP metallopeptidase inhibitor 3	7078
TC22000285.hg.1	11.17	9.44	3.31	0.0465	LGALS1	lectin, galactoside-binding, soluble, 1	3956
TC22000288.hg.1	9.61	7.87	3.34	0.0048	H1F0	H1 histone family, member 0	3005
TC22000317.hg.1	12.44	11.49	1.94	0.013	ATF4	activating transcription factor 4	468
TC22000322.hg.1	8.99	7.78	2.31	0.0043	LOC100130899	uncharacterized LOC100130899	100130899
TC22000383.hg.1	6.09	5.39	1.62	0.0032	FBLN1	fibulin 1	2192
TC22000476.hg.1	6.84	7.94	-2.13	0.0047	BID	BH3 interacting domain death agonist	637
TC22000620.hg.1	7.18	6.45	1.66	0.0121	MN1	meningioma (disrupted in balanced translocation) 1	4330
TC22000627.hg.1	9.38	8.01	2.6	0.0054	XBP1	X-box binding protein 1	7494
TC22000664.hg.1	5.05	4.05	2	0.0385	RNF185	ring finger protein 185	91445
TC22000846.hg.1	6.6	7.25	-1.57	0.0008	RRP7A	ribosomal RNA processing 7 homolog A	27341
TC22000889.hg.1	7.1	6.25	1.8	0.0004	CELSR1	cadherin, EGF LAG seven-pass G-type receptor 1	9620
TC22000911.hg.1	9.97	9.34	1.54	0.0073	PLXNB2	plexin B2	23654
TC22000930.hg.1	6.26	7.01	-1.68	0.0049	TPTEP1	transmembrane phosphatase with tensin homology pseudogene 1	387590
TC22000964.hg.1	6.53	5.53	2	0.0112	SEPT5-GP1BB	SEPT5-GP1BB readthrough	100526833
TC22001071.hg.1	7.31	6.55	1.69	0.0008	RNF185	ring finger protein 185	91445
TC22001088.hg.1	7.8	7.1	1.62	0.0074	TOM1	target of myb1 membrane trafficking protein	10043
TC22001116.hg.1	8.99	7.78	2.31	0.0043	LOC100130899	uncharacterized LOC100130899	100130899
TC22001177.hg.1	3.96	2.76	2.29	0.0018	ADM2	adrenomedullin 2	79924
TC22001303.hg.1	5.33	4.35	1.98	0.0005	RNF185	ring finger protein 185	91445
TC22001311.hg.1	7.42	6.23	2.28	0.0144	TIMP3	TIMP metallopeptidase inhibitor 3	7078
TC22001346.hg.1	5.03	4.43	1.51	0.0144	DMC1	DNA meiotic recombinase 1	11144
TC22001424.hg.1	6.2	7.09	-1.85	0.0155	APOBEC3A_B; APOBEC3A	APOBEC3A and APOBEC3B deletion hybrid; apolipoprotein B mRNA editing enzyme, catalytic polypeptide-like 3A	100913187; 200315
TC22001461.hg.1	8.56	7.82	1.68	0.0063	SEC14L2	SEC14-like lipid binding 2	23541
TC22001472.hg.1	7.94	8.57	-1.55	0.0028	ADSL	adenylosuccinate lyase	158
TC6_apd_hap1000066.hg.1	5.45	4.66	1.73	0.0435	RNF39	ring finger protein 39	80352
TC6_apd_hap1000080.hg.1	10.83	9.42	2.65	0.0095	SNORD117	small nucleolar RNA, C/D box 117	692233
TC6_cox_hap2000036.hg.1	10.63	9.8	1.78	0.0059	HLA-E	major histocompatibility complex, class I, E	3133
TC6_cox_hap2000039.hg.1	9.28	9.9	-1.54	0.0029	ABCF1	ATP binding cassette subfamily F member 1	23
TC6_cox_hap2000103.hg.1	6.08	5.27	1.75	0.0043	HSD17B8	hydroxysteroid (17-beta) dehydrogenase 8	7923
TC6_cox_hap2000130.hg.1	5.38	4.63	1.68	0.048	RNF39	ring finger protein 39	80352
TC6_cox_hap2000158.hg.1	10.83	9.42	2.65	0.0095	SNORD117	small nucleolar RNA, C/D box 117	692233
TC6_dbb_hap3000029.hg.1	10.63	9.8	1.78	0.0059	HLA-E	major histocompatibility complex, class I, E	3133
TC6_dbb_hap3000032.hg.1	9.28	9.9	-1.54	0.0029	ABCF1	ATP binding cassette subfamily F member 1	23
TC6_dbb_hap3000077.hg.1	8.12	7.38	1.67	0.0063	STK19	serine/threonine kinase 19	8859
TC6_dbb_hap3000095.hg.1	6.08	5.27	1.75	0.0043	HSD17B8	hydroxysteroid (17-beta) dehydrogenase 8	7923
TC6_dbb_hap3000119.hg.1	5.45	4.66	1.73	0.0435	RNF39	ring finger protein 39	80352
TC6_dbb_hap3000147.hg.1	10.83	9.42	2.65	0.0095	SNORD117	small nucleolar RNA, C/D box 117	692233
TC6_dbb_hap3000213.hg.1	8.11	7.51	1.51	0.0031	HLA-A	major histocompatibility complex, class I, A	3105
TC6_mann_hap4000031.hg.1	10.64	9.9	1.67	0.0065	HLA-E	major histocompatibility complex, class I, E	3133
TC6_mann_hap4000034.hg.1	9.28	9.9	-1.54	0.0029	ABCF1	ATP binding cassette subfamily F member 1	23
TC6_mann_hap4000087.hg.1	6.08	5.27	1.75	0.0043	HSD17B8	hydroxysteroid (17-beta) dehydrogenase 8	7923
TC6_mann_hap4000108.hg.1	5.52	4.7	1.77	0.043	RNF39	ring finger protein 39	80352
TC6_mann_hap4000135.hg.1	10.83	9.42	2.65	0.0095	SNORD117	small nucleolar RNA, C/D box 117	692233
TC6_mcf_hap5000023.hg.1	10.64	9.9	1.67	0.0065	HLA-E	major histocompatibility complex, class I, E	3133
TC6_mcf_hap5000026.hg.1	9.28	9.9	-1.54	0.0029	ABCF1	ATP binding cassette subfamily F member 1	23
TC6_mcf_hap5000070.hg.1	8.12	7.38	1.67	0.0063	STK19	serine/threonine kinase 19	8859
TC6_mcf_hap5000088.hg.1	6.08	5.27	1.75	0.0043	HSD17B8	hydroxysteroid (17-beta) dehydrogenase 8	7923
TC6_mcf_hap5000110.hg.1	5.45	4.66	1.73	0.0435	RNF39	ring finger protein 39	80352
TC6_mcf_hap5000135.hg.1	10.83	9.42	2.65	0.0095	SNORD117	small nucleolar RNA, C/D box 117	692233
TC6_mcf_hap5000206.hg.1	9.6	8.94	1.58	0.0191	HLA-A	major histocompatibility complex, class I, A	3105
TC6_qbl_hap6000029.hg.1	10.63	9.8	1.78	0.0059	HLA-E	major histocompatibility complex, class I, E	3133
TC6_qbl_hap6000032.hg.1	9.28	9.9	-1.54	0.0029	ABCF1	ATP binding cassette subfamily F member 1	23
TC6_qbl_hap6000094.hg.1	6.08	5.27	1.75	0.0043	HSD17B8	hydroxysteroid (17-beta) dehydrogenase 8	7923
TC6_qbl_hap6000150.hg.1	10.83	9.42	2.65	0.0095	SNORD117	small nucleolar RNA, C/D box 117	692233
TC6_ssto_hap7000029.hg.1	10.63	9.8	1.78	0.0059	HLA-E	major histocompatibility complex, class I, E	3133
TC6_ssto_hap7000032.hg.1	9.28	9.9	-1.54	0.0029	ABCF1	ATP binding cassette subfamily F member 1	23
TC6_ssto_hap7000111.hg.1	5.45	4.66	1.73	0.0435	RNF39	ring finger protein 39	80352
TC6_ssto_hap7000130.hg.1	10.83	9.42	2.65	0.0095	SNORD117	small nucleolar RNA, C/D box 117	692233

## Sheet: Meroclone vs Paraclone
ID	M Avg (log2)	P Avg (log2)	Fold Change	P-val	Gene Symbol	Description	Entrez ID
TC01000022.hg.1	5.88	6.91	-2.04	0.0216	PLEKHN1	pleckstrin homology domain containing, family N member 1	84069
TC01000034.hg.1	5.01	5.96	-1.94	0.0265	CPTP	ceramide-1-phosphate transfer protein	80772
TC01000070.hg.1	8.96	9.83	-1.83	0.0113	TPRG1L	tumor protein p63 regulated 1-like	127262
TC01000080.hg.1	6.71	5.71	2.01	0.0461	AJAP1	adherens junctions associated protein 1	55966
TC01000101.hg.1	8.43	7.75	1.6	0.007	PARK7	parkinson protein 7	11315
TC01000109.hg.1	10.41	8.88	2.89	0.0003	HMGN2P17	high mobility group nucleosomal binding domain 2 pseudogene 17
TC01000116.hg.1	7.46	6.48	1.98	0.0107	SLC25A33	solute carrier family 25 (pyrimidine nucleotide carrier), member 33	84275
TC01000156.hg.1	8.43	9.09	-1.58	0.0062	VPS13D	vacuolar protein sorting 13 homolog D (S. cerevisiae)	55187
TC01000181.hg.1	8.14	9.58	-2.71	0.0036	PDPN	podoplanin	10630
TC01000205.hg.1	8.3	7.71	1.5	0.0046	SZRD1	SUZ RNA binding domain containing 1	26099
TC01000245.hg.1	8.51	7.74	1.7	0.004	MRTO4	MRT4 homolog, ribosome maturation factor	51154
TC01000305.hg.1	12.11	10.99	2.17	0.0005	PNRC2	proline-rich nuclear receptor coactivator 2	55629
TC01000309.hg.1	8.03	9.91	-3.69	0.0012	GRHL3	grainyhead-like transcription factor 3	57822
TC01000344.hg.1	7.43	8.15	-1.64	0.007	DHDDS	dehydrodolichyl diphosphate synthase subunit	79947
TC01000346.hg.1	10.4	8.48	3.78	0.0011	HMGN2	high mobility group nucleosomal binding domain 2	3151
TC01000347.hg.1	8.09	7.25	1.8	0.0107	RPS6KA1	ribosomal protein S6 kinase, 90kDa, polypeptide 1	6195
TC01000355.hg.1	8.54	7.95	1.51	0.0385	NUDC	nudC nuclear distribution protein	10726
TC01000368.hg.1	8.25	9.09	-1.78	0.0311	STX12	syntaxin 12	23673
TC01000377.hg.1	5.9	6.97	-2.09	0.0466	SESN2	sestrin 2	83667
TC01000381.hg.1	8.21	7.37	1.79	0.0054	RCC1; SNHG3	regulator of chromosome condensation 1; small nucleolar RNA host gene 3	1104; 8420
TC01000417.hg.1	9.06	8.36	1.63	0.0008	KHDRBS1	KH domain containing, RNA binding, signal transduction associated 1	10657
TC01000424.hg.1	11.84	11.22	1.53	0.0028	EIF3I	eukaryotic translation initiation factor 3, subunit I	8668
TC01000456.hg.1	10.18	9.58	1.51	0.0207	ZMYM4	zinc finger, MYM-type 4	9202
TC01000476.hg.1	6.69	5.47	2.33	0.0021	CDCA8	cell division cycle associated 8	55143
TC01000484.hg.1	8.59	7.9	1.62	0.004	UTP11L	UTP11-like, U3 small nucleolar ribonucleoprotein (yeast)	51118
TC01000505.hg.1	9.53	8.93	1.52	0.0128	RLF	rearranged L-myc fusion	6018
TC01000531.hg.1	14.2	13.36	1.79	0.0027	YBX1	Y box binding protein 1	4904
TC01000545.hg.1	9.77	7.12	6.25	8.14e-06	CDC20	cell division cycle 20	991
TC01000549.hg.1	7.96	8.9	-1.92	0.0154	KDM4A	lysine (K)-specific demethylase 4A	9682
TC01000553.hg.1	7.07	7.66	-1.51	0.033	IPO13	importin 13	9670
TC01000563.hg.1	7.63	5.7	3.8	0.0004	KIF2C	kinesin family member 2C	11004
TC01000575.hg.1	9.03	7.26	3.43	0.0009	NASP	nuclear autoantigenic sperm protein (histone-binding)	4678
TC01000576.hg.1	11.39	10.75	1.56	0.0021	TMEM69	transmembrane protein 69	51249
TC01000582.hg.1	5.58	4.81	1.7	0.0031	RAD54L	RAD54-like (S. cerevisiae)	8438
TC01000592.hg.1	5.74	6.92	-2.26	0.0029	CYP4B1	cytochrome P450, family 4, subfamily B, polypeptide 1	1580
TC01000641.hg.1	10.33	9.09	2.37	0.0017	PRPF38A	pre-mRNA processing factor 38A	84950
TC01000707.hg.1	8.52	6.75	3.41	7.01e-05	USP1	ubiquitin specific peptidase 1	7398
TC01000710.hg.1	7.12	6.22	1.87	0.001	ATG4C	autophagy related 4C, cysteine peptidase	84938
TC01000719.hg.1	6.85	6.23	1.54	0.0215	ALG6	ALG6, alpha-1,3-glucosyltransferase	29929
TC01000727.hg.1	8.01	6.79	2.32	0.0002	RAVER2	ribonucleoprotein, PTB-binding 2	55225
TC01000738.hg.1	8.67	7.95	1.64	0.0068	MIER1	mesoderm induction early response 1, transcriptional regulator	57708
TC01000755.hg.1	10.62	9.79	1.78	0.0188	SRSF11	serine/arginine-rich splicing factor 11	9295
TC01000756.hg.1	5.45	6.52	-2.1	0.003	HHLA3	HERV-H LTR-associating 3	11147
TC01000772.hg.1	7.47	6.57	1.86	0.0333	TYW3	tRNA-yW synthesizing protein 3 homolog (S. cerevisiae)	127253
TC01000777.hg.1	11.57	10.34	2.35	0.0113	RABGGTB; SNORD45B; SNORD45A; SNORD45C	Rab geranylgeranyltransferase, beta subunit; small nucleolar RNA, C/D box 45B; small nucleolar RNA, C/D box 45A; small nucleolar RNA, C/D box 45C	5876; 26804; 26805; 692085
TC01000812.hg.1	10.14	9.13	2	0.0042	RPF1	ribosome production factor 1 homolog	80135
TC01000821.hg.1	15.53	16.28	-1.68	0.0273	CLCA2	chloride channel accessory 2	9635
TC01000842.hg.1	8.86	7.83	2.05	0.0045	ZNF326	zinc finger protein 326	284695
TC01000846.hg.1	7.11	5.38	3.32	0.0018	CDC7	cell division cycle 7	8317
TC01000859.hg.1	8.52	7.61	1.89	0.0013	MTF2	metal response element binding transcription factor 2	22823
TC01000860.hg.1	7.4	6.2	2.29	0.0006	CCDC18	coiled-coil domain containing 18	343099
TC01000883.hg.1	8.17	7.04	2.18	0.0062	PTBP2	polypyrimidine tract binding protein 2	58155
TC01000889.hg.1	8.34	7.39	1.94	0.0004	SNX7	sorting nexin 7	51375
TC01000899.hg.1	7.57	6.71	1.82	0.0015	TRMT13	tRNA methyltransferase 13 homolog (S. cerevisiae)	54482
TC01000909.hg.1	5.44	4.57	1.82	0.0029	S1PR1	sphingosine-1-phosphate receptor 1	1901
TC01000932.hg.1	9.78	8.75	2.05	0.0078	PRPF38B	pre-mRNA processing factor 38B	55119
TC01000936.hg.1	11.3	9.83	2.76	0.0116	GPSM2	G-protein signaling modulator 2	29899
TC01000938.hg.1	8.46	9.66	-2.31	0.0028	SCARNA2	small Cajal body-specific RNA 2	677766
TC01000941.hg.1	6.98	8.07	-2.12	0.0144	CELSR2	cadherin, EGF LAG seven-pass G-type receptor 2	1952
TC01000947.hg.1	12.37	11.7	1.59	0.0063	GNAI3	guanine nucleotide binding protein (G protein), alpha inhibiting activity polypeptide 3	2773
TC01000977.hg.1	12.34	11.16	2.27	0.0038	ATP5F1	ATP synthase, H+ transporting, mitochondrial Fo complex subunit B1	515
TC01000990.hg.1	14.51	13.74	1.7	0.039	CAPZA1	capping protein (actin filament) muscle Z-line, alpha 1	829
TC01001026.hg.1	7.44	6.27	2.24	0.0013	TTF2	transcription termination factor, RNA polymerase II	8458
TC01001033.hg.1	9.45	8.74	1.64	0.0139	WDR3	WD repeat domain 3	10885
TC01001045.hg.1	8.08	6.28	3.5	0.0005	FAM72B	family with sequence similarity 72, member B	653820
TC01001090.hg.1	11.53	13.84	-4.93	0.0011	TXNIP	thioredoxin interacting protein	10628
TC01001097.hg.1	6.59	7.81	-2.33	0.0323	PIAS3	protein inhibitor of activated STAT 3	10401
TC01001112.hg.1	8.1	7.27	1.78	0.0075	CHD1L	chromodomain helicase DNA binding protein 1-like	9557
TC01001174.hg.1	14.84	13.2	3.12	0.0041	HIST2H2AA4; HIST2H2AA3	histone cluster 2, H2aa4; histone cluster 2, H2aa3	723790; 8337
TC01001175.hg.1	7.05	6.02	2.04	0.0086	HIST2H3A; HIST2H3C	histone cluster 2, H3a; histone cluster 2, H3c	333932; 126961
TC01001183.hg.1	5.81	6.8	-1.98	0.0369	CIART	circadian associated repressor of transcription	148523
TC01001188.hg.1	7.88	9.82	-3.83	0.0041	ECM1	extracellular matrix protein 1	1893
TC01001190.hg.1	5.64	6.53	-1.85	0.0092	ADAMTSL4	ADAMTS like 4	54507
TC01001197.hg.1	7.23	8.9	-3.2	0.0115	ANXA9	annexin A9	8416
TC01001199.hg.1	7.74	10.4	-6.3	0.0014	BNIPL	BCL2/adenovirus E1B 19kD interacting protein like	149428
TC01001199.hg.1	7.24	11.14	-14.9	0.0123	BNIPL	BCL2/adenovirus E1B 19kD interacting protein like	Coding
TC01001212.hg.1	7.89	9.83	-3.83	0.01	TUFT1	tuftelin 1	7286
TC01001280.hg.1	6.97	6.01	1.95	0.0018	CKS1B	CDC28 protein kinase regulatory subunit 1B	1163
TC01001291.hg.1	8.88	7.12	3.38	0.0001	HMGN2P18	high mobility group nucleosomal binding domain 2 pseudogene 18
TC01001297.hg.1	9.09	8.51	1.5	0.0077	MTX1	metaxin 1	4580
TC01001311.hg.1	12.36	13.57	-2.32	0.0039	RAB25	RAB25, member RAS oncogene family	57111
TC01001317.hg.1	8.36	9.88	-2.87	0.0051	TMEM79	transmembrane protein 79	84283
TC01001335.hg.1	7.83	6.99	1.78	0.0301	KIRREL	kin of IRRE like (Drosophila)	55243
TC01001348.hg.1	11.31	9.93	2.59	0.0368	IFI16	interferon, gamma-inducible protein 16	3428
TC01001358.hg.1	8.05	8.96	-1.88	0.0307	LINC01133	long intergenic non-protein coding RNA 1133	100505633
TC01001367.hg.1	8.79	9.5	-1.64	0.019	NCSTN	nicastrin	23385
TC01001413.hg.1	8.04	7.35	1.62	0.0083	DUSP12	dual specificity phosphatase 12	11266
TC01001422.hg.1	11.61	10.51	2.14	0.0019	UAP1	UDP-N-acetylglucosamine pyrophosphorylase 1	6675
TC01001430.hg.1	8.22	5.5	6.57	0.0004	NUF2	NUF2, NDC80 kinetochore complex component	83540
TC01001465.hg.1	10.94	9.96	1.97	0.0238	TIPRL	TOR signaling pathway regulator	261726
TC01001473.hg.1	9.03	9.78	-1.68	0.0035	ATP1B1	ATPase, Na+/K+ transporting, beta 1 polypeptide	481
TC01001476.hg.1	6.55	5.47	2.11	0.0016	C1orf112	chromosome 1 open reading frame 112	55732
TC01001523.hg.1	5.71	5.08	1.54	0.0109	GPR52	G protein-coupled receptor 52	9293
TC01001526.hg.1	6.33	5.48	1.8	0.0006	CACYBP	calcyclin binding protein	27101
TC01001558.hg.1	9.38	8.55	1.77	0.0096	CEP350	centrosomal protein 350kDa	9857
TC01001559.hg.1	8.67	10.55	-3.67	0.0219	QSOX1	quiescin Q6 sulfhydryl oxidase 1	5768
TC01001568.hg.1	6.3	7.2	-1.87	0.0021	MR1	major histocompatibility complex, class I-related	3140
TC01001582.hg.1	11.48	10.4	2.11	0.0024	DHX9	DEAH (Asp-Glu-Ala-His) box helicase 9	1660
TC01001604.hg.1	9.72	9.13	1.51	0.0306	C1orf27	chromosome 1 open reading frame 27	54953
TC01001625.hg.1	10.65	9.99	1.58	0.0425	TROVE2	TROVE domain family, member 2	6738
TC01001626.hg.1	10.36	9.72	1.56	0.0473	CDC73	cell division cycle 73	79577
TC01001658.hg.1	13.06	13.87	-1.76	0.009	PKP1	plakophilin 1	5317
TC01001664.hg.1	10.26	9.57	1.61	0.0364	IPO9	importin 9	55705
TC01001678.hg.1	5.05	7.1	-4.14	0.0153	PCAT6	prostate cancer associated transcript 6 (non-protein coding)	100506696
TC01001681.hg.1	8.92	8.09	1.77	0.0113	TMEM183B; TMEM183A	transmembrane protein 183B; transmembrane protein 183A	653659; 92703
TC01001685.hg.1	9.82	10.92	-2.15	0.0061	BTG2	BTG family, member 2	7832
TC01001688.hg.1	11.11	11.84	-1.65	0.0115	ATP2B4	ATPase, Ca++ transporting, plasma membrane 4	493
TC01001693.hg.1	6.96	6.34	1.53	0.0144	SNRPE	small nuclear ribonucleoprotein polypeptide E	6635
TC01001717.hg.1	8.33	6.72	3.06	0.0011	FAM72A; FAM72D; FAM72C; FAM72B	family with sequence similarity 72, member A; family with sequence similarity 72, member D; family with sequence similarity 72, member C; family with sequence similarity 72, member B	729533; 728833; 554282; 653820
TC01001724.hg.1	6.17	7.11	-1.91	0.0245	RASSF5	Ras association (RalGDS/AF-6) domain family member 5	83593
TC01001767.hg.1	8.42	6.1	4.99	0.0011	DTL	denticleless E3 ubiquitin protein ligase homolog (Drosophila)	51514
TC01001773.hg.1	6.67	5.78	1.86	0.0328	SNORA16B	small nucleolar RNA, H/ACA box 16B	692157
TC01001778.hg.1	2.98	3.69	-1.63	0.007	FAM71A	family with sequence similarity 71, member A	149647
TC01001781.hg.1	7.51	6.5	2.01	0.0056	FLVCR1	feline leukemia virus subgroup C cellular receptor 1	28982
TC01001790.hg.1	10.27	9.1	2.24	0.0239	SMYD2	SET and MYND domain containing 2	56950
TC01001791.hg.1	9.32	5.69	12.41	1.13e-05	CENPF	centromere protein F	1063
TC01001793.hg.1	9.78	8.77	2	0.0023	KCTD3	potassium channel tetramerization domain containing 3	51133
TC01001804.hg.1	9.53	8.09	2.71	2.39e-05	RRP15	ribosomal RNA processing 15 homolog	51018
TC01001842.hg.1	10.31	10.98	-1.59	0.0249	DEGS1	delta(4)-desaturase, sphingolipid 1	8560
TC01001855.hg.1	10.28	8.97	2.47	0.0002	SRP9	signal recognition particle 9kDa	6726
TC01001905.hg.1	6.22	5.55	1.59	0.0234	URB2	URB2 ribosome biogenesis 2 homolog (S. cerevisiae)	9816
TC01001930.hg.1	5.27	6.99	-3.3	0.004	SLC35F3	solute carrier family 35, member F3	148641
TC01001976.hg.1	7.21	5.1	4.33	0.0011	EXO1	exonuclease 1	9156
TC01001978.hg.1	5.26	6.01	-1.69	0.0059	RP11-561I11.2
TC01001982.hg.1	6.15	5.06	2.12	0.0327	MIR4677	microRNA 4677	100616343
TC01001990.hg.1	9.21	8.47	1.67	0.0162	COX20	COX20 cytochrome c oxidase assembly factor	116228
TC01002191.hg.1	6.11	6.78	-1.59	0.0274	CASZ1	castor zinc finger 1	54897
TC01002251.hg.1	8.49	7.79	1.63	0.0211	UQCRHL	ubiquinol-cytochrome c reductase hinge protein like	440567
TC01002260.hg.1	6.18	7.87	-3.22	0.0308	ANO7P1	anoctamin 7 pseudogene 1	101927546
TC01002289.hg.1	12.95	13.54	-1.5	0.0469	RCC2	regulator of chromosome condensation 2	55920
TC01002339.hg.1	7.19	5.87	2.48	0.0139	HNRNPR	heterogeneous nuclear ribonucleoprotein R	10236
TC01002340.hg.1	12.2	10.5	3.25	0.0021	HNRNPR	heterogeneous nuclear ribonucleoprotein R	10236
TC01002355.hg.1	8.53	7.59	1.92	0.0058	SRSF10	serine/arginine-rich splicing factor 10	10772
TC01002383.hg.1	6.72	5.92	1.74	0.0017	STMN1; MIR3917	stathmin 1; microRNA 3917	3925; 100500808
TC01002384.hg.1	6.16	6.86	-1.63	0.0179	PAFAH2	platelet-activating factor acetylhydrolase 2	5051
TC01002412.hg.1	12.6	15.08	-5.57	0.0247	IFI6	interferon, alpha-inducible protein 6	2537
TC01002432.hg.1	8.26	7.6	1.59	0.0031	SRSF4	serine/arginine-rich splicing factor 4	6429
TC01002493.hg.1	11.98	10.82	2.24	0.0445	SFPQ	splicing factor proline/glutamine-rich	6421
TC01002500.hg.1	7.82	5.57	4.74	0.0019	CLSPN	claspin	63967
TC01002506.hg.1	6.94	7.67	-1.66	0.0088	STK40	serine/threonine kinase 40	83931
TC01002511.hg.1	8.79	7.91	1.85	0.0009	MRPS15	mitochondrial ribosomal protein S15	64960
TC01002526.hg.1	9.83	10.7	-1.83	0.0075	MTF1	metal-regulatory transcription factor 1	4520
TC01002529.hg.1	9.42	8.42	2	0.0088	SF3A3	splicing factor 3a subunit 3	10946
TC01002534.hg.1	7.12	8.14	-2.02	0.0164	RHBDL2	rhomboid, veinlet-like 2 (Drosophila)	54933
TC01002553.hg.1	8.81	7.84	1.96	0.0074	PPT1	palmitoyl-protein thioesterase 1	5538
TC01002584.hg.1	7.34	7.99	-1.58	0.0288	MED8	mediator complex subunit 8	112950
TC01002603.hg.1	7.51	6.89	1.54	0.0081	EIF2B3	eukaryotic translation initiation factor 2B, subunit 3 gamma, 58kDa	8891
TC01002627.hg.1	5.08	6.06	-1.98	0.0035	PDZK1IP1	PDZK1 interacting protein 1	10158
TC01002644.hg.1	9.92	9.05	1.83	0.0333	FAF1	Fas (TNFRSF6) associated factor 1	11124
TC01002658.hg.1	5.72	4.65	2.1	0.0018	ORC1	origin recognition complex subunit 1	4998
TC01002668.hg.1	7.97	7.01	1.95	0.0221	MAGOH	mago homolog, exon junction complex core component	4116
TC01002669.hg.1	7.24	5.94	2.45	0.0036	LRP8	LDL receptor related protein 8	7804
TC01002676.hg.1	10.32	8.89	2.68	2.94e-05	NDC1	NDC1 transmembrane nucleoporin	55706
TC01002692.hg.1	5.23	6.1	-1.83	0.0041	TTC22	tetratricopeptide repeat domain 22	55001
TC01002707.hg.1	9.94	9.14	1.74	0.0465	MYSM1	Myb-like, SWIRM and MPN domains 1	114803
TC01002717.hg.1	4.39	5.38	-1.99	0.0214	CYP2J2	cytochrome P450, family 2, subfamily J, polypeptide 2	1573
TC01002733.hg.1	6.01	5.11	1.86	0.0021	ITGB3BP	integrin beta 3 binding protein (beta3-endonexin)	23421
TC01002745.hg.1	3.97	4.67	-1.63	0.0377	MIR3671	microRNA 3671	100500854
TC01002759.hg.1	14.91	13.85	2.09	0.0009	SERBP1	SERPINE1 mRNA binding protein 1	26135
TC01002766.hg.1	8.56	5.79	6.84	7.13e-05	DEPDC1	DEP domain containing 1	55635
TC01002769.hg.1	10.08	8.75	2.5	0.0023	LRRC40	leucine rich repeat containing 40	55631
TC01002775.hg.1	10.44	9.66	1.72	0.0414	ZRANB2	zinc finger, RAN-binding domain containing 2	9406
TC01002796.hg.1	9.48	8.31	2.26	0.0034	PIGK	phosphatidylinositol glycan anchor biosynthesis class K	10026
TC01002799.hg.1	8.96	7.93	2.03	0.0103	ZZZ3	zinc finger, ZZ-type containing 3	26009
TC01002803.hg.1	10.08	9.27	1.75	0.0043	FUBP1	far upstream element (FUSE) binding protein 1	8880
TC01002821.hg.1	6.41	5.74	1.59	0.0028	SSX2IP	synovial sarcoma, X breakpoint 2 interacting protein	117178
TC01002831.hg.1	9.12	8.41	1.64	0.0168	ZNHIT6	zinc finger, HIT-type containing 6	54680
TC01002834.hg.1	7.72	6.99	1.66	0.0097	ODF2L	outer dense fiber of sperm tails 2-like	57489
TC01002836.hg.1	11.58	10.99	1.5	0.0134	2019-09-15	15 kDa selenoprotein	9403
TC01002844.hg.1	8.9	8.14	1.69	0.0386	CCBL2; RBMXL1	cysteine conjugate-beta lyase 2; RNA binding motif protein, X-linked-like 1	56267; 494115
TC01002861.hg.1	9.3	8.37	1.9	0.0054	ZNF644	zinc finger protein 644	84146
TC01002879.hg.1	7.04	6.38	1.57	0.0052	BCAR3	breast cancer anti-estrogen resistance 3	8412
TC01002881.hg.1	8.32	7.55	1.71	0.0074	DNTTIP2	deoxynucleotidyltransferase, terminal, interacting protein 2	30836
TC01002891.hg.1	10.07	8.62	2.74	0.0015	CNN3	calponin 3, acidic	1266
TC01002916.hg.1	8.88	6.88	4	0.0001	SASS6	SAS-6 centriolar assembly protein	163786
TC01002923.hg.1	5.22	4.55	1.59	0.0065	EXTL2	exostosin-like glycosyltransferase 2	2135
TC01002954.hg.1	7.71	9.26	-2.92	0.015	SORT1	sortilin 1	6272
TC01002981.hg.1	5.36	5.96	-1.51	0.0267	DENND2D	DENN/MADD domain containing 2D	79961
TC01003005.hg.1	7.46	6.78	1.59	0.0133	RSBN1	round spermatid basic protein 1	54665
TC01003014.hg.1	13.08	11.87	2.32	0.0058	NRAS	neuroblastoma RAS viral (v-ras) oncogene homolog	4893
TC01003044.hg.1	6.86	6.2	1.59	0.0064	WARS2	tryptophanyl tRNA synthetase 2, mitochondrial	10352
TC01003085.hg.1	9.29	6.28	8.1	3.16e-05	FAM72D	family with sequence similarity 72, member D	728833
TC01003129.hg.1	6.01	8.83	-7.05	0.0225	GJA5	gap junction protein alpha 5	2702
TC01003174.hg.1	7.28	5.4	3.68	0.001	FAM72C	family with sequence similarity 72, member C	554282
TC01003188.hg.1	7.15	6.09	2.09	0.013	HIST2H3D	histone cluster 2, H3d	653604
TC01003189.hg.1	7.05	5.79	2.39	0.013	HIST2H3A; HIST2H3C	histone cluster 2, H3a; histone cluster 2, H3c	333932; 126961
TC01003190.hg.1	9.31	8.18	2.19	0.0136	HIST2H2AA4; HIST2H2AA3	histone cluster 2, H2aa4; histone cluster 2, H2aa3	723790; 8337
TC01003193.hg.1	9.44	11.07	-3.09	0.025	HIST2H2BE	histone cluster 2, H2be	8349
TC01003194.hg.1	7.34	5.52	3.52	9.02e-05	HIST2H2AB	histone cluster 2, H2ab	317772
TC01003200.hg.1	9.58	7.91	3.19	3.46e-05	ANP32E	acidic nuclear phosphoprotein 32 family member E	81611
TC01003216.hg.1	7.02	8.03	-2.02	0.0108	FAM63A	family with sequence similarity 63, member A	55793
TC01003237.hg.1	5.31	9.58	-19.34	0.0148	THEM5	thioesterase superfamily member 5	284486
TC01003245.hg.1	6.21	14.28	-269.82	0.0108	FLG	filaggrin	2312
TC01003245.hg.1	6.08	14.24	-286.4	0.0003	FLG	filaggrin	Coding
TC01003246.hg.1	2.86	6.12	-9.57	0.0353	FLG2	filaggrin family member 2	388698
TC01003247.hg.1	4.11	8.74	-24.83	0.0137	CRNN	cornulin	49860
TC01003248.hg.1	5.7	7.45	-3.36	0.0289	LCE3E	late cornified envelope 3E	353145
TC01003252.hg.1	3.07	3.66	-1.51	0.0323	LINC01527	long intergenic non-protein coding RNA 1527	101927988
TC01003258.hg.1	7.62	9.77	-4.43	0.0236	PGLYRP3	peptidoglycan recognition protein 3	114771
TC01003259.hg.1	6.03	9.68	-12.53	0.0226	PGLYRP4	peptidoglycan recognition protein 4	57115
TC01003259.hg.1	5.84	9.59	-13.46	0.0196	PGLYRP4	peptidoglycan recognition protein 4	Coding
TC01003261.hg.1	6.49	7.91	-2.67	0.0316	S100A8	S100 calcium binding protein A8	6279
TC01003268.hg.1	11.32	10.12	2.29	0.0134	S100A2	S100 calcium binding protein A2	6273
TC01003273.hg.1	12.74	11.65	2.13	0.0006	ILF2	interleukin enhancer binding factor 2	3608
TC01003305.hg.1	6.1	6.82	-1.65	0.0161	THBS3	thrombospondin 3	7059
TC01003343.hg.1	6.67	5.48	2.29	0.0132	IQGAP3	IQ motif containing GTPase activating protein 3	128239
TC01003344.hg.1	7.46	6.86	1.52	0.044	GPATCH4	G-patch domain containing 4	54865
TC01003349.hg.1	7.28	8.06	-1.72	0.0127	CRABP2	cellular retinoic acid binding protein 2	1382
TC01003415.hg.1	7.9	8.82	-1.88	0.0228	PVRL4	poliovirus receptor-related 4	81607
TC01003416.hg.1	10.98	9.9	2.11	0.0035	PFDN2	prefoldin subunit 2	5202
TC01003467.hg.1	9.65	9.06	1.51	0.0071	TMCO1	transmembrane and coiled-coil domains 1	54499
TC01003495.hg.1	7.18	5.73	2.74	0.0008	NME7	NME/NM23 family member 7	29922
TC01003523.hg.1	3.62	4.25	-1.55	0.0013	TNFSF18	tumor necrosis factor (ligand) superfamily, member 18	8995
TC01003552.hg.1	5.47	4.39	2.12	0.0289	SCARNA3	small Cajal body-specific RNA 3	677679
TC01003616.hg.1	4.76	5.96	-2.3	0.0047	NCF2	neutrophil cytosolic factor 2	4688
TC01003623.hg.1	10.44	9.8	1.56	0.0205	EDEM3	ER degradation enhancer, mannosidase alpha-like 3	80267
TC01003627.hg.1	7.66	7.05	1.53	0.0071	TRMT1L	tRNA methyltransferase 1 like	81627
TC01003636.hg.1	10.6	9.7	1.87	0.0266	TPR	translocated promoter region, nuclear basket protein	7175
TC01003650.hg.1	9.17	8.22	1.93	0.0094	UCHL5	ubiquitin C-terminal hydrolase L5	51377
TC01003662.hg.1	10.03	7.13	7.46	0.0019	ASPM	abnormal spindle microtubule assembly	259266
TC01003663.hg.1	8.78	8.1	1.6	0.0191	ZBTB41	zinc finger and BTB domain containing 41	360023
TC01003671.hg.1	6.48	5.2	2.43	0.0335	MIR181B1	microRNA 181b-1	406955
TC01003679.hg.1	9.19	6.22	7.82	3.29e-05	KIF14	kinesin family member 14	9928
TC01003702.hg.1	6.93	5.1	3.55	2.12e-05	UBE2T	ubiquitin conjugating enzyme E2T	29089
TC01003711.hg.1	11.85	13.09	-2.37	0.035	ADIPOR1	adiponectin receptor 1	51094
TC01003712.hg.1	9.27	10.04	-1.69	0.022	CYB5R1	cytochrome b5 reductase 1	51706
TC01003733.hg.1	5.32	6.01	-1.61	0.0303	PIK3C2B	phosphatidylinositol-4-phosphate 3-kinase, catalytic subunit type 2 beta	5287
TC01003745.hg.1	6.68	7.67	-1.98	0.0232	NUAK2	NUAK family, SNF1-like kinase, 2	81788
TC01003748.hg.1	4.31	5.37	-2.08	0.0005	MIR135B	microRNA 135b	442891
TC01003751.hg.1	12.36	10.78	2.99	0.0002	NUCKS1	nuclear casein kinase and cyclin-dependent kinase substrate 1	64710
TC01003771.hg.1	12.59	13.84	-2.38	0.0266	C1orf116	chromosome 1 open reading frame 116	79098
TC01003798.hg.1	6	4.61	2.63	0.0042	NEK2	NIMA-related kinase 2	4751
TC01003800.hg.1	8.06	7.42	1.55	0.0164	LPGAT1	lysophosphatidylglycerol acyltransferase 1	9926
TC01003810.hg.1	7.04	5.62	2.68	3.94e-05	NSL1	NSL1, MIS12 kinetochore complex component	25936
TC01003818.hg.1	6.36	5.74	1.54	0.0177	LOC643454	adaptor-related protein complex 3, sigma 1 subunit pseudogene	643454
TC01003823.hg.1	7.55	6.88	1.58	0.006	GPATCH2	G-patch domain containing 2	55105
TC01003867.hg.1	6.34	5.46	1.84	0.0064	TAF1A	TATA box binding protein (TBP)-associated factor, RNA polymerase I, A, 48kDa	9015
TC01003876.hg.1	7.98	7.14	1.8	0.0026	PARP1	poly(ADP-ribose) polymerase 1	142
TC01003887.hg.1	8.53	7.39	2.21	0.0035	LBR	lamin B receptor	3930
TC01003898.hg.1	6.48	5.79	1.62	0.0187	LIN9	lin-9 DREAM MuvB core complex component	286826
TC01003949.hg.1	6.79	5.88	1.87	0.0483	ABCB10	ATP binding cassette subfamily B member 10	23456
TC01003956.hg.1	4.44	5.49	-2.08	0.0043	PGBD5	piggyBac transposable element derived 5	79605
TC01004007.hg.1	10.76	9.95	1.76	0.0293	HEATR1	HEAT repeat containing 1	55127
TC01004025.hg.1	9.62	8.4	2.33	0.0076	FH	fumarate hydratase	2271
TC01004027.hg.1	7.53	5.9	3.1	0.0022	CHML	choroideremia-like (Rab escort protein 2)	1122
TC01004038.hg.1	8.41	7.24	2.24	0.0009	CEP170	centrosomal protein 170kDa	9859
TC01004046.hg.1	10.19	9.22	1.95	0.0022	ADSS	adenylosuccinate synthase	159
TC01004059.hg.1	9.24	7.97	2.41	0.003	TFB2M	transcription factor B2, mitochondrial	64216
TC01004062.hg.1	11.33	10.52	1.76	0.0047	AHCTF1	AT hook containing transcription factor 1	25909
TC01004166.hg.1	10.37	9.7	1.6	0.0231	CAMTA1	calmodulin binding transcription activator 1	23261
TC01004175.hg.1	7.34	6.25	2.13	0.0154	APITD1	apoptosis-inducing, TAF9-like domain 1	378708
TC01004206.hg.1	3.05	3.65	-1.51	0.0113	MST1L	macrophage stimulating 1-like	11223
TC01004267.hg.1	9.22	7.87	2.55	0.0013	RCC1	regulator of chromosome condensation 1	1104
TC01004343.hg.1	6.39	7.08	-1.61	0.0039	C1orf50	chromosome 1 open reading frame 50	79078
TC01004350.hg.1	9.33	8.34	1.99	0.0071	UROD	uroporphyrinogen decarboxylase	7389
TC01004465.hg.1	5.62	7.46	-3.56	0.0024	HHLA3	HERV-H LTR-associating 3	11147
TC01004481.hg.1	10.22	8.84	2.59	0.0183	TYW3	tRNA-yW synthesizing protein 3 homolog (S. cerevisiae)	127253
TC01004511.hg.1	7.96	12.09	-17.58	0.0449	CLCA4	chloride channel accessory 4	NonCoding
TC01004530.hg.1	8.28	6.57	3.27	0.0002	CCDC18	coiled-coil domain containing 18	343099
TC01004531.hg.1	7.2	4.93	4.83	0.0002	CCDC18	coiled-coil domain containing 18	343099
TC01004561.hg.1	8.85	7.58	2.42	0.0009	SNX7	sorting nexin 7	51375
TC01004598.hg.1	10.1	8.98	2.17	0.0017	PRPF38B	pre-mRNA processing factor 38B	55119
TC01004604.hg.1	6.23	7.37	-2.2	0.0358	SARS	seryl-tRNA synthetase	6301
TC01004629.hg.1	15.78	14.73	2.07	0.0336	CAPZA1	capping protein (actin filament) muscle Z-line, alpha 1	829
TC01004740.hg.1	11.53	12.5	-1.96	0.0122	PIP5K1A	phosphatidylinositol-4-phosphate 5-kinase, type I, alpha	8394
TC01004752.hg.1	17.36	20.15	-6.91	0.0463	SPRR1A	small proline-rich protein 1A	6698
TC01004760.hg.1	9.65	7.96	3.24	0.0025	CKS1B	CDC28 protein kinase regulatory subunit 1B	1163
TC01004769.hg.1	8.95	10.79	-3.58	0.0028	TMEM79	transmembrane protein 79	84283
TC01004781.hg.1	12.24	10.97	2.42	0.0449	IFI16	interferon, gamma-inducible protein 16	3428
TC01004863.hg.1	6.15	7.08	-1.9	0.0221	FLJ23867	uncharacterized protein FLJ23867	200058
TC01004881.hg.1	12.55	11.34	2.3	0.0036	DHX9	DEAH (Asp-Glu-Ala-His) box helicase 9	1660
TC01004922.hg.1	11.68	10.98	1.63	0.031	TROVE2	TROVE domain family, member 2	6738
TC01005030.hg.1	10.63	9.61	2.04	0.0005	RRP15	ribosomal RNA processing 15 homolog	51018
TC01005067.hg.1	11.69	11.09	1.51	0.0059	H3F3AP4	H3 histone, family 3A, pseudogene 4	440926
TC01005331.hg.1	11.84	10.47	2.57	0.0005	SRSF10	serine/arginine-rich splicing factor 10	10772
TC01005350.hg.1	13.02	9.43	12.11	0.0002	STMN1	stathmin 1	3925
TC01005497.hg.1	11.32	9.67	3.13	1.7e-05	NDC1	NDC1 transmembrane nucleoporin	55706
TC01005498.hg.1	7.12	7.92	-1.75	0.0054	YIPF1	Yip1 domain family member 1	54432
TC01005500.hg.1	10.83	9.77	2.08	0.0022	HSPB11	heat shock protein family B (small), member 11	51668
TC01005632.hg.1	9.05	8.44	1.53	0.0094	TMED5	transmembrane p24 trafficking protein 5	50999
TC01005717.hg.1	7.18	6.22	1.94	0.0021	RSBN1	round spermatid basic protein 1	54665
TC01005809.hg.1	9.28	8.51	1.7	0.0275	HIST2H2BC	histone cluster 2, H2bc (pseudogene)	337873
TC01005811.hg.1	10.77	10.08	1.61	0.0381	APH1A	APH1A gamma secretase subunit	51107
TC01005828.hg.1	5.38	13.19	-224.77	0.0109	FLG	filaggrin	2312
TC01005828.hg.1	5.29	13.19	-239.07	0.0002	FLG	filaggrin	NonCoding
TC01005829.hg.1	6.98	15.18	-293.68	0.0118	FLG	filaggrin	2312
TC01005829.hg.1	6.57	15.03	-352.75	0.0002	FLG	filaggrin	NonCoding
TC01005830.hg.1	6.82	14.5	-205.2	0.0184	FLG	filaggrin	2312
TC01005830.hg.1	6.68	14.83	-285.17	0.0003	FLG	filaggrin	NonCoding
TC01005831.hg.1	5.24	7.88	-6.24	0.0435	LCE3D	late cornified envelope 3D	84648
TC01005844.hg.1	8.04	8.89	-1.81	0.0048	PBXIP1	pre-B-cell leukemia homeobox interacting protein 1	57326
TC01005848.hg.1	6.53	9.09	-5.89	0.0071	MUC1	mucin 1, cell surface associated	4582
TC01005849.hg.1	7.64	8.88	-2.36	0.007	GBAP1	glucosidase, beta, acid pseudogene 1	2630
TC01005857.hg.1	13.83	13.17	1.58	0.0053	CCT3	chaperonin containing TCP1, subunit 3 (gamma)	7203
TC01005919.hg.1	9.7	8.69	2.01	0.0052	MPC2	mitochondrial pyruvate carrier 2	25874
TC01005971.hg.1	3.25	3.99	-1.67	0.0335	LOC101928933	uncharacterized LOC101928933	101928933
TC01005999.hg.1	11.34	10.27	2.11	0.0246	TPR	translocated promoter region, nuclear basket protein	7175
TC01006015.hg.1	12.62	11.21	2.67	0.0061	UCHL5	ubiquitin C-terminal hydrolase L5	51377
TC01006023.hg.1	12.34	8.34	16.05	0.0005	ASPM	abnormal spindle microtubule assembly	259266
TC01006036.hg.1	6.6	9.21	-6.1	0.0013	TNNT2	troponin T type 2 (cardiac)	7139
TC01006037.hg.1	8.07	9.89	-3.52	0.0007	TNNT2	troponin T type 2 (cardiac)	7139
TC01006060.hg.1	11.14	10.09	2.07	0.0096	ELK4	ELK4, ETS-domain protein (SRF accessory protein 1)	2005
TC01006091.hg.1	8.55	5.95	6.06	0.0021	NEK2	NIMA-related kinase 2	4751
TC01006216.hg.1	10.32	9.48	1.8	0.0278	RBM34	RNA binding motif protein 34	23029
TC01006233.hg.1	7.11	5.37	3.35	0.0001	CHML	choroideremia-like (Rab escort protein 2)	1122
TC01006279.hg.1	4.77	5.36	-1.51	0.0074	TNNT2	troponin T type 2 (cardiac)	7139
TC01006300.hg.1	9.28	7.53	3.37	9.13e-06	STIL	SCL/TAL1 interrupting locus	6491
TC01006303.hg.1	6.24	6.99	-1.69	0.0209	GBAP1	glucosidase, beta, acid pseudogene 1	2630
TC01006304.hg.1	7.54	8.65	-2.15	0.0027	GBA	glucosidase, beta, acid	2629
TC01006309.hg.1	12.89	14.89	-4.01	0.0405	NBPF9; NBPF10; NBPF14; NOTCH2NL; NBPF19; NBPF8; NBPF25P	neuroblastoma breakpoint family, member 9; neuroblastoma breakpoint family, member 10; neuroblastoma breakpoint family, member 14; notch 2 N-terminal like; neuroblastoma breakpoint family, member 19; neuroblastoma breakpoint family, member 8; neuroblastoma breakpoint family, member 25, pseudogene	400818; 100132406; 25832; 388677; 101060226; 728841; 101929780
TC01006310.hg.1	11.6	12.59	-1.99	0.0315	NBPF9; NOTCH2NL	neuroblastoma breakpoint family, member 9; notch 2 N-terminal like	400818; 388677
TC01006316.hg.1	6.33	5.37	1.95	0.0086	ZBTB8A	zinc finger and BTB domain containing 8A	653121
TC01006319.hg.1	7	8.39	-2.6	0.0076	SH3D21	SH3 domain containing 21	79729
TC01006326.hg.1	13.76	12.04	3.28	0.0102	HIST2H2AC	histone cluster 2, H2ac	8338
TC01006331.hg.1	8.26	8.86	-1.51	0.0076	ADAM15	ADAM metallopeptidase domain 15	8751
TC01006333.hg.1	8.31	9.25	-1.92	0.016	EFNA3	ephrin-A3	1944
TC01006354.hg.1	5.31	5.91	-1.52	0.0274	MOB3C	MOB kinase activator 3C	148932
TC01006361.hg.1	3.85	4.7	-1.8	0.0019	GBP2	guanylate binding protein 2, interferon-inducible	2634
TC01006365.hg.1	11.02	9.72	2.46	0.0033	BCAS2	breast carcinoma amplified sequence 2	10286
TC01006368.hg.1	12.63	14.34	-3.27	0.0429	NBPF14; NBPF19; NBPF8	neuroblastoma breakpoint family, member 14; neuroblastoma breakpoint family, member 19; neuroblastoma breakpoint family, member 8	25832; 101060226; 728841
TC01006369.hg.1	13.17	15.17	-4.01	0.0499	NBPF9; NBPF14; NBPF10; NBPF19; NBPF8; NBPF25P; NBPF20	neuroblastoma breakpoint family, member 9; neuroblastoma breakpoint family, member 14; neuroblastoma breakpoint family, member 10; neuroblastoma breakpoint family, member 19; neuroblastoma breakpoint family, member 8; neuroblastoma breakpoint family, member 25, pseudogene; neuroblastoma breakpoint family, member 20	400818; 25832; 100132406; 101060226; 728841; 101929780; 100288142
TC01006383.hg.1	6.26	8.19	-3.81	0.0019	MUC1	mucin 1, cell surface associated	4582
TC01006391.hg.1	12.34	11.61	1.67	0.0035	HNRNPU	heterogeneous nuclear ribonucleoprotein U (scaffold attachment factor A)	3192
TC01006428.hg.1	12.8	15.07	-4.81	0.0499	NBPF9; NBPF15; NBPF14; NBPF20; NBPF1; NBPF10; NBPF19; NBPF8	neuroblastoma breakpoint family, member 9; neuroblastoma breakpoint family, member 15; neuroblastoma breakpoint family, member 14; neuroblastoma breakpoint family, member 20; neuroblastoma breakpoint family, member 1; neuroblastoma breakpoint family, member 10; neuroblastoma breakpoint family, member 19; neuroblastoma breakpoint family, member 8	400818; 284565; 25832; 100288142; 55672; 100132406; 101060226; 728841
TC02000047.hg.1	9.66	9.07	1.5	0.0061	CPSF3	cleavage and polyadenylation specific factor 3	51692
TC02000053.hg.1	7.88	7.26	1.54	0.0163	TAF1B	TATA box binding protein (TBP)-associated factor, RNA polymerase I, B, 63kDa	9014
TC02000054.hg.1	8.96	10.4	-2.71	0.0025	GRHL1	grainyhead-like transcription factor 1	29841
TC02000057.hg.1	7.76	5.81	3.85	0.0005	RRM2	ribonucleotide reductase M2	6241
TC02000064.hg.1	4.58	8.51	-15.26	0.0188	ATP6V1C2	ATPase, H+ transporting, lysosomal 42kDa, V1 subunit C2	245973
TC02000089.hg.1	12.39	11.54	1.81	0.001	DDX1	DEAD (Asp-Glu-Ala-Asp) box helicase 1	1653
TC02000105.hg.1	9.41	7.92	2.81	0.0005	GEN1	GEN1 Holliday junction 5 flap endonuclease	348654
TC02000139.hg.1	7.23	6.26	1.97	0.006	CENPO	centromere protein O	79172
TC02000183.hg.1	7.64	8.36	-1.64	0.03	FOSL2	FOS-like antigen 2	2355
TC02000187.hg.1	12.19	10.81	2.61	0.0082	WDR43	WD repeat domain 43	23160
TC02000210.hg.1	9.41	8.81	1.52	0.0214	SPAST	spastin	6683
TC02000215.hg.1	8.62	7.53	2.14	0.0104	TTC27	tetratricopeptide repeat domain 27	55622
TC02000233.hg.1	7.74	7.11	1.55	0.0216	GPATCH11	G-patch domain containing 11	253635
TC02000271.hg.1	7.85	7.14	1.63	0.0068	DYNC2LI1	dynein, cytoplasmic 2, light intermediate chain 1	51626
TC02000293.hg.1	6.53	5.42	2.15	0.0062	EPCAM	epithelial cell adhesion molecule	4072
TC02000295.hg.1	8.64	7.38	2.4	0.0004	MSH2	mutS homolog 2	4436
TC02000299.hg.1	7.84	6.98	1.81	0.0038	MSH6	mutS homolog 6	2956
TC02000302.hg.1	9.43	8.36	2.11	0.0004	FOXN2	forkhead box N2	3344
TC02000310.hg.1	6.77	5.69	2.11	0.0086	CHAC2	ChaC, cation transport regulator homolog 2 (E. coli)	494143
TC02000360.hg.1	10.51	9.71	1.74	0.0288	EHBP1	EH domain binding protein 1	23301
TC02000363.hg.1	7.69	6.84	1.8	0.0014	MDH1	malate dehydrogenase 1	4190
TC02000402.hg.1	3.74	4.41	-1.59	0.0149	GKN1	gastrokine 1	56287
TC02000440.hg.1	10.99	10.37	1.54	0.0031	CCT7	chaperonin containing TCP1, subunit 7 (eta)	10574
TC02000443.hg.1	6.07	5.37	1.63	0.0141	ALMS1	Alstrom syndrome protein 1	7840
TC02000476.hg.1	8.32	7.53	1.72	0.0008	MRPL19	mitochondrial ribosomal protein L19	9801
TC02000500.hg.1	16.43	15.61	1.77	0.0092	TMSB10	thymosin beta 10	9168
TC02000522.hg.1	7.51	6.49	2.04	0.0055	MRPL35	mitochondrial ribosomal protein L35	51318
TC02000530.hg.1	9.91	9.19	1.65	0.0438	ANAPC1	anaphase promoting complex subunit 1	64682
TC02000535.hg.1	9.73	8.58	2.22	0.0081	LINC00152; MIR4435-2HG	long intergenic non-protein coding RNA 152; MIR4435-2 host gene	112597; 541471
TC02000536.hg.1	4.71	3.8	1.87	0.0014	MIR4435-1; MIR4435-2	microRNA 4435-1; microRNA 4435-2	100616499; 100616341
TC02000547.hg.1	7.91	6.82	2.13	0.0019	ANKRD36BP2	ankyrin repeat domain 36B pseudogene 2	645784
TC02000571.hg.1	8.63	10.28	-3.13	0.0398	PROM2	prominin 2	150696
TC02000582.hg.1	7.69	5.61	4.21	0.0003	NCAPH	non-SMC condensin I complex subunit H	23397
TC02000611.hg.1	7.97	9.3	-2.52	0.0174	NPAS2	neuronal PAS domain protein 2	4862
TC02000617.hg.1	11.34	10.25	2.12	0.006	MAP4K4	mitogen-activated protein kinase kinase kinase kinase 4	9448
TC02000642.hg.1	8.64	7.85	1.73	0.0143	MRPS9	mitochondrial ribosomal protein S9	64965
TC02000669.hg.1	6.25	5.1	2.22	0.0004	CCDC138	coiled-coil domain containing 138	165055
TC02000706.hg.1	7.72	7.02	1.63	0.0421	TTL	tubulin tyrosine ligase	150465
TC02000718.hg.1	3.53	4.15	-1.53	0.0121	IL1F10	interleukin 1 family, member 10 (theta)	84639
TC02000720.hg.1	8.74	10.01	-2.41	0.0238	IL1RN	interleukin 1 receptor antagonist	3557
TC02000742.hg.1	9.77	8.52	2.37	0.0023	DDX18	DEAD (Asp-Glu-Ala-Asp) box polypeptide 18	8886
TC02000769.hg.1	9.84	9.23	1.53	0.0022	TSN	translin	7247
TC02000808.hg.1	8.32	7.58	1.67	0.0271	IMP4	IMP4 homolog, U3 small nucleolar ribonucleoprotein	92856
TC02000861.hg.1	7.2	6.33	1.83	0.0045	LOC100507460	uncharacterized LOC100507460	100507460
TC02000939.hg.1	8.98	7.56	2.67	0.0015	RIF1	replication timing regulatory factor 1	55183
TC02000941.hg.1	11.03	10.35	1.6	0.0013	FMNL2	formin like 2	114793
TC02000942.hg.1	7.66	6.85	1.76	0.0498	ARL6IP6	ADP-ribosylation factor like GTPase 6 interacting protein 6	151188
TC02000952.hg.1	9.74	8.69	2.07	0.0056	GPD2	glycerol-3-phosphate dehydrogenase 2	2820
TC02000969.hg.1	7.61	5.67	3.84	0.005	LOC100996579	uncharacterized LOC100996579	100996579
TC02000970.hg.1	10.92	10.23	1.61	0.0023	PSMD14	proteasome 26S subunit, non-ATPase 14	10213
TC02000997.hg.1	4.92	3.98	1.93	0.0067	MIR4774	microRNA 4774	100616356
TC02001000.hg.1	3.8	5.56	-3.38	0.0091	DHRS9	dehydrogenase/reductase (SDR family) member 9	10170
TC02001004.hg.1	10.32	9.59	1.66	0.0106	PPIG	peptidylprolyl isomerase G (cyclophilin G)	9360
TC02001007.hg.1	10.62	9.78	1.8	0.0052	SSB	Sjogren syndrome antigen B (autoantigen La)	6741
TC02001024.hg.1	8.72	7.03	3.22	0.001	HAT1	histone acetyltransferase 1	8520
TC02001034.hg.1	9.78	8.81	1.95	0.0003	ZAK	sterile alpha motif and leucine zipper containing kinase AZK	51776
TC02001035.hg.1	7.44	5.12	4.99	0.0063	CDCA7	cell division cycle associated 7	83879
TC02001058.hg.1	4.42	3.57	1.81	0.0017	LINC01117	long intergenic non-protein coding RNA 1117	102724224
TC02001062.hg.1	12.67	11.08	3.01	0.0003	HNRNPA3; MIR4444-1	heterogeneous nuclear ribonucleoprotein A3; microRNA 4444-1	220988; 100616394
TC02001065.hg.1	10.91	9.64	2.42	0.0059	AGPS	alkylglycerone phosphate synthase	8540
TC02001089.hg.1	11.19	9.74	2.73	0.0042	DNAJC10	DnaJ (Hsp40) homolog, subfamily C, member 10	54431
TC02001093.hg.1	6.69	5.58	2.16	0.0036	NUP35	nucleoporin 35kDa	129401
TC02001098.hg.1	10.58	9.33	2.39	0.0057	ZC3H15	zinc finger CCCH-type containing 15	55854
TC02001108.hg.1	10.9	9.97	1.9	0.0433	WDR75	WD repeat domain 75	84128
TC02001110.hg.1	9.05	7.92	2.19	0.011	ASNSD1	asparagine synthetase domain containing 1	54529
TC02001114.hg.1	6.64	5.63	2.01	0.0068	PMS1	PMS1 homolog 1, mismatch repair system component	5378
TC02001121.hg.1	9.52	8.31	2.31	0.0042	NAB1	NGFI-A binding protein 1	4664
TC02001139.hg.1	9.68	8.92	1.7	0.0345	SLC39A10	solute carrier family 39 (zinc transporter), member 10	57181
TC02001141.hg.1	4.5	3.86	1.56	0.0026	CCDC150	coiled-coil domain containing 150	284992
TC02001161.hg.1	6.51	5.78	1.66	0.0118	SGOL2	shugoshin-like 2 (S. pombe)	151246
TC02001166.hg.1	14.92	14.09	1.78	0.0203	BZW1	basic leucine zipper and W2 domains 1	9689
TC02001168.hg.1	7.62	6.97	1.57	0.0485	NIF3L1	NIF3 NGG1 interacting factor 3-like 1	60491
TC02001174.hg.1	8.23	9.04	-1.75	0.0053	CFLAR	CASP8 and FADD like apoptosis regulator	8837
TC02001188.hg.1	13.38	11.34	4.11	0.0032	NOP58	NOP58 ribonucleoprotein	51602
TC02001212.hg.1	11.04	10.06	1.98	0.0367	EEF1B2; SNORA41	eukaryotic translation elongation factor 1 beta 2; small nucleolar RNA, H/ACA box 41	1933; 619569
TC02001221.hg.1	8.06	7.03	2.04	0.0012	FASTKD2	FAST kinase domains 2	22868
TC02001229.hg.1	8.26	7.25	2.01	0.0013	CREB1	cAMP responsive element binding protein 1	1385
TC02001240.hg.1	10.17	9.52	1.56	0.0306	RPE	ribulose-5-phosphate-3-epimerase	6120
TC02001241.hg.1	5.5	4.5	2	0.0357	LOC101928020	uncharacterized LOC101928020	101928020
TC02001271.hg.1	12.94	11.98	1.95	0.0019	XRCC5	X-ray repair complementing defective repair in Chinese hamster cells 5 (double-strand-break rejoining)	7520
TC02001292.hg.1	4.02	4.7	-1.6	0.0238	CXCR2	chemokine (C-X-C motif) receptor 2	3579
TC02001304.hg.1	8.91	8.21	1.63	0.0216	RQCD1	RCD1 required for cell differentiation1 homolog (S. pombe)	9125
TC02001347.hg.1	6.67	8.21	-2.91	0.0081	SGPP2	sphingosine-1-phosphate phosphatase 2	130367
TC02001350.hg.1	12.25	11.48	1.71	0.0401	ACSL3	acyl-CoA synthetase long-chain family member 3	2181
TC02001394.hg.1	13.23	12.16	2.1	0.0092	PTMA; MIR1244-1; MIR1244-2; MIR1244-3	prothymosin, alpha; microRNA 1244-1; microRNA 1244-2; microRNA 1244-3	5757; 100302285; 100422885; 100422872
TC02001437.hg.1	4.55	5.17	-1.54	0.0047	ACKR3	atypical chemokine receptor 3	57007
TC02001439.hg.1	9.55	8.1	2.73	0.008	COPS8	COP9 signalosome subunit 8	10920
TC02001524.hg.1	7.16	6.54	1.53	0.0168	ADI1	acireductone dioxygenase 1	55256
TC02001572.hg.1	10.1	8.91	2.28	0.0071	NOL10	nucleolar protein 10	79954
TC02001576.hg.1	10.31	9.48	1.78	0.0329	ROCK2	Rho-associated, coiled-coil containing protein kinase 2	9475
TC02001605.hg.1	10.86	9.51	2.55	0.0032	SMC6	structural maintenance of chromosomes 6	79677
TC02001614.hg.1	6.95	5.66	2.45	0.0013	WDR35	WD repeat domain 35	57539
TC02001627.hg.1	7.12	6.49	1.54	0.01	LDAH	lipid droplet associated hydrolase	60526
TC02001644.hg.1	10.46	9.21	2.39	0.0096	SF3B6	splicing factor 3b subunit 6	51639
TC02001685.hg.1	8.86	7.98	1.83	0.0035	PPM1G	protein phosphatase, Mg2+/Mn2+ dependent, 1G	5496
TC02001741.hg.1	9.95	8.62	2.51	0.0009	CEBPZ	CCAAT/enhancer binding protein (C/EBP), zeta	10153
TC02001742.hg.1	8.35	6.71	3.12	0.0013	PRKD3	protein kinase D3	23683
TC02001757.hg.1	9.49	8.54	1.93	0.0333	SRSF7	serine/arginine-rich splicing factor 7	6432
TC02001768.hg.1	7.9	6.77	2.19	0.0054	THUMPD2	THUMP domain containing 2	80745
TC02001795.hg.1	11.74	10.63	2.15	0.0195	LRPPRC	leucine-rich pentatricopeptide repeat containing	10128
TC02001807.hg.1	8.08	7.01	2.1	0.0005	SRBD1	S1 RNA binding domain 1	55133
TC02001815.hg.1	3.71	4.37	-1.58	0.0329	LOC100506142	uncharacterized LOC100506142	100506142
TC02001859.hg.1	9.77	8.62	2.23	0.0077	MTIF2	mitochondrial translational initiation factor 2	4528
TC02001860.hg.1	9.4	8.13	2.42	0.0159	CCDC88A	coiled-coil domain containing 88A	55704
TC02001866.hg.1	11.06	9.6	2.75	0.0107	PNPT1	polyribonucleotide nucleotidyltransferase 1	87178
TC02001878.hg.1	7.81	6.61	2.3	0.0042	FANCL	Fanconi anemia complementation group L	55120
TC02001893.hg.1	10.23	9	2.35	0.0005	XPO1	exportin 1	7514
TC02001895.hg.1	13.26	12.32	1.93	0.0032	CCT4	chaperonin containing TCP1, subunit 4 (delta)	10575
TC02001909.hg.1	8.11	7.37	1.67	0.0075	VPS54	vacuolar protein sorting 54 homolog (S. cerevisiae)	51542
TC02002000.hg.1	4.82	5.49	-1.59	0.029	DQX1	DEAQ box RNA-dependent ATPase 1	165545
TC02002008.hg.1	7.6	6.46	2.2	0.0084	GCFC2	GC-rich sequence DNA-binding factor 2	6936
TC02002067.hg.1	8.91	8.19	1.65	0.0029	KRCC1	lysine-rich coiled-coil 1	51315
TC02002098.hg.1	11.47	9.94	2.89	0.0361	ANKRD36C	ankyrin repeat domain 36C	400986
TC02002194.hg.1	14.11	14.75	-1.56	0.048	MALL	mal, T-cell differentiation protein-like	7851
TC02002204.hg.1	9.54	6.63	7.49	2.95e-06	BUB1	BUB1 mitotic checkpoint serine/threonine kinase	699
TC02002207.hg.1	8.1	7.14	1.95	0.0087	MIR4435-2HG	MIR4435-2 host gene	541471
TC02002209.hg.1	4.69	3.83	1.82	0.0038	MIR4435-2; MIR4435-1	microRNA 4435-2; microRNA 4435-1	100616341; 100616499
TC02002211.hg.1	10.46	9.7	1.7	0.0181	ANAPC1	anaphase promoting complex subunit 1	64682
TC02002217.hg.1	9.27	6.32	7.71	2.63e-06	CKAP2L	cytoskeleton associated protein 2-like	150468
TC02002220.hg.1	3.32	5.11	-3.45	0.0384	IL36B	interleukin 36, beta	27177
TC02002267.hg.1	10.64	9.16	2.79	0.0082	NIFK	nucleolar protein interacting with the FHA domain of MKI67	84365
TC02002376.hg.1	8.98	6.87	4.31	0.0053	MCM6	minichromosome maintenance complex component 6	4175
TC02002377.hg.1	9.99	8.76	2.33	0.0086	DARS	aspartyl-tRNA synthetase	1615
TC02002408.hg.1	7.64	6.94	1.63	0.0189	ORC4	origin recognition complex subunit 4	5000
TC02002428.hg.1	3.79	4.59	-1.74	0.004	NEB	nebulin	4703
TC02002434.hg.1	11.44	10.46	1.97	0.002	PRPF40A	PRP40 pre-mRNA processing factor 40 homolog A	55660
TC02002477.hg.1	10.31	9.68	1.55	0.0164	AHCTF1P1	AT hook containing transcription factor 1 pseudogene 1	285116
TC02002495.hg.1	6.71	5.59	2.17	0.0052	TTC21B	tetratricopeptide repeat domain 21B	79809
TC02002507.hg.1	6.09	5.13	1.95	0.0005	SPC25	SPC25, NDC80 kinetochore complex component	57405
TC02002510.hg.1	8.34	7.18	2.23	0.0022	FASTKD1	FAST kinase domains 1	79675
TC02002516.hg.1	11.92	9.55	5.15	6.41e-05	HMGB1P4	high mobility group box 1 pseudogene 4
TC02002535.hg.1	10.67	9.91	1.7	0.0038	SP3	Sp3 transcription factor	6670
TC02002536.hg.1	11.02	10.11	1.88	0.0129	OLA1	Obg-like ATPase 1	29789
TC02002545.hg.1	9.65	8.41	2.36	0.0005	ATF2	activating transcription factor 2	1386
TC02002577.hg.1	8.49	7.36	2.2	0.0002	SESTD1	SEC14 and spectrin domains 1	91404
TC02002582.hg.1	10.92	9.84	2.12	0.0011	CWC22	CWC22 homolog, spliceosome-associated protein	57703
TC02002614.hg.1	3.98	4.93	-1.93	0.0208	SLC40A1	solute carrier family 40 (iron-regulated transporter), member 1	30061
TC02002619.hg.1	6.89	6.02	1.82	0.0207	HIBCH	3-hydroxyisobutyryl-CoA hydrolase	26275
TC02002620.hg.1	6.7	5.39	2.49	0.0418	NEMP2	nuclear envelope integral membrane protein 2	100131211
TC02002637.hg.1	7.92	7.19	1.65	0.0206	STK17B	serine/threonine kinase 17b	9262
TC02002647.hg.1	13.26	12.38	1.83	0.0167	SF3B1	splicing factor 3b, subunit 1, 155kDa	23451
TC02002648.hg.1	10.41	9.33	2.1	0.0408	HSPD1	heat shock 60kDa protein 1 (chaperonin)	3329
TC02002659.hg.1	6.6	6	1.51	0.0057	TYW5	tRNA-yW synthesizing protein 5	129450
TC02002669.hg.1	8.86	8.01	1.81	0.0048	ORC2	origin recognition complex subunit 2	4999
TC02002676.hg.1	8.19	7.38	1.76	0.014	TMEM237	transmembrane protein 237	65062
TC02002682.hg.1	11.84	11.07	1.71	0.0054	SUMO1	small ubiquitin-like modifier 1	7341
TC02002684.hg.1	9.06	8.06	2	0.0032	WDR12	WD repeat domain 12	55759
TC02002698.hg.1	6.16	7.31	-2.22	0.0074	GPR1	G protein-coupled receptor 1	2825
TC02002745.hg.1	7.61	5.62	3.97	0.0021	BARD1	BRCA1 associated RING domain 1	580
TC02002746.hg.1	12.62	14.07	-2.74	0.0255	ABCA12	ATP binding cassette subfamily A member 12	26154
TC02002773.hg.1	7.06	6.14	1.9	0.0113	USP37	ubiquitin specific peptidase 37	57695
TC02002808.hg.1	6.81	8.54	-3.31	0.0148	EPHA4	EPH receptor A4	2043
TC02002813.hg.1	13.1	12.3	1.74	0.0048	FARSB	phenylalanyl-tRNA synthetase beta subunit	10056
TC02002827.hg.1	4.31	3.69	1.54	0.0436	DOCK10	dedicator of cytokinesis 10	55619
TC02002855.hg.1	3.64	4.7	-2.08	0.0211	LOC151475	uncharacterized LOC151475	151475
TC02002859.hg.1	14.31	13.17	2.21	0.0008	NCL	nucleolin	4691
TC02002886.hg.1	8.05	6.13	3.78	0.0002	HJURP	Holliday junction recognition protein	55355
TC02002941.hg.1	5.55	6.5	-1.94	0.0458	C2orf54	chromosome 2 open reading frame 54	79919
TC02003129.hg.1	10.94	10.33	1.53	0.0493	GPN1	GPN-loop GTPase 1	11321
TC02003134.hg.1	13.03	11.47	2.94	0.0103	WDR43	WD repeat domain 43	23160
TC02003219.hg.1	10.42	8.63	3.47	0.0001	MSH2	mutS homolog 2	4436
TC02003327.hg.1	13.9	13.12	1.71	0.0024	CCT7	chaperonin containing TCP1, subunit 7 (eta)	10574
TC02003362.hg.1	4.32	3.63	1.62	0.0085	LOC1720	dihydrofolate reductase pseudogene	1720
TC02003379.hg.1	4.16	4.82	-1.58	0.0173	LOC105374845	uncharacterized LOC105374845	105374845
TC02003380.hg.1	9.5	8.79	1.64	0.0318	ANAPC1P1	anaphase promoting complex subunit 1 pseudogene 1	100286979
TC02003382.hg.1	10.07	8.92	2.21	0.0066	MIR4435-2HG; LINC00152	MIR4435-2 host gene; long intergenic non-protein coding RNA 152	541471; 112597
TC02003391.hg.1	5.15	4.56	1.5	0.0257	RPIA	ribose 5-phosphate isomerase A	22934
TC02003392.hg.1	7.44	6.44	2	0.0041	ANKRD36BP2	ankyrin repeat domain 36B pseudogene 2	645784
TC02003431.hg.1	10.18	9.32	1.81	0.0071	MRPL30	mitochondrial ribosomal protein L30	51263
TC02003655.hg.1	7.33	5.64	3.22	0.0197	LY75	lymphocyte antigen 75	4065
TC02003658.hg.1	7.47	6.14	2.51	0.0053	LOC100996579	uncharacterized LOC100996579	100996579
TC02003678.hg.1	8.42	6.89	2.88	0.0323	PPIG	peptidylprolyl isomerase G (cyclophilin G)	9360
TC02003690.hg.1	14.62	12.28	5.09	0.0003	HAT1	histone acetyltransferase 1	8520
TC02003763.hg.1	13.63	12.79	1.79	0.0122	BZW1	basic leucine zipper and W2 domains 1	9689
TC02003791.hg.1	6.19	4.78	2.65	0.014	CREB1	cAMP responsive element binding protein 1	1385
TC02003797.hg.1	5.65	4.5	2.22	0.0008	LOC101928020	uncharacterized LOC101928020	101928020
TC02003807.hg.1	11.67	10.89	1.72	0.0396	ATIC	5-aminoimidazole-4-carboxamide ribonucleotide formyltransferase/IMP cyclohydrolase	471
TC02003886.hg.1	18.04	16.26	3.43	0.0018	PTMA	prothymosin, alpha	5757
TC02004177.hg.1	8.64	7.21	2.68	0.0074	THUMPD2	THUMP domain containing 2	80745
TC02004263.hg.1	5.47	4.38	2.13	0.0022	FAM161A	family with sequence similarity 161, member A	84140
TC02004412.hg.1	6.8	5.28	2.87	0.0317	ANKRD36C	ankyrin repeat domain 36C	400986
TC02004500.hg.1	8.97	8.34	1.54	0.041	RGPD6	RANBP2-like and GRIP domain containing 6	729540
TC02004563.hg.1	10.49	9.76	1.66	0.0005	WDR33	WD repeat domain 33	55339
TC02004644.hg.1	12.45	11.42	2.04	0.0043	PRPF40A	PRP40 pre-mRNA processing factor 40 homolog A	55660
TC02004677.hg.1	2.71	3.59	-1.84	0.0032	SCN7A	sodium channel, voltage gated, type VII alpha subunit	6332
TC02004696.hg.1	10.64	9.89	1.68	0.0077	SP3	Sp3 transcription factor	6670
TC02004706.hg.1	12.53	11.75	1.71	0.0276	ATP5G3	ATP synthase, H+ transporting, mitochondrial Fo complex subunit C3 (subunit 9)	518
TC02004778.hg.1	10.39	9.19	2.3	0.0004	ORC2	origin recognition complex subunit 2	4999
TC02004907.hg.1	6.92	6.18	1.67	0.0092	DTYMK	deoxythymidylate kinase	1841
TC02004917.hg.1	7.19	5.78	2.65	0.0019	CENPA	centromere protein A	1058
TC02004925.hg.1	8.93	8.02	1.88	0.0103	TIA1	TIA1 cytotoxic granule-associated RNA binding protein	7072
TC02004939.hg.1	3.72	4.31	-1.51	0.006	IGKV1-6	immunoglobulin kappa variable 1-6	28943
TC02004945.hg.1	3.41	4.21	-1.74	0.0035	IGKV1-27	immunoglobulin kappa variable 1-27	28935
TC02004972.hg.1	7.54	8.2	-1.58	0.0051	WBP1	WW domain binding protein 1	23559
TC02005004.hg.1	7.58	6.63	1.94	0.0022	HSPE1	heat shock 10kDa protein 1	3336
TC02005028.hg.1	9.66	9.03	1.55	0.0011	PPP3R1	protein phosphatase 3, regulatory subunit B, alpha	5534
TC03000015.hg.1	10.2	10.96	-1.69	0.0122	BHLHE40	basic helix-loop-helix family, member e40	8553
TC03000051.hg.1	8.18	6.72	2.76	0.0011	FANCD2	Fanconi anemia complementation group D2	2177
TC03000085.hg.1	6.24	5.49	1.69	0.0038	LSM3	LSM3 homolog, U6 small nuclear RNA and mRNA degradation associated	27258
TC03000152.hg.1	13.32	12.57	1.68	0.0073	STT3B	STT3B, subunit of the oligosaccharyltransferase complex (catalytic)	201595
TC03000175.hg.1	8.1	7.25	1.81	0.0039	MLH1	mutL homolog 1	4292
TC03000202.hg.1	10.38	9.54	1.79	0.0283	RPSA; SNORA62; SNORA6	ribosomal protein SA; small nucleolar RNA, H/ACA box 62; small nucleolar RNA, H/ACA box 6	3921; 6044; 574040
TC03000242.hg.1	6.68	5.13	2.94	0.0002	KIF15	kinesin family member 15	56992
TC03000263.hg.1	8.86	10.03	-2.25	0.0149	NBEAL2	neurobeachin like 2	23218
TC03000303.hg.1	8.05	8.9	-1.81	0.0136	SEMA3F	sema domain, immunoglobulin domain (Ig), short basic domain, secreted, (semaphorin) 3F	6405
TC03000318.hg.1	4.42	5.16	-1.66	0.0021	DOCK3	dedicator of cytokinesis 3	1795
TC03000340.hg.1	4	5	-2.01	0.0262	SNORD19	small nucleolar RNA, C/D box 19	692089
TC03000362.hg.1	6.55	5.88	1.59	0.0019	CCDC66	coiled-coil domain containing 66	285331
TC03000395.hg.1	7.61	6.94	1.59	0.0432	PSMD6-AS2	PSMD6 antisense RNA 2	100507062
TC03000465.hg.1	9.1	7.61	2.8	0.0231	ZNF654	zinc finger protein 654	55279
TC03000474.hg.1	7.71	6.89	1.76	0.0003	ARL13B	ADP-ribosylation factor like GTPase 13B	200894
TC03000480.hg.1	8.87	8.26	1.53	0.0206	CRYBG3	crystallin beta-gamma domain containing 3	131544
TC03000503.hg.1	6.95	5.54	2.66	0.0012	CMSS1	cms1 ribosomal small subunit homolog (yeast)	84319
TC03000509.hg.1	12.06	14.95	-7.42	0.001	TMEM45A	transmembrane protein 45A	55076
TC03000518.hg.1	6.94	5.98	1.95	0.0039	TRMT10C	tRNA methyltransferase 10C, mitochondrial RNase P subunit	54931
TC03000519.hg.1	11.68	10.74	1.91	0.0074	PCNP	PEST proteolytic signal containing nuclear protein	57092
TC03000534.hg.1	9.52	8.76	1.69	0.0267	ALCAM	activated leukocyte cell adhesion molecule	214
TC03000566.hg.1	7.44	6.12	2.5	1.94e-05	ABHD10	abhydrolase domain containing 10	55347
TC03000573.hg.1	8.47	7.76	1.64	0.023	SLC35A5	solute carrier family 35, member A5	55032
TC03000586.hg.1	7.55	6.89	1.57	0.0457	QTRTD1	queuine tRNA-ribosyltransferase domain containing 1	79691
TC03000637.hg.1	5.89	6.62	-1.67	0.0489	LOC100129550	uncharacterized LOC100129550	100129550
TC03000714.hg.1	4.55	5.56	-2.01	0.016	ACPP	acid phosphatase, prostate	55
TC03000715.hg.1	10.62	9.75	1.83	0.023	DNAJC13	DnaJ (Hsp40) homolog, subfamily C, member 13	23317
TC03000756.hg.1	9	8.02	1.97	0.0166	SLC25A36	solute carrier family 25 (pyrimidine nucleotide carrier), member 36	55186
TC03000761.hg.1	8.49	7.7	1.74	0.0293	RASA2	RAS p21 protein activator 2	5922
TC03000768.hg.1	7.78	6.5	2.42	0.0022	PLS1	plastin 1	5357
TC03000774.hg.1	10.81	9.28	2.88	0.0013	U2SURP	U2 snRNP-associated SURP domain containing	23350
TC03000815.hg.1	10.15	9.05	2.14	0.0122	EIF2A	eukaryotic translation initiation factor 2A, 65kDa	83939
TC03000832.hg.1	11.61	10.76	1.81	0.038	MBNL1	muscleblind like splicing regulator 1	4154
TC03000851.hg.1	11.22	9.78	2.71	0.0256	GMPS	guanine monophosphate synthase	8833
TC03000864.hg.1	7.54	6.87	1.59	0.0224	RSRC1	arginine/serine-rich coiled-coil 1	51319
TC03000873.hg.1	10.5	7.79	6.55	4.93e-05	SMC4	structural maintenance of chromosomes 4	10051
TC03000881.hg.1	9.68	8.59	2.13	0.0066	NMD3	NMD3 ribosome export adaptor	51068
TC03000906.hg.1	8.4	7.61	1.73	0.0005	MYNN	myoneurin	55892
TC03000909.hg.1	8.59	7.95	1.56	0.0193	SEC62	SEC62 homolog, preprotein translocation factor	7095
TC03000917.hg.1	9.51	10.75	-2.37	0.0214	SKIL	SKI-like proto-oncogene	6498
TC03000930.hg.1	10.31	8.29	4.05	0.0015	ECT2	epithelial cell transforming 2	1894
TC03000955.hg.1	7.47	6.63	1.78	0.0047	ACTL6A	actin-like 6A	86
TC03000957.hg.1	5.49	4.87	1.53	0.0076	USP13	ubiquitin specific peptidase 13 (isopeptidase T-3)	8975
TC03000965.hg.1	9.92	8.84	2.1	0.002	FXR1	fragile X mental retardation, autosomal homolog 1	8087
TC03000978.hg.1	9.15	8.37	1.72	0.0198	B3GNT5	UDP-GlcNAc:betaGal beta-1,3-N-acetylglucosaminyltransferase 5	84002
TC03001007.hg.1	5.58	6.31	-1.66	0.0013	EPHB3	EPH receptor B3	2049
TC03001018.hg.1	8.74	8.13	1.53	0.0182	DNAJB11	DnaJ (Hsp40) homolog, subfamily B, member 11	51726
TC03001021.hg.1	3.93	5.67	-3.36	0.0359	FETUB	fetuin B	26998
TC03001047.hg.1	9.03	7.38	3.14	0.0302	IL1RAP	interleukin 1 receptor accessory protein	3556
TC03001048.hg.1	6.23	4.82	2.65	0.0015	IL1RAP	interleukin 1 receptor accessory protein	3556
TC03001067.hg.1	10.42	9.49	1.9	0.0204	OPA1	optic atrophy 1 (autosomal dominant)	4976
TC03001100.hg.1	11.56	10.96	1.51	0.0429	PAK2	p21 protein (Cdc42/Rac)-activated kinase 2	5062
TC03001128.hg.1	4.4	5.37	-1.95	0.0413	EGOT	eosinophil granule ontogeny transcript (non-protein coding)	100126791
TC03001146.hg.1	8.62	7.21	2.65	7.41e-05	RAD18	RAD18 E3 ubiquitin protein ligase	56852
TC03001175.hg.1	9.55	10.71	-2.23	0.016	TMEM40	transmembrane protein 40	55287
TC03001193.hg.1	6.49	5.84	1.57	0.0059	CHCHD4	coiled-coil-helix-coiled-coil-helix domain containing 4	131474
TC03001213.hg.1	8.1	7.25	1.8	0.0012	ANKRD28	ankyrin repeat domain 28	23243
TC03001227.hg.1	8.3	6.05	4.77	6.06e-06	SGOL1	shugoshin-like 1 (S. pombe)	151648
TC03001255.hg.1	7.67	6.71	1.94	0.0106	SLC4A7	solute carrier family 4, sodium bicarbonate cotransporter, member 7	9497
TC03001269.hg.1	8.23	7.51	1.65	0.006	OSBPL10	oxysterol binding protein-like 10	114884
TC03001277.hg.1	8.31	7.69	1.53	0.0012	CLASP2	cytoplasmic linker associated protein 2	23122
TC03001359.hg.1	6.96	8.03	-2.11	0.0061	ALS2CL	ALS2 C-terminal like	259173
TC03001374.hg.1	6.29	4.69	3.02	0.0054	CDC25A	cell division cycle 25A	993
TC03001397.hg.1	8.26	7.48	1.71	0.0446	IMPDH2; MTND2P28	IMP (inosine 5-monophosphate) dehydrogenase 2; MT-ND2 pseudogene 28	3615; 100652939
TC03001444.hg.1	10.84	10.21	1.55	0.0493	RPL29	ribosomal protein L29	6159
TC03001456.hg.1	8.56	7.7	1.81	0.0162	NT5DC2	5-nucleotidase domain containing 2	64943
TC03001466.hg.1	10.46	9.6	1.82	0.0206	TKT	transketolase	7086
TC03001487.hg.1	9.81	8.86	1.92	0.0045	FAM208A	family with sequence similarity 208, member A	23272
TC03001496.hg.1	10.2	9.11	2.12	0.003	DENND6A	DENN/MADD domain containing 6A	201627
TC03001521.hg.1	9.62	8.26	2.57	0.0017	THOC7	THO complex 7	80145
TC03001533.hg.1	9.15	8.12	2.05	0.0033	SUCLG2	succinate-CoA ligase, GDP-forming, beta subunit	8801
TC03001538.hg.1	12.02	11.2	1.76	0.0073	UBA3	ubiquitin-like modifier activating enzyme 3	9039
TC03001554.hg.1	7.98	7.3	1.6	0.0088	RYBP	RING1 and YY1 binding protein	23429
TC03001557.hg.1	7.67	6.81	1.82	0.0022	SHQ1	SHQ1, H/ACA ribonucleoprotein assembly factor	55164
TC03001588.hg.1	8.49	7.77	1.65	0.0101	CGGBP1	CGG triplet repeat binding protein 1	8545
TC03001590.hg.1	5.92	6.66	-1.67	0.0369	PROS1	protein S (alpha)	5627
TC03001591.hg.1	4.8	5.67	-1.83	0.0365	STX19	syntaxin 19	415117
TC03001599.hg.1	8.41	7.56	1.81	0.0328	MINA	MYC induced nuclear antigen	84864
TC03001605.hg.1	12.43	11.51	1.89	0.0458	RNU6-26P	RNA, U6 small nuclear 26, pseudogene	100873741
TC03001608.hg.1	4.42	5.32	-1.86	0.0003	FILIP1L	filamin A interacting protein 1-like	11259
TC03001612.hg.1	5.08	6.73	-3.14	0.0012	ABI3BP	ABI family, member 3 (NESH) binding protein	25890
TC03001614.hg.1	7.34	6.51	1.78	0.0393	SENP7	SUMO1/sentrin specific peptidase 7	57337
TC03001632.hg.1	8.36	6.26	4.29	4.72e-06	KIAA1524	KIAA1524	57650
TC03001650.hg.1	8.64	7.98	1.57	0.0199	ATG3	autophagy related 3	64422
TC03001655.hg.1	8.07	7.29	1.72	0.0337	C3orf17	chromosome 3 open reading frame 17	25871
TC03001664.hg.1	13.4	12.35	2.07	0.0016	NAA50	N(alpha)-acetyltransferase 50, NatE catalytic subunit	80218
TC03001690.hg.1	9.81	8.3	2.86	0.0004	LRRC58	leucine rich repeat containing 58	116064
TC03001693.hg.1	8.93	8.23	1.62	0.0169	RABL3	RAB, member of RAS oncogene family-like 3	285282
TC03001695.hg.1	7.2	5.51	3.23	0.0014	POLQ	polymerase (DNA directed), theta	10721
TC03001699.hg.1	7.79	7.02	1.71	0.0424	IQCB1	IQ motif containing B1	9657
TC03001702.hg.1	7.4	6.63	1.7	0.0047	CCDC58	coiled-coil domain containing 58	131076
TC03001706.hg.1	5.91	5.24	1.59	0.0388	HSPBAP1	HSPB (heat shock 27kDa) associated protein 1	79663
TC03001714.hg.1	8.31	7.48	1.78	0.0296	CCDC14	coiled-coil domain containing 14	64770
TC03001723.hg.1	10.07	9.02	2.07	0.0034	SNX4	sorting nexin 4	8723
TC03001750.hg.1	5.62	6.71	-2.13	0.0021	MGLL	monoglyceride lipase	11343
TC03001751.hg.1	8.73	8.03	1.63	0.0029	RUVBL1	RuvB-like AAA ATPase 1	8607
TC03001766.hg.1	13.85	13.13	1.65	0.0277	CNBP	CCHC-type zinc finger, nucleic acid binding protein	7555
TC03001787.hg.1	12.11	10.47	3.12	0.0014	MRPL3	mitochondrial ribosomal protein L3	11222
TC03001796.hg.1	9.04	7.73	2.47	0.0002	TOPBP1	topoisomerase (DNA) II binding protein 1	11073
TC03001812.hg.1	9.04	7.42	3.07	0.0002	STAG1	stromal antigen 1	10274
TC03001823.hg.1	6.9	6.14	1.69	0.0365	CEP70	centrosomal protein 70kDa	80321
TC03001845.hg.1	10.58	9.06	2.87	0.0053	HMGN2P25	high mobility group nucleosomal binding domain 2 pseudogene 25
TC03001854.hg.1	8.46	7.5	1.95	0.01	ATR	ATR serine/threonine kinase	545
TC03001882.hg.1	9.01	8.15	1.81	0.0097	HLTF	helicase-like transcription factor	6596
TC03001888.hg.1	13.92	12.8	2.17	0.0464	TM4SF1	transmembrane 4 L six family member 1	4071
TC03001919.hg.1	9.9	9	1.87	0.0125	DHX36	DEAH (Asp-Glu-Ala-His) box polypeptide 36	170506
TC03001949.hg.1	5.18	7.05	-3.65	0.0398	RARRES1	retinoic acid receptor responder (tazarotene induced) 1	5918
TC03001976.hg.1	10.25	9.21	2.06	0.0033	PDCD10	programmed cell death 10	11235
TC03001978.hg.1	10.22	9.39	1.77	0.0375	GOLIM4	golgi integral membrane protein 4	27333
TC03002006.hg.1	7.05	8.74	-3.21	0.0004	TNFSF10	tumor necrosis factor (ligand) superfamily, member 10	8743
TC03002038.hg.1	8.4	7.52	1.84	0.0292	GNB4	guanine nucleotide binding protein (G protein), beta polypeptide 4	59345
TC03002039.hg.1	9.75	8.59	2.22	0.0063	MRPL47	mitochondrial ribosomal protein L47	57129
TC03002067.hg.1	6.64	7.25	-1.52	0.0447	ALG3	ALG3, alpha-1,3- mannosyltransferase	10195
TC03002078.hg.1	8.03	9.73	-3.25	0.0187	LIPH	lipase, member H	200879
TC03002080.hg.1	10.71	8.84	3.66	0.0007	TRA2B	transformer 2 beta homolog (Drosophila)	6434
TC03002088.hg.1	8.02	6.39	3.08	0.0017	RFC4	replication factor C subunit 4	5984
TC03002096.hg.1	6.21	7.9	-3.24	0.0097	BCL6	B-cell CLL/lymphoma 6	604
TC03002108.hg.1	12.77	14.71	-3.82	0.0245	CLDN1	claudin 1	9076
TC03002118.hg.1	7.99	7.28	1.64	0.0206	MB21D2	Mab-21 domain containing 2	151963
TC03002133.hg.1	12.44	11.07	2.59	0.0002	ATP13A3	ATPase type 13A3	79572
TC03002155.hg.1	12	10.52	2.8	0.0305	TFRC	transferrin receptor	7037
TC03002165.hg.1	5.31	4.65	1.59	0.0062	CEP19	centrosomal protein 19kDa	84984
TC03002185.hg.1	4.87	5.98	-2.15	0.0335	LMLN-AS1	LMLN antisense RNA 1	100873947
TC03002197.hg.1	7.4	6.15	2.39	0.0135	SETMAR	SET domain and mariner transposase fusion gene	6419
TC03002210.hg.1	6.09	5.34	1.68	0.0327	OGG1	8-oxoguanine DNA glycosylase	4968
TC03002211.hg.1	5.99	6.98	-1.98	0.0023	TTLL3	tubulin tyrosine ligase-like family member 3	26140
TC03002261.hg.1	4.58	3.64	1.91	0.0035	CMC1	C-x(9)-C motif containing 1	152100
TC03002310.hg.1	5.15	6.25	-2.15	0.0342	ACKR2	atypical chemokine receptor 2	1238
TC03002352.hg.1	8.16	7.21	1.93	0.0003	CCDC66	coiled-coil domain containing 66	285331
TC03002422.hg.1	8.11	7.12	1.98	0.0002	ARL13B	ADP-ribosylation factor like GTPase 13B	200894
TC03002440.hg.1	8.48	7.14	2.53	0.0051	TRMT10C	tRNA methyltransferase 10C, mitochondrial RNase P subunit	54931
TC03002498.hg.1	7.72	7.12	1.52	0.0254	PDIA5	protein disulfide isomerase family A, member 5	10954
TC03002505.hg.1	8.52	7.72	1.74	0.0267	UMPS	uridine monophosphate synthetase	7372
TC03002632.hg.1	4.3	5.41	-2.17	0.0314	PPM1L	protein phosphatase, Mg2+/Mn2+ dependent, 1L	151742
TC03002650.hg.1	8.55	7.58	1.96	0.0005	MYNN	myoneurin	55892
TC03002679.hg.1	11.55	10.37	2.26	0.0147	FXR1	fragile X mental retardation, autosomal homolog 1	8087
TC03002724.hg.1	5.77	5.06	1.63	0.0026	CCDC50	coiled-coil domain containing 50	152137
TC03002794.hg.1	7.45	6.14	2.49	0.0006	RAD18	RAD18 E3 ubiquitin protein ligase	56852
TC03002840.hg.1	6.92	6.28	1.56	0.0469	NGLY1	N-glycanase 1	55768
TC03002861.hg.1	8.45	9.44	-1.99	0.0046	PLCD1	phospholipase C, delta 1	5333
TC03002889.hg.1	6.91	8.18	-2.42	0.0125	ALS2CL	ALS2 C-terminal like	259173
TC03003032.hg.1	9.38	8.39	1.99	0.0231	C3orf17	chromosome 3 open reading frame 17	25871
TC03003048.hg.1	10.49	9.22	2.41	0.003	LRRC58	leucine rich repeat containing 58	116064
TC03003060.hg.1	6.2	5.17	2.04	0.0032	ZNF148	zinc finger protein 148	7707
TC03003085.hg.1	7.12	7.71	-1.51	0.037	TMCC1	transmembrane and coiled-coil domain family 1	23023
TC03003098.hg.1	9.87	8.12	3.37	5.98e-05	TOPBP1	topoisomerase (DNA) II binding protein 1	11073
TC03003211.hg.1	9.69	11.39	-3.24	2.11e-05	TNFSF10	tumor necrosis factor (ligand) superfamily, member 10	8743
TC03003320.hg.1	8.74	9.74	-2	0.0159	NFKBIZ	nuclear factor of kappa light polypeptide gene enhancer in B-cells inhibitor, zeta	64332
TC03003324.hg.1	12.55	13.36	-1.76	0.0317	IL20RB	interleukin 20 receptor beta	53833
TC03003345.hg.1	4.27	5.23	-1.95	0.0245	ZNF662	zinc finger protein 662	389114
TC03003359.hg.1	5.86	4.97	1.85	0.003	GXYLT2	glucoside xylosyltransferase 2	727936
TC03003360.hg.1	9.16	8.38	1.72	0.003	PPP4R2	protein phosphatase 4, regulatory subunit 2	151987
TC03003365.hg.1	4.58	6.49	-3.74	0.0113	MUC20	mucin 20, cell surface associated	200958
TC03003398.hg.1	7.73	6.86	1.82	0.0111	IFT80	intraflagellar transport 80	57560
TC03003399.hg.1	7.1	5.9	2.31	0.0005	TRIM59	tripartite motif containing 59	286827
TC04000028.hg.1	6.11	5.52	1.5	0.0167	TACC3	transforming, acidic coiled-coil containing protein 3	10460
TC04000030.hg.1	8	6.46	2.91	0.0008	WHSC1	Wolf-Hirschhorn syndrome candidate 1	7468
TC04000070.hg.1	10.43	9.61	1.76	0.0016	MRFAP1	Morf4 family associated protein 1	93621
TC04000072.hg.1	6.75	8.06	-2.49	0.0438	S100P	S100 calcium binding protein P	6286
TC04000142.hg.1	5.98	5.26	1.65	0.0054	CC2D2A	coiled-coil and C2 domain containing 2A	57545
TC04000155.hg.1	9.83	6.4	10.75	1.9e-05	NCAPG	non-SMC condensin I complex subunit G	64151
TC04000159.hg.1	5.22	4.46	1.69	0.0237	SLIT2-IT1	SLIT2 intronic transcript 1	100505893
TC04000174.hg.1	8.26	7.39	1.83	0.0007	PI4K2B; SEPSECS-AS1	phosphatidylinositol 4-kinase type 2 beta; SEPSECS antisense RNA 1 (head to head)	55300; 285540
TC04000176.hg.1	8.27	7.47	1.75	0.0092	ANAPC4	anaphase promoting complex subunit 4	29945
TC04000224.hg.1	7.7	6.63	2.11	0.0006	KLHL5	kelch-like family member 5	51088
TC04000226.hg.1	6.44	5.76	1.61	0.0167	WDR19	WD repeat domain 19	57728
TC04000231.hg.1	5.57	4.75	1.77	0.0075	LOC401127	WD repeat domain 5 pseudogene	401127
TC04000239.hg.1	7.26	6.43	1.77	0.0021	N4BP2	NEDD4 binding protein 2	55728
TC04000259.hg.1	12.04	10.87	2.25	0.0096	SLC30A9	solute carrier family 30 (zinc transporter), member 9	10463
TC04000268.hg.1	10.73	9.64	2.14	0.0025	GUF1	GUF1 homolog, GTPase	60558
TC04000282.hg.1	11.13	12.57	-2.71	0.0087	CWH43	cell wall biogenesis 43 C-terminal homolog	80157
TC04000297.hg.1	5.37	4.3	2.1	0.0055	DANCR	differentiation antagonizing non-protein coding RNA	57291
TC04000319.hg.1	9.4	10.63	-2.33	0.0002	SRD5A3	steroid 5 alpha-reductase 3	79644
TC04000327.hg.1	6.78	5.99	1.73	0.0018	CEP135	centrosomal protein 135kDa	9662
TC04000331.hg.1	9.72	8.85	1.82	0.0288	PAICS	phosphoribosylaminoimidazole carboxylase, phosphoribosylaminoimidazole succinocarboxamide synthetase	10606
TC04000332.hg.1	14.7	14.02	1.6	0.0201	SRP72	signal recognition particle 72kDa	6731
TC04000336.hg.1	11.52	10.83	1.61	0.0128	POLR2B	polymerase (RNA) II (DNA directed) polypeptide B, 140kDa	5431
TC04000367.hg.1	8.86	7.66	2.3	0.0084	GCOM2	GRINL1B complex locus 2, pseudogene
TC04000411.hg.1	6.11	4.89	2.34	0.0388	CXCL1	chemokine (C-X-C motif) ligand 1 (melanoma growth stimulating activity, alpha)	2919
TC04000430.hg.1	9.46	8.38	2.11	0.0156	2019-09-11	septin 11	55752
TC04000433.hg.1	8.09	7.15	1.92	0.0152	MRPL1	mitochondrial ribosomal protein L1	65008
TC04000454.hg.1	8.41	7.7	1.63	0.0061	ENOPH1	enolase-phosphatase 1	58478
TC04000458.hg.1	7.51	6.79	1.64	0.0294	COPS4	COP9 signalosome subunit 4	51138
TC04000480.hg.1	8.51	7.52	1.98	0.0375	PKD2	polycystic kidney disease 2 (autosomal dominant)	5311
TC04000485.hg.1	5.93	4.8	2.19	0.0092	HERC5	HECT and RLD domain containing E3 ubiquitin protein ligase 5	51191
TC04000500.hg.1	9.16	8.47	1.61	0.0129	SMARCAD1	SWI/SNF-related, matrix-associated actin-dependent regulator of chromatin, subfamily a, containing DEAD/H box 1	56916
TC04000517.hg.1	9.23	9.9	-1.59	0.0142	DAPP1	dual adaptor of phosphotyrosine and 3-phosphoinositides	27071
TC04000526.hg.1	8.78	8.07	1.63	0.0495	NFKB1	nuclear factor of kappa light polypeptide gene enhancer in B-cells 1	4790
TC04000547.hg.1	8.03	6.88	2.22	8.16e-05	GSTCD	glutathione S-transferase, C-terminal domain containing	79807
TC04000549.hg.1	10.09	9.2	1.85	0.0033	AIMP1	aminoacyl tRNA synthetase complex-interacting multifunctional protein 1	9255
TC04000559.hg.1	10.92	10.23	1.61	0.0309	OSTC	oligosaccharyltransferase complex subunit (non-catalytic)	58505
TC04000564.hg.1	8.28	7.37	1.88	0.0373	CCDC109B	coiled-coil domain containing 109B	55013
TC04000583.hg.1	7.95	7.05	1.87	0.0011	LARP7	La ribonucleoprotein domain family, member 7	51574
TC04000591.hg.1	3.56	4.28	-1.65	0.0035	MIR577	microRNA 577	693162
TC04000604.hg.1	7.86	6.4	2.76	0.0001	CEP170P1	centrosomal protein 170kDa pseudogene 1	645455
TC04000608.hg.1	9.12	8.46	1.58	0.0115	METTL14	methyltransferase like 14	57721
TC04000625.hg.1	8.1	6.43	3.19	0.0009	EXOSC9	exosome component 9	5393
TC04000631.hg.1	7.59	6.66	1.91	0.0061	SPATA5	spermatogenesis associated 5	166378
TC04000645.hg.1	8.81	6.51	4.9	1.62e-05	PLK4	polo-like kinase 4	10733
TC04000683.hg.1	11.74	10.48	2.38	0.0028	NAA15	N(alpha)-acetyltransferase 15, NatA auxiliary subunit	80155
TC04000692.hg.1	7.67	7.03	1.56	0.0486	ZNF330	zinc finger protein 330	27309
TC04000701.hg.1	11.24	10.17	2.1	0.001	SMARCA5	SWI/SNF related, matrix associated, actin dependent regulator of chromatin, subfamily a, member 5	8467
TC04000709.hg.1	12.62	11.12	2.82	0.0006	ABCE1	ATP binding cassette subfamily E member 1	6059
TC04000712.hg.1	4.69	3.7	1.99	0.0321	SMAD1	SMAD family member 1	4086
TC04000717.hg.1	5.93	4.94	1.98	0.0042	LSM6	LSM6 homolog, U6 small nuclear RNA and mRNA degradation associated	11157
TC04000754.hg.1	7.31	8.11	-1.74	0.0183	FAM160A1	family with sequence similarity 160, member A1	729830
TC04000773.hg.1	6.47	5.4	2.09	0.0002	MND1	meiotic nuclear divisions 1	84057
TC04000819.hg.1	7.96	7.16	1.75	0.011	TMA16	translation machinery associated 16 homolog	55319
TC04000833.hg.1	4.64	5.59	-1.93	0.0321	TLL1	tolloid like 1	7092
TC04000856.hg.1	6.22	5.14	2.12	0.0005	SAP30	Sin3A associated protein 30kDa	8819
TC04000870.hg.1	11.32	10.33	1.98	0.001	SPCS3	signal peptidase complex subunit 3	60559
TC04000874.hg.1	7.93	6.09	3.58	2.44e-05	NEIL3	nei-like DNA glycosylase 3	55247
TC04000932.hg.1	6.87	5.9	1.95	0.0026	HSP90AA4P	heat shock protein 90kDa alpha (cytosolic), class A member 4, pseudogene	3323
TC04000947.hg.1	7.73	6.75	1.98	0.0226	ZNF732	zinc finger protein 732	654254
TC04000968.hg.1	8.55	7.82	1.66	0.0045	SLBP	stem-loop binding protein	7884
TC04000989.hg.1	8.85	7.6	2.38	0.0004	LYAR	Ly1 antibody reactive	55646
TC04001018.hg.1	6.78	7.5	-1.65	0.0111	ACOX3	acyl-CoA oxidase 3, pristanoyl	8310
TC04001043.hg.1	7.8	7.13	1.59	0.0352	RAB28	RAB28, member RAS oncogene family	9364
TC04001058.hg.1	14.56	13.45	2.17	0.0362	FGFBP1	fibroblast growth factor binding protein 1	9982
TC04001070.hg.1	6.42	5.79	1.55	0.0415	LCORL	ligand dependent nuclear receptor corepressor like	254251
TC04001079.hg.1	8.94	8.34	1.51	0.0285	ADGRA3	adhesion G protein-coupled receptor A3	166647
TC04001086.hg.1	11.33	10.41	1.89	0.0059	DHX15	DEAH (Asp-Glu-Ala-His) box helicase 15	1665
TC04001087.hg.1	7.08	5.22	3.63	0.0184	MIR573	microRNA 573	693158
TC04001127.hg.1	9.36	8.27	2.13	0.0021	RFC1	replication factor C subunit 1	5981
TC04001129.hg.1	9.37	8.57	1.75	0.0309	RPL9	ribosomal protein L9	6133
TC04001134.hg.1	12.01	11.24	1.7	0.0014	PDS5A	PDS5 cohesin associated factor A	23244
TC04001139.hg.1	9.92	8.99	1.91	0.0103	APBB2	amyloid beta (A4) precursor protein-binding, family B, member 2	323
TC04001157.hg.1	8.48	7.57	1.88	0.0132	GNPDA2	glucosamine-6-phosphate deaminase 2	132789
TC04001167.hg.1	7.64	6.9	1.67	0.0079	COMMD8	COMM domain containing 8	54951
TC04001171.hg.1	8.3	7.31	1.98	0.0101	NFXL1	nuclear transcription factor, X-box binding-like 1	152518
TC04001194.hg.1	9.71	8.84	1.83	0.008	SGCB	sarcoglycan beta	6443
TC04001211.hg.1	10.97	9.44	2.89	0.0093	CLOCK	clock circadian regulator	9575
TC04001220.hg.1	8.44	7.25	2.28	0.0117	PPAT	phosphoribosyl pyrophosphate amidotransferase	5471
TC04001249.hg.1	7.38	6.51	1.84	0.0201	CENPC	centromere protein C	1060
TC04001250.hg.1	12.23	11.2	2.05	0.0014	UBA6	ubiquitin-like modifier activating enzyme 6	55236
TC04001258.hg.1	4.08	5.72	-3.12	0.0303	TMPRSS11B	transmembrane protease, serine 11B	132724
TC04001291.hg.1	4.08	5.38	-2.47	0.0136	RP11-727M10.2
TC04001307.hg.1	8.65	7.48	2.26	0.0011	NUP54	nucleoporin 54kDa	53371
TC04001332.hg.1	11.42	10.3	2.18	0.0018	HNRNPD	heterogeneous nuclear ribonucleoprotein D	3184
TC04001334.hg.1	12.18	10.7	2.79	0.0025	HNRNPDL	heterogeneous nuclear ribonucleoprotein D like	9987
TC04001341.hg.1	4.84	3.78	2.08	0.0082	LIN54	lin-54 DREAM MuvB core complex component	132660
TC04001342.hg.1	8	7.33	1.59	0.002	LIN54	lin-54 DREAM MuvB core complex component	132660
TC04001346.hg.1	8.53	7.5	2.04	0.0062	COQ2	coenzyme Q2 4-hydroxybenzoate polyprenyltransferase	27235
TC04001361.hg.1	11.94	12.86	-1.89	0.0044	TECRP1	trans-2,3-enoyl-CoA reductase pseudogene 1
TC04001362.hg.1	7.2	6.31	1.85	0.0023	KLHL8	kelch-like family member 8	57563
TC04001403.hg.1	7.95	7.31	1.56	0.0037	EIF4E	eukaryotic translation initiation factor 4E	1977
TC04001405.hg.1	8.77	8.1	1.59	0.0051	ADH5	alcohol dehydrogenase 5 (class III), chi polypeptide	128
TC04001417.hg.1	8.22	7.52	1.62	0.0246	DNAJB14	DnaJ (Hsp40) homolog, subfamily B, member 14	79982
TC04001419.hg.1	9.67	8.23	2.72	0.0011	H2AFZ	H2A histone family, member Z	3015
TC04001436.hg.1	9.9	7.2	6.49	0.0003	CENPE	centromere protein E	1062
TC04001444.hg.1	7.67	6.99	1.6	0.0411	PPA2	pyrophosphatase (inorganic) 2	27068
TC04001464.hg.1	8.09	7.5	1.5	0.0139	CASP6	caspase 6	839
TC04001467.hg.1	9.06	8.07	1.98	0.0004	ELOVL6	ELOVL fatty acid elongase 6	79071
TC04001478.hg.1	6.21	5.01	2.3	0.0009	ZGRF1	zinc finger, GRF-type containing 1	55345
TC04001487.hg.1	7.96	6.33	3.1	0.0014	ARSJ	arylsulfatase family, member J	79642
TC04001507.hg.1	7.92	6.08	3.58	3.29e-05	MAD2L1	MAD2 mitotic arrest deficient-like 1 (yeast)	4085
TC04001508.hg.1	5.69	5.09	1.52	0.0236	PRDM5	PR domain containing 5	11107
TC04001514.hg.1	13.31	12.36	1.93	0.0047	ANXA5	annexin A5	308
TC04001516.hg.1	11.7	7.37	20.09	1.97e-05	CCNA2	cyclin A2	890
TC04001540.hg.1	6.63	5.58	2.08	0.0029	SCLT1	sodium channel and clathrin linker 1	132320
TC04001648.hg.1	5.35	4.35	2	0.0016	MIR3140	microRNA 3140	100422896
TC04001660.hg.1	10.55	9.64	1.87	0.0277	PLRG1	pleiotropic regulator 1	5356
TC04001670.hg.1	5.52	6.67	-2.22	0.025	CTSO	cathepsin O	1519
TC04001685.hg.1	7.12	6.29	1.78	0.0051	C4orf46	chromosome 4 open reading frame 46	201725
TC04001727.hg.1	6.84	6.23	1.52	0.0372	PTGES3P3	prostaglandin E synthase 3 (cytosolic) pseudogene 3
TC04001731.hg.1	7.04	6.24	1.74	0.0113	HSP90AA6P	heat shock protein 90kDa alpha (cytosolic), class A member 6, pseudogene	441051
TC04001741.hg.1	7.81	5.82	3.98	0.0003	HMGB2	high mobility group box 2	3148
TC04001745.hg.1	7.87	7.27	1.51	0.0269	MORF4	mortality factor 4
TC04001765.hg.1	8.61	7.76	1.8	0.004	VEGFC	vascular endothelial growth factor C	7424
TC04001797.hg.1	9.37	8.54	1.78	0.0146	RWDD4	RWD domain containing 4	201965
TC04001807.hg.1	10.45	9.53	1.9	0.008	CASP3	caspase 3	836
TC04001808.hg.1	7.49	6.66	1.78	0.0309	CENPU	centromere protein U	79682
TC04001809.hg.1	10.61	11.87	-2.38	0.0013	ACSL1	acyl-CoA synthetase long-chain family member 1	2180
TC04001886.hg.1	5.3	5.97	-1.59	0.023	SORCS2	sortilin-related VPS10 domain containing receptor 2	57537
TC04001934.hg.1	4.77	3.87	1.87	0.0045	SLIT2-IT1	SLIT2 intronic transcript 1	100505893
TC04001935.hg.1	6.87	5.88	1.99	0.0148	KCNIP4	Kv channel interacting protein 4	80333
TC04002014.hg.1	5.34	4.59	1.68	0.0188	DANCR	differentiation antagonizing non-protein coding RNA	57291
TC04002161.hg.1	8.37	6.56	3.5	6.74e-05	CEP170P1	centrosomal protein 170kDa pseudogene 1	645455
TC04002184.hg.1	6.52	5.04	2.79	0.0024	KIAA1109	KIAA1109	84162
TC04002255.hg.1	5.47	4.47	2.01	0.0326	EDNRA	endothelin receptor type A	1909
TC04002311.hg.1	8.36	5.95	5.34	0.0111	PALLD	palladin, cytoskeletal associated protein	23022
TC04002393.hg.1	7.57	6.53	2.05	0.0009	HSP90AA4P	heat shock protein 90kDa alpha (cytosolic), class A member 4, pseudogene	3323
TC04002481.hg.1	6.7	5.71	1.98	0.0211	LCORL	ligand dependent nuclear receptor corepressor like	254251
TC04002517.hg.1	10.72	9.8	1.89	0.0286	UGDH	UDP-glucose 6-dehydrogenase	7358
TC04002556.hg.1	9.83	8.34	2.81	0.0069	CLOCK	clock circadian regulator	9575
TC04002599.hg.1	7.34	6.52	1.77	0.0012	RCHY1	ring finger and CHY zinc finger domain containing 1, E3 ubiquitin protein ligase	25898
TC04002612.hg.1	14.9	13.1	3.49	0.0011	HNRNPDL	heterogeneous nuclear ribonucleoprotein D like	9987
TC04002644.hg.1	4.95	4.31	1.56	0.0048	H2AFZ	H2A histone family, member Z	3015
TC04002654.hg.1	10.65	7.95	6.5	3.82e-05	CENPE	centromere protein E	1062
TC04002913.hg.1	7.8	7.14	1.58	0.0017	DCK	deoxycytidine kinase	1633
TC04002920.hg.1	6.41	7.15	-1.66	0.0064	NAAA	N-acylethanolamine acid amidase	27163
TC05000010.hg.1	7.93	6.37	2.96	6.54e-05	TRIP13	thyroid hormone receptor interactor 13	9319
TC05000040.hg.1	8.75	7.98	1.71	0.0441	ICE1	interactor of little elongation complex ELL subunit 1	23379
TC05000072.hg.1	10.02	9.09	1.9	0.0003	CCT5	chaperonin containing TCP1, subunit 5 (epsilon)	22948
TC05000143.hg.1	7.36	6.44	1.9	0.0055	SUB1	SUB1 homolog, transcriptional regulator	10923
TC05000154.hg.1	10.16	9.13	2.04	0.0014	BRIX1	BRX1, biogenesis of ribosomes	55299
TC05000155.hg.1	9.78	8.72	2.08	0.0039	DNAJC21	DnaJ (Hsp40) homolog, subfamily C, member 21	134218
TC05000159.hg.1	6.27	5.06	2.31	0.0369	IL7R	interleukin 7 receptor	3575
TC05000161.hg.1	11.21	10.49	1.64	0.0029	SKP2	S-phase kinase-associated protein 2, E3 ubiquitin protein ligase	6502
TC05000186.hg.1	5.36	7.38	-4.04	0.0018	CARD6	caspase recruitment domain family, member 6	84674
TC05000189.hg.1	9.69	9.06	1.55	0.0153	C5orf51	chromosome 5 open reading frame 51	285636
TC05000206.hg.1	8.71	8.12	1.5	0.0324	MRPS30	mitochondrial ribosomal protein S30	10884
TC05000212.hg.1	6.47	5.41	2.08	0.0065	ISL1	ISL LIM homeobox 1	3670
TC05000220.hg.1	11.33	8.89	5.42	0.0234	FST	follistatin	10468
TC05000221.hg.1	8.23	7.41	1.77	0.0195	NDUFS4	NADH dehydrogenase (ubiquinone) Fe-S protein 4, 18kDa (NADH-coenzyme Q reductase)	4724
TC05000232.hg.1	7.23	5.94	2.44	0.0004	GPX8	glutathione peroxidase 8 (putative)	493869
TC05000234.hg.1	11.53	10.24	2.45	0.0008	SKIV2L2	superkiller viralicidic activity 2-like 2 (S. cerevisiae)	23517
TC05000247.hg.1	9.72	8.96	1.69	0.0188	GPBP1	GC-rich promoter binding protein 1	65056
TC05000275.hg.1	8.65	7.8	1.81	0.0064	CWC27	CWC27 spliceosome-associated protein homolog	10283
TC05000277.hg.1	9.16	8.2	1.94	0.0033	PPWD1	peptidylprolyl isomerase domain and WD repeat containing 1	23398
TC05000278.hg.1	6.09	5.47	1.54	0.0266	TRAPPC13	trafficking protein particle complex 13	80006
TC05000279.hg.1	9.15	8.32	1.77	0.0022	NLN	neurolysin (metallopeptidase M3 family)	57486
TC05000281.hg.1	9.1	8.15	1.93	0.0085	SREK1	splicing regulatory glutamine/lysine-rich protein 1	140890
TC05000284.hg.1	9.62	10.43	-1.75	0.0182	MAST4	microtubule associated serine/threonine kinase family member 4	375449
TC05000298.hg.1	10.92	8.08	7.16	0.0001	CCNB1	cyclin B1	891
TC05000299.hg.1	7.11	6.19	1.89	0.018	CENPH	centromere protein H	64946
TC05000302.hg.1	9.38	8.59	1.72	0.0107	RAD17	RAD17 checkpoint clamp loader component	5884
TC05000311.hg.1	7.27	6.63	1.55	0.0378	NAIP; GUSBP3	NLR family, apoptosis inhibitory protein; glucuronidase, beta pseudogene 3	4671; 653188
TC05000319.hg.1	10.11	9.17	1.91	0.0419	GTF2H2; GTF2H2B; GTF2H2C_2; GTF2H2C	general transcription factor IIH subunit 2; general transcription factor IIH subunit 2B (pseudogene); GTF2H2 family member C, copy 2; GTF2H2 family member C	2966; 653238; 730394; 728340
TC05000333.hg.1	9.59	8.92	1.59	0.0157	BDP1	B double prime 1, subunit of RNA polymerase III transcription initiation factor IIIB	55814
TC05000340.hg.1	12.1	11.42	1.6	0.0039	TNPO1	transportin 1	3842
TC05000352.hg.1	9.82	9.1	1.65	0.0091	BTF3	basic transcription factor 3	689
TC05000354.hg.1	9.15	8.21	1.91	0.0161	UTP15	UTP15, U3 small nucleolar ribonucleoprotein, homolog (S. cerevisiae)	84135
TC05000361.hg.1	11.31	10.41	1.87	0.0056	NSA2	NSA2 ribosome biogenesis homolog	10412
TC05000364.hg.1	8.83	8.05	1.72	0.0036	POLK	polymerase (DNA directed) kappa	51426
TC05000377.hg.1	9.48	8.58	1.86	0.0008	AGGF1	angiogenic factor with G-patch and FHA domains 1	55109
TC05000410.hg.1	4.25	3.26	1.99	0.0108	MIR3977	microRNA 3977	100616297
TC05000411.hg.1	6.44	5.27	2.24	0.0028	XRCC4	X-ray repair complementing defective repair in Chinese hamster cells 4	7518
TC05000427.hg.1	6.89	6.16	1.66	0.033	COX7C; MIR3607	cytochrome c oxidase subunit VIIc; microRNA 3607	1350; 100500805
TC05000441.hg.1	9.52	8.6	1.88	0.0022	POLR3G	polymerase (RNA) III (DNA directed) polypeptide G (32kD)	10622
TC05000453.hg.1	6.81	5.52	2.45	9.12e-05	SLF1	SMC5-SMC6 complex localization factor 1	84250
TC05000498.hg.1	9.24	8.33	1.88	0.0093	PPIP5K2	diphosphoinositol pentakisphosphate kinase 2	23262
TC05000509.hg.1	9.74	9.01	1.67	0.023	FER	fer (fps/fes related) tyrosine kinase	2241
TC05000519.hg.1	10.69	9.66	2.05	0.0316	WDR36	WD repeat domain 36	134430
TC05000526.hg.1	7.71	6.86	1.8	0.0097	SNORA13	small nucleolar RNA, H/ACA box 13	654322
TC05000535.hg.1	7.11	6.29	1.76	0.0095	DCP2	decapping mRNA 2	167227
TC05000538.hg.1	9.01	8.32	1.61	0.0123	YTHDC2	YTH domain containing 2	64848
TC05000548.hg.1	8.11	7.29	1.76	0.0046	AP3S1	adaptor-related protein complex 3, sigma 1 subunit	1176
TC05000551.hg.1	7.28	6.63	1.57	0.011	COMMD10	COMM domain containing 10	51397
TC05000561.hg.1	11.89	10.27	3.06	0.0037	MIR1244-1; MIR1244-2; MIR1244-3	microRNA 1244-1; microRNA 1244-2; microRNA 1244-3	100302285; 100422885; 100422872
TC05000573.hg.1	9.42	8.58	1.79	0.0165	SRFBP1	serum response factor binding protein 1	153443
TC05000581.hg.1	10.3	9.57	1.67	0.0194	CSNK1G3	casein kinase 1, gamma 3	1456
TC05000604.hg.1	8.45	5.95	5.65	1.79e-05	LMNB1	lamin B1	4001
TC05000612.hg.1	10.26	9.39	1.84	0.0486	SLC12A2	solute carrier family 12 (sodium/potassium/chloride transporter), member 2	6558
TC05000615.hg.1	7.55	6.81	1.66	0.0383	ISOC1	isochorismatase domain containing 1	51015
TC05000635.hg.1	6.6	8.17	-2.96	0.0043	SLC22A5	solute carrier family 22 (organic cation/carnitine transporter), member 5	6584
TC05000639.hg.1	11.66	10.82	1.78	0.019	RAD50	RAD50 homolog, double strand break repair protein	10111
TC05000683.hg.1	9.33	8.73	1.51	0.0084	SMAD5	SMAD family member 5	4090
TC05000697.hg.1	8.72	6.16	5.91	0.0009	KIF20A	kinesin family member 20A	10112
TC05000707.hg.1	10.28	9.23	2.06	0.0021	MATR3; SNHG4	matrin 3; small nucleolar RNA host gene 4	9782; 724102
TC05000782.hg.1	5.26	6.16	-1.86	0.0084	ARHGAP26	Rho GTPase activating protein 26	23092
TC05000795.hg.1	8.64	9.51	-1.82	0.0088	SH3RF2	SH3 domain containing ring finger 2	153769
TC05000799.hg.1	9.6	8.7	1.87	0.0012	TCERG1	transcription elongation regulator 1	10915
TC05000805.hg.1	13.78	15.92	-4.43	0.0013	SPINK5	serine peptidase inhibitor, Kazal type 5	11005
TC05000816.hg.1	6.1	7.07	-1.96	0.0103	ABLIM3	actin binding LIM protein family, member 3	22885
TC05000822.hg.1	6.54	7.35	-1.75	0.0086	ARHGEF37	Rho guanine nucleotide exchange factor 37	389337
TC05000830.hg.1	6.91	6.22	1.62	0.0076	TCOF1	Treacher Collins-Franceschetti syndrome 1	6949
TC05000831.hg.1	8.61	9.49	-1.85	0.0117	NDST1	N-deacetylase/N-sulfotransferase (heparan glucosaminyl) 1	3340
TC05000837.hg.1	5.76	8.27	-5.7	0.0039	GPX3	glutathione peroxidase 3	2878
TC05000839.hg.1	9.64	10.64	-2	0.0189	GM2A	GM2 ganglioside activator	2760
TC05000844.hg.1	11.79	10.92	1.83	0.004	G3BP1	GTPase activating protein (SH3 domain) binding protein 1	10146
TC05000886.hg.1	11.21	10.38	1.77	0.0168	UBLCP1	ubiquitin-like domain containing CTD phosphatase 1	134510
TC05000896.hg.1	5.48	4.64	1.8	0.006	PTTG1	pituitary tumor-transforming 1	9232
TC05000906.hg.1	11.92	11.07	1.79	0.0187	CCNG1	cyclin G1	900
TC05000907.hg.1	8.67	6.06	6.14	0.0001	HMMR	hyaluronan-mediated motility receptor (RHAMM)	3161
TC05000919.hg.1	12.74	12.07	1.59	0.0032	RARS	arginyl-tRNA synthetase	5917
TC05000928.hg.1	8.22	6.31	3.77	3.58e-05	SPDL1	spindle apparatus coiled-coil protein 1	54908
TC05000942.hg.1	13.85	12.5	2.56	0.0036	NPM1	nucleophosmin (nucleolar phosphoprotein B23, numatrin)	4869
TC05000979.hg.1	8.1	7.17	1.9	0.0055	SFXN1	sideroflexin 1	94081
TC05001151.hg.1	4.26	5.13	-1.83	0.0351	SEMA5A	sema domain, seven thrombospondin repeats (type 1 and type 1-like), transmembrane domain (TM) and short cytoplasmic domain, (semaphorin) 5A	9037
TC05001235.hg.1	10.26	9.41	1.81	0.0043	ZFR	zinc finger RNA binding protein	51663
TC05001275.hg.1	10.89	9.85	2.06	0.0049	NUP155	nucleoporin 155kDa	9631
TC05001294.hg.1	9.32	8.66	1.59	0.0444	RICTOR	RPTOR independent companion of MTOR, complex 2	253260
TC05001295.hg.1	3.52	4.37	-1.8	0.0254	FYB	FYN binding protein	2533
TC05001298.hg.1	10.72	10.09	1.55	0.0035	PRKAA1	protein kinase, AMP-activated, alpha 1 catalytic subunit	5562
TC05001307.hg.1	8.52	7.42	2.14	0.007	OXCT1	3-oxoacid CoA-transferase 1	5019
TC05001319.hg.1	6.01	4.36	3.15	0.0007	C5orf34	chromosome 5 open reading frame 34	375444
TC05001342.hg.1	7.32	6.44	1.85	0.0035	MOCS2	molybdenum cofactor synthesis 2	4338
TC05001392.hg.1	8	6.38	3.06	0.0055	DEPDC1B	DEP domain containing 1B	55789
TC05001394.hg.1	6.89	6.02	1.82	0.0185	ERCC8	excision repair cross-complementation group 8	1161
TC05001395.hg.1	9.65	8.72	1.91	0.0006	SMIM15	small integral membrane protein 15	643155
TC05001401.hg.1	9.61	8.53	2.12	0.0106	DIMT1	DIM1 dimethyladenosine transferase 1 homolog	27292
TC05001406.hg.1	6.72	5.56	2.24	0.0163	ADAMTS6	ADAM metallopeptidase with thrombospondin type 1 motif 6	11174
TC05001408.hg.1	8.51	6.34	4.52	5.73e-05	CENPK	centromere protein K	64105
TC05001459.hg.1	8.21	7.26	1.93	0.0066	GUSBP9; GUSBP3	glucuronidase, beta pseudogene 9; glucuronidase, beta pseudogene 3	100049076; 653188
TC05001463.hg.1	9.06	8.24	1.76	0.0119	MRPS27	mitochondrial ribosomal protein S27	23107
TC05001494.hg.1	6.92	6.1	1.76	0.003	POC5	POC5 centriolar protein	134359
TC05001510.hg.1	8.61	8	1.53	0.0135	TBCA	tubulin folding cofactor A	6902
TC05001522.hg.1	8.45	7.58	1.83	0.0125	HOMER1	homer scaffolding protein 1	9456
TC05001538.hg.1	8.37	6.98	2.62	0.0028	DHFR	dihydrofolate reductase	1719
TC05001547.hg.1	9.9	9.21	1.62	0.0015	RPS23	ribosomal protein S23	6228
TC05001570.hg.1	7.97	6.89	2.12	0.0014	CCNH	cyclin H	902
TC05001605.hg.1	11.75	10.79	1.95	0.0093	TTC37	tetratricopeptide repeat domain 37	9652
TC05001628.hg.1	9.99	8.88	2.16	0.0059	CHD1	chromodomain helicase DNA binding protein 1	1105
TC05001644.hg.1	6.34	5.48	1.82	0.0036	GIN1	gypsy retrotransposon integrase 1	54826
TC05001649.hg.1	7.86	6.2	3.15	0.0029	NUDT12	nudix hydrolase 12	83594
TC05001657.hg.1	8.04	8.64	-1.51	0.0225	EFNA5	ephrin-A5	1946
TC05001687.hg.1	9.37	8.66	1.63	0.0033	PGGT1B	protein geranylgeranyltransferase type I, beta subunit	5229
TC05001690.hg.1	7.25	6.66	1.5	0.0091	TMED7-TICAM2; TICAM2; TMED7	TMED7-TICAM2 readthrough; toll-like receptor adaptor molecule 2; transmembrane p24 trafficking protein 7	100302736; 353376; 51014
TC05001706.hg.1	7.41	6.51	1.86	0.049	DTWD2	DTW domain containing 2	285605
TC05001725.hg.1	7.08	6.09	1.99	0.0229	CEP120	centrosomal protein 120kDa	153241
TC05001778.hg.1	7.45	6.67	1.73	0.0044	ZCCHC10	zinc finger, CCHC domain containing 10	54819
TC05001829.hg.1	5.39	4.33	2.08	0.0207	CDC25C	cell division cycle 25C	995
TC05001875.hg.1	6.06	7.21	-2.22	0.004	PCDH1	protocadherin 1	5097
TC05001944.hg.1	6.95	6.05	1.87	0.0052	ZNF300	zinc finger protein 300	91975
TC05001974.hg.1	8.66	7.79	1.82	0.0292	GEMIN5	gem nuclear organelle associated protein 5	25929
TC05002011.hg.1	4.19	6.23	-4.1	0.0262	ATP10B	ATPase, class V, type 10B	23120
TC05002020.hg.1	6.47	5.87	1.52	0.0216	NUDCD2	NudC domain containing 2	134492
TC05002041.hg.1	11.33	10.72	1.52	0.0235	PANK3	pantothenate kinase 3	79646
TC05002092.hg.1	7.86	7.1	1.69	0.017	NOP16	NOP16 nucleolar protein	51491
TC05002142.hg.1	7.29	6.49	1.75	0.0167	RNF130	ring finger protein 130	55819
TC05002395.hg.1	12.56	10.82	3.34	0.0174	NDUFAF2	NADH dehydrogenase (ubiquinone) complex I, assembly factor 2	91942
TC05002400.hg.1	12.09	11	2.14	0.0037	KIF2A	kinesin heavy chain member 2A	3796
TC05002418.hg.1	12.16	9.12	8.25	0.0001	CCNB1	cyclin B1	891
TC05002422.hg.1	8.17	7.52	1.57	0.0278	SMA4	glucuronidase, beta pseudogene	11039
TC05002424.hg.1	10.01	8.85	2.24	0.0097	SMN2	survival of motor neuron 2, centromeric	6607
TC05002425.hg.1	10.81	9.68	2.18	0.029	GTF2H2B	general transcription factor IIH subunit 2B (pseudogene)	653238
TC05002515.hg.1	6.59	5.56	2.04	0.0022	SLF1	SMC5-SMC6 complex localization factor 1	84250
TC05002568.hg.1	7.58	6.55	2.05	0.013	DCP2	decapping mRNA 2	167227
TC05002611.hg.1	10.82	9.66	2.24	0.0264	SLC12A2	solute carrier family 12 (sodium/potassium/chloride transporter), member 2	6558
TC05002617.hg.1	7.73	6.71	2.02	0.0038	LYRM7	LYR motif containing 7	90624
TC05002648.hg.1	12.68	11.16	2.87	0.0004	MATR3; SNHG4	matrin 3; small nucleolar RNA host gene 4	9782; 724102
TC05002687.hg.1	7.9	8.88	-1.98	0.0092	ARHGEF37	Rho guanine nucleotide exchange factor 37	389337
TC05002698.hg.1	11.15	9.89	2.4	0.004	G3BP1	GTPase activating protein (SH3 domain) binding protein 1	10146
TC05002774.hg.1	12.76	12.03	1.66	0.0176	HNRNPAB	heterogeneous nuclear ribonucleoprotein A/B	3182
TC05002845.hg.1	5.67	4.94	1.66	0.0098	FASTKD3	FAST kinase domains 3	79072
TC05002857.hg.1	4.07	5.89	-3.54	0.028	SEMA5A	sema domain, seven thrombospondin repeats (type 1 and type 1-like), transmembrane domain (TM) and short cytoplasmic domain, (semaphorin) 5A	9037
TC05002949.hg.1	7.66	6.66	2	0.0018	RAD1	RAD1 checkpoint DNA exonuclease	5810
TC05003056.hg.1	8.53	7.85	1.6	0.0133	GUSBP9	glucuronidase, beta pseudogene 9	100049076
TC05003058.hg.1	7.79	6.93	1.82	0.0057	GUSBP9	glucuronidase, beta pseudogene 9	100049076
TC05003108.hg.1	7.99	8.96	-1.96	0.0185	SERINC5	serine incorporator 5	256987
TC05003128.hg.1	5.61	4.78	1.79	0.0036	TMEM161B	transmembrane protein 161B	153396
TC05003139.hg.1	8.28	7.04	2.36	0.0251	CETN3	centrin 3	1070
TC05003160.hg.1	10.59	9.58	2.01	0.005	CHD1	chromodomain helicase DNA binding protein 1	1105
TC05003221.hg.1	3.46	4.08	-1.54	0.0035	2019-03-03	membrane associated ring finger 3	115123
TC05003228.hg.1	4.52	3.89	1.55	0.0099	LINC01184	long intergenic non-protein coding RNA 1184	644873
TC05003240.hg.1	7.99	6.75	2.35	0.0005	ZCCHC10	zinc finger, CCHC domain containing 10	54819
TC05003257.hg.1	6.87	4.69	4.52	0.0005	CDC25C	cell division cycle 25C	995
TC05003274.hg.1	9.47	8.79	1.6	0.0167	HDAC3	histone deacetylase 3	8841
TC05003278.hg.1	8.41	7.59	1.75	0.0331	LOC729080	glycine cleavage system protein H (aminomethyl carrier) pseudogene	729080
TC05003309.hg.1	5.08	4.48	1.52	0.0123	ZNF300P1	zinc finger protein 300 pseudogene 1 (functional)	134466
TC05003396.hg.1	9.96	9.09	1.83	0.0017	KIF2A	kinesin heavy chain member 2A	3796
TC05003397.hg.1	8.64	7.69	1.93	0.0005	IPO11; LRRC70	importin 11; leucine rich repeat containing 70	51194; 100130733
TC05003400.hg.1	9.62	8.73	1.84	0.002	DDX46	DEAD (Asp-Glu-Ala-Asp) box polypeptide 46	9879
TC05003426.hg.1	7.96	6.88	2.12	0.0025	RAPGEF6	Rap guanine nucleotide exchange factor 6	51735
TC05003445.hg.1	7.7	6.88	1.76	0.0176	GUSBP3	glucuronidase, beta pseudogene 3	653188
TC05003446.hg.1	8.35	7.63	1.65	0.0146	GUSBP9; GUSBP3	glucuronidase, beta pseudogene 9; glucuronidase, beta pseudogene 3	100049076; 653188
TC05003447.hg.1	8.24	7.41	1.78	0.0131	SMA4; SMA5	glucuronidase, beta pseudogene	11039; 11042
TC05003452.hg.1	7.6	6.92	1.6	0.0077	GUSBP3	glucuronidase, beta pseudogene 3	653188
TC06000012.hg.1	6.67	7.4	-1.66	0.0436	FOXC1	forkhead box C1	2296
TC06000015.hg.1	8.73	6.92	3.52	5.75e-05	HMGN2P28	high mobility group nucleosomal binding domain 2 pseudogene 28
TC06000018.hg.1	8.46	7.86	1.52	0.0089	WRNIP1	Werner helicase interacting protein 1	56897
TC06000032.hg.1	4.67	4.07	1.51	0.0139	FAM50B	family with sequence similarity 50, member B	26240
TC06000035.hg.1	9.53	8.74	1.72	0.0134	PRPF4B	pre-mRNA processing factor 4B	8899
TC06000046.hg.1	7.4	8.42	-2.04	0.0338	LYRM4-AS1	LYRM4 antisense RNA 1	100129461
TC06000058.hg.1	9.25	8.42	1.77	0.0206	RIOK1	RIO kinase 1	83732
TC06000073.hg.1	10	8.05	3.87	0.0073	PAK1IP1	PAK1 interacting protein 1	55003
TC06000128.hg.1	6.89	6.29	1.52	0.0144	E2F3	E2F transcription factor 3	1871
TC06000149.hg.1	7.76	6.54	2.34	0.0004	GMNN	geminin, DNA replication inhibitor	51053
TC06000162.hg.1	5.59	3.91	3.22	0.0138	HIST1H3A	histone cluster 1, H3a	8350
TC06000163.hg.1	4.56	3.93	1.55	0.0247	HIST1H4A	histone cluster 1, H4a	8359
TC06000164.hg.1	3.95	2.62	2.53	0.0011	HIST1H3C	histone cluster 1, H3c	8352
TC06000166.hg.1	10.85	7.66	9.15	0.011	HIST1H4C	histone cluster 1, H4c	8364
TC06000168.hg.1	13.31	9.99	10	0.0015	HIST1H1E	histone cluster 1, H1e	3008
TC06000171.hg.1	9.18	7.48	3.26	0.0031	HIST1H2BF	histone cluster 1, H2bf	8343
TC06000172.hg.1	8.82	7.22	3.03	0.0053	HIST1H4E	histone cluster 1, H4e	8367
TC06000173.hg.1	11.46	8.45	8.05	0.0004	HIST1H2AE	histone cluster 1, H2ae	3012
TC06000176.hg.1	5.42	4.2	2.33	0.02	HIST1H2BH	histone cluster 1, H2bh	8345
TC06000178.hg.1	6.12	4.32	3.49	0.0047	HIST1H2BI	histone cluster 1, H2bi	8346
TC06000195.hg.1	7.78	7.04	1.66	0.0293	HMGN4	high mobility group nucleosomal binding domain 4	10473
TC06000223.hg.1	6.91	5.49	2.67	0.0017	HIST1H2AG	histone cluster 1, H2ag	8969
TC06000225.hg.1	4.82	3.64	2.26	0.0081	HIST1H2AH	histone cluster 1, H2ah	85235
TC06000265.hg.1	8.03	6.15	3.68	0.0005	HIST1H2BM	histone cluster 1, H2bm	8342
TC06000266.hg.1	8.27	6.52	3.35	0.0199	HIST1H4J	histone cluster 1, H4j	8363
TC06000268.hg.1	5.98	5.02	1.95	0.0036	HIST1H2BN	histone cluster 1, H2bn	8341
TC06000269.hg.1	7.25	6.61	1.56	0.0494	HIST1H2AL	histone cluster 1, H2al	8332
TC06000270.hg.1	6.17	4.99	2.27	0.0082	HIST1H2BO	histone cluster 1, H2bo	8348
TC06000328.hg.1	5.9	7.06	-2.23	0.0027	HLA-A	major histocompatibility complex, class I, A	3105
TC06000337.hg.1	10.61	9.82	1.72	0.014	RANP1	RAN, member RAS oncogene family pseudogene 1
TC06000338.hg.1	9.9	10.87	-1.96	0.0076	HLA-E	major histocompatibility complex, class I, E	3133
TC06000358.hg.1	5.96	4.59	2.58	0.0003	TCF19	transcription factor 19	6941
TC06000405.hg.1	5.66	4.99	1.6	0.0151	LOC100294145	uncharacterized LOC100294145	100294145
TC06000421.hg.1	6.74	5.52	2.31	0.0004	KIFC1	kinesin family member C1	3833
TC06000463.hg.1	4.59	5.94	-2.54	0.049	LOC105375026	uncharacterized LOC105375026	105375026
TC06000501.hg.1	8.63	8.03	1.52	0.041	HMGA1	high mobility group AT-hook 1	3159
TC06000526.hg.1	3.82	4.75	-1.91	0.044	PNPLA1	patatin-like phospholipase domain containing 1	285848
TC06000530.hg.1	12.05	10.59	2.74	0.003	SRSF3	serine/arginine-rich splicing factor 3	6428
TC06000541.hg.1	8.23	9.3	-2.09	0.0258	PIM1	Pim-1 proto-oncogene, serine/threonine kinase	5292
TC06000612.hg.1	8.81	9.65	-1.79	0.0298	TMEM63B	transmembrane protein 63B	55362
TC06000617.hg.1	9.96	9.03	1.9	0.0066	CDC5L	cell division cycle 5-like	988
TC06000640.hg.1	6.51	5.21	2.46	0.0008	CENPQ	centromere protein Q	55166
TC06000668.hg.1	9.91	10.55	-1.56	0.0336	LRRC1	leucine rich repeat containing 1	55227
TC06000682.hg.1	7.39	6.68	1.63	0.0047	KIAA1586	KIAA1586	57691
TC06000684.hg.1	5.93	4.65	2.42	0.0185	BAG2	BCL2-associated athanogene 2	9532
TC06000685.hg.1	7.13	6.11	2.03	0.0016	PRIM2	primase, DNA, polypeptide 2 (58kDa)	5558
TC06000698.hg.1	8.8	7.67	2.18	0.001	PHF3	PHD finger protein 3	23469
TC06000729.hg.1	5.23	3.89	2.53	0.0228	KCNQ5-IT1	KCNQ5 intronic transcript 1	100507381
TC06000745.hg.1	9.55	8.84	1.64	0.0139	SENP6	SUMO1/sentrin specific peptidase 6	26054
TC06000761.hg.1	9.09	6.28	7.02	0.0002	TTK	TTK protein kinase	7272
TC06000774.hg.1	7.76	6.88	1.85	0.0008	CYB5R4	cytochrome b5 reductase 4	51167
TC06000784.hg.1	9.3	8.35	1.93	0.0293	ZNF292	zinc finger protein 292	23036
TC06000789.hg.1	9.78	8.3	2.79	0.0009	ORC3	origin recognition complex subunit 3	23595
TC06000795.hg.1	9.5	10.81	-2.48	0.0035	PNRC1	proline-rich nuclear receptor coactivator 1	10957
TC06000796.hg.1	7.85	6.76	2.13	0.0111	PM20D2	peptidase M20 domain containing 2	135293
TC06000800.hg.1	8.19	7.31	1.85	0.0121	CASP8AP2	caspase 8 associated protein 2	9994
TC06000817.hg.1	8.21	6.7	2.85	0.0009	MANEA	mannosidase, endo-alpha	79694
TC06000824.hg.1	5.69	6.56	-1.83	0.0338	MIR2113	microRNA 2113	100302164
TC06000882.hg.1	8.24	7.57	1.59	0.0027	CDC40	cell division cycle 40	51362
TC06000883.hg.1	12.92	12.16	1.69	0.0061	AMD1	adenosylmethionine decarboxylase 1	262
TC06000886.hg.1	9.12	8.52	1.52	0.0063	GTF3C6	general transcription factor IIIC subunit 6	112495
TC06000888.hg.1	11.69	10.23	2.76	0.0072	RPF2	ribosome production factor 2 homolog	84154
TC06000916.hg.1	9.83	8.85	1.97	0.0091	NT5DC1	5-nucleotidase domain containing 1	221294
TC06000932.hg.1	11.2	10.38	1.76	0.0019	NUS1	NUS1 dehydrodolichyl diphosphate synthase subunit	116150
TC06000937.hg.1	8.27	7.19	2.12	0.0023	ASF1A	anti-silencing function 1A histone chaperone	25842
TC06000947.hg.1	7.72	6.92	1.74	0.002	HSF2	heat shock transcription factor 2	3298
TC06000950.hg.1	5.88	7.28	-2.65	0.0063	SMPDL3A	sphingomyelin phosphodiesterase, acid-like 3A	10924
TC06000964.hg.1	7.88	6.84	2.05	0.0085	TRMT11	tRNA methyltransferase 11 homolog	60487
TC06000966.hg.1	7.28	6.3	1.97	0.0023	CENPW	centromere protein W	387103
TC06000978.hg.1	7.57	6.94	1.55	0.0057	L3MBTL3	l(3)mbt-like 3 (Drosophila)	84456
TC06000983.hg.1	3.71	4.56	-1.8	0.0452	ARG1	arginase 1	383
TC06001002.hg.1	7.6	6.99	1.53	0.0032	TBPL1	TBP-like 1	9519
TC06001031.hg.1	4.27	4.91	-1.56	0.0062	FLJ46906	uncharacterized LOC441172	441172
TC06001044.hg.1	12	11.34	1.58	0.0493	VTA1	vesicle (multivesicular body) trafficking 1	51534
TC06001074.hg.1	7.83	8.99	-2.24	0.0098	SASH1	SAM and SH3 domain containing 1	23328
TC06001079.hg.1	8.85	7.67	2.26	0.0033	SUMO4	small ubiquitin-like modifier 4	387082
TC06001089.hg.1	5.94	7.84	-3.75	0.0374	ULBP1	UL16 binding protein 1	80329
TC06001091.hg.1	10.39	11.05	-1.57	0.0092	PPP1R14C	protein phosphatase 1, regulatory (inhibitor) subunit 14C	81706
TC06001102.hg.1	8.35	7.44	1.87	0.0086	ARMT1	acidic residue methyltransferase 1	79624
TC06001132.hg.1	8.96	9.57	-1.52	0.0137	TULP4	tubby like protein 4	56995
TC06001147.hg.1	11.35	9.33	4.06	0.0055	ACAT2	acetyl-CoA acetyltransferase 2	39
TC06001148.hg.1	7.35	6.63	1.65	0.0012	MRPL18	mitochondrial ribosomal protein L18	29074
TC06001165.hg.1	9.1	8.44	1.58	0.0399	QKI	QKI, KH domain containing, RNA binding	9444
TC06001195.hg.1	7.75	7.12	1.54	0.0258	ERMARD	ER membrane-associated RNA degradation	55780
TC06001221.hg.1	6.02	6.99	-1.95	0.0314	SERPINB6	serpin peptidase inhibitor, clade B (ovalbumin), member 6	5269
TC06001229.hg.1	5.86	6.86	-2.01	0.0068	SLC22A23	solute carrier family 22, member 23	63027
TC06001235.hg.1	7.11	6.25	1.81	0.0166	ECI2	enoyl-CoA delta isomerase 2	10455
TC06001275.hg.1	5.3	6.21	-1.88	0.0455	ADTRP	androgen-dependent TFPI-regulating protein	84830
TC06001280.hg.1	6.33	6.94	-1.53	0.0047	GFOD1	glucose-fructose oxidoreductase domain containing 1	54438
TC06001295.hg.1	11.8	11	1.74	0.0008	NUP153	nucleoporin 153kDa	9972
TC06001302.hg.1	11.48	8.69	6.89	0.0006	DEK	DEK proto-oncogene	7913
TC06001325.hg.1	3.87	4.54	-1.59	0.0305	GPLD1	glycosylphosphatidylinositol specific phospholipase D1	2822
TC06001340.hg.1	6.75	5.82	1.9	0.0469	HIST1H1A	histone cluster 1, H1a	3024
TC06001341.hg.1	5.14	3.22	3.81	0.0033	HIST1H4B	histone cluster 1, H4b	8366
TC06001342.hg.1	8.24	4.38	14.48	2.64e-05	HIST1H3B	histone cluster 1, H3b	8358
TC06001343.hg.1	7.18	4.95	4.69	0.0006	HIST1H2AB	histone cluster 1, H2ab	8335
TC06001344.hg.1	4.56	3.8	1.69	0.0141	HIST1H2BB	histone cluster 1, H2bb	3018
TC06001345.hg.1	4.94	3.76	2.26	0.0427	HIST1H1C	histone cluster 1, H1c	3006
TC06001348.hg.1	8.68	6.37	4.97	0.0003	HIST1H4D	histone cluster 1, H4d	8360
TC06001351.hg.1	5.21	4.1	2.15	0.0183	HIST1H1D	histone cluster 1, H1d	3007
TC06001353.hg.1	7.71	6.1	3.05	9.26e-05	HIST1H3F	histone cluster 1, H3f	8968
TC06001354.hg.1	5.36	4.15	2.32	0.0386	HIST1H3G	histone cluster 1, H3g	8355
TC06001355.hg.1	8.57	10.69	-4.34	0.0137	HIST1H4H	histone cluster 1, H4h	8365
TC06001355.hg.1	8.6	12.63	-16.33	0.0103	HIST1H4H	histone cluster 1, H4h	Coding
TC06001378.hg.1	8.04	7.32	1.65	0.0183	GUSBP2	glucuronidase, beta pseudogene 2	387036
TC06001386.hg.1	7.33	5.99	2.52	0.0086	HIST1H2BJ	histone cluster 1, H2bj	8970
TC06001421.hg.1	5.69	4.6	2.13	0.0004	HIST1H2BL	histone cluster 1, H2bl	8340
TC06001422.hg.1	4.3	3.34	1.95	0.0112	HIST1H2AJ	histone cluster 1, H2aj	8331
TC06001424.hg.1	11.16	8.63	5.77	0.0069	HIST1H4K	histone cluster 1, H4k	8362
TC06001426.hg.1	4.27	3.23	2.06	0.0025	HIST1H1B	histone cluster 1, H1b	3009
TC06001427.hg.1	12.44	9.07	10.32	0.0026	HIST1H3I	histone cluster 1, H3i	8354
TC06001428.hg.1	6.26	3.57	6.48	0.0001	HIST1H4L	histone cluster 1, H4l	8368
TC06001429.hg.1	8.16	4.9	9.59	3.51e-06	HIST1H3J	histone cluster 1, H3j	8356
TC06001430.hg.1	4.77	3.58	2.27	0.0023	HIST1H2AM	histone cluster 1, H2am	8336
TC06001538.hg.1	6.5	11.87	-41.26	0.0187	LY6G6C	lymphocyte antigen 6 complex, locus G6C	80740
TC06001679.hg.1	9.86	8.64	2.32	0.0097	PPIL1	peptidylprolyl isomerase (cyclophilin)-like 1	51645
TC06001692.hg.1	12.51	11.67	1.79	0.0222	GLO1	glyoxalase I	2739
TC06001731.hg.1	11.68	10.5	2.27	0.0474	MRPS10	mitochondrial ribosomal protein S10	55173
TC06001750.hg.1	7.35	8.71	-2.57	0.0307	YIPF3	Yip1 domain family member 3	25844
TC06001785.hg.1	4.14	5.64	-2.83	0.0394	CRISP3	cysteine-rich secretory protein 3	10321
TC06001785.hg.1	3.32	7.29	-15.73	0.0407	CRISP3	cysteine-rich secretory protein 3	Coding
TC06001799.hg.1	9.43	7.94	2.82	0.0017	MCM3	minichromosome maintenance complex component 3	4172
TC06001813.hg.1	8.33	7.64	1.62	0.0024	ELOVL5	ELOVL fatty acid elongase 5	60481
TC06001830.hg.1	8.36	7.71	1.57	0.002	RAB23	RAB23, member RAS oncogene family	51715
TC06001879.hg.1	10.91	9.58	2.52	0.0152	COL12A1	collagen, type XII, alpha 1	1303
TC06001895.hg.1	10.01	9.11	1.87	0.0059	PHIP	pleckstrin homology domain interacting protein	55023
TC06001908.hg.1	9.76	9.03	1.66	0.0381	IBTK	inhibitor of Bruton agammaglobulinemia tyrosine kinase	25998
TC06001911.hg.1	8.22	7.59	1.55	0.0017	PGM3	phosphoglucomutase 3	5238
TC06001915.hg.1	6.23	5.53	1.62	0.0088	CEP162	centrosomal protein 162kDa	22832
TC06001948.hg.1	10.85	10.25	1.52	0.0212	MAP3K7	mitogen-activated protein kinase kinase kinase 7	6885
TC06001955.hg.1	5.82	5.04	1.71	0.0009	GPR63	G protein-coupled receptor 63	81491
TC06001956.hg.1	6.97	5.54	2.69	0.0169	NDUFAF4	NADH dehydrogenase (ubiquinone) complex I, assembly factor 4	29078
TC06001959.hg.1	6.9	5.57	2.51	0.0013	MMS22L	MMS22-like, DNA repair protein	253714
TC06001961.hg.1	7.64	7.05	1.51	0.0171	FBXL4	F-box and leucine-rich repeat protein 4	26235
TC06001963.hg.1	6.66	6.07	1.51	0.0132	COQ3	coenzyme Q3 methyltransferase	51805
TC06001966.hg.1	9.58	8.71	1.82	0.0098	CCNC	cyclin C	892
TC06001970.hg.1	12.03	11.07	1.95	0.0058	ASCC3	activating signal cointegrator 1 complex subunit 3	10973
TC06001982.hg.1	8.66	7.73	1.91	0.0092	ATG5	autophagy related 5	9474
TC06002017.hg.1	7.54	6.7	1.79	0.0369	REV3L	REV3 like, DNA directed polymerase zeta catalytic subunit	5980
TC06002035.hg.1	7.22	6.58	1.56	0.0104	HDAC2	histone deacetylase 2	3066
TC06002059.hg.1	6.68	6.07	1.53	0.0079	MCM9	minichromosome maintenance 9 homologous recombination repair factor	254394
TC06002065.hg.1	6.87	6.12	1.68	0.0124	TBC1D32	TBC1 domain family, member 32	221322
TC06002088.hg.1	8.86	7.78	2.1	0.0027	ECHDC1	ethylmalonyl-CoA decarboxylase 1	55862
TC06002128.hg.1	3.95	4.8	-1.8	0.0227	LOC101928231	uncharacterized LOC101928231	101928231
TC06002133.hg.1	9.23	8.59	1.56	0.0067	HBS1L	HBS1-like translational GTPase	10767
TC06002142.hg.1	7.02	5.54	2.78	0.0002	MTFR2	mitochondrial fission regulator 2	113115
TC06002143.hg.1	10.44	9.15	2.44	0.0102	BCLAF1	BCL2-associated transcription factor 1	9774
TC06002150.hg.1	5.26	6.31	-2.07	0.0302	IL20RA	interleukin 20 receptor, alpha	53832
TC06002197.hg.1	7.89	7.1	1.73	0.0089	SHPRH	SNF2 histone linker PHD RING helicase, E3 ubiquitin protein ligase	257218
TC06002210.hg.1	9.52	8.79	1.66	0.0064	PPIL4	peptidylprolyl isomerase (cyclophilin)-like 4	85313
TC06002219.hg.1	7.22	9.21	-3.96	0.0056	RAET1E	retinoic acid early transcript 1E	135250
TC06002240.hg.1	6.19	4.81	2.61	0.0074	FBXO5	F-box protein 5	26271
TC06002241.hg.1	8.65	8.05	1.51	0.0033	MTRF1L	mitochondrial translational release factor 1-like	54516
TC06002248.hg.1	6.38	5.36	2.03	0.0022	TFB1M	transcription factor B1, mitochondrial	51106
TC06002254.hg.1	11.57	13.09	-2.88	0.0462	MIR4466	microRNA 4466	100616154
TC06002277.hg.1	13.23	12.24	1.98	0.0003	TCP1; SNORA29	t-complex 1; small nucleolar RNA, H/ACA box 29	6950; 677812
TC06002307.hg.1	7.63	7.04	1.5	0.0172	MPC1	mitochondrial pyruvate carrier 1	51660
TC06002403.hg.1	6.7	7.62	-1.89	0.0181	FOXC1	forkhead box C1	2296
TC06002505.hg.1	9.4	7.76	3.12	0.0057	HLA-DQA1	major histocompatibility complex, class II, DQ alpha 1	3117
TC06002577.hg.1	5.03	5.65	-1.54	0.0498	TFAP2A-AS1	TFAP2A antisense RNA 1	100130275
TC06002644.hg.1	15.76	13.15	6.11	0.0009	HIST1H4E	histone cluster 1, H4e	8367
TC06002689.hg.1	6.54	7.93	-2.61	0.0363	HLA-G	major histocompatibility complex, class I, G	3135
TC06002707.hg.1	4.38	5.66	-2.43	0.0012	HLA-B	major histocompatibility complex, class I, B	3106
TC06002723.hg.1	6.78	7.77	-1.98	0.0102	EGFL8; PPT2-EGFL8	EGF-like-domain, multiple 8; PPT2-EGFL8 readthrough (NMD candidate)	80864; 100532746
TC06002746.hg.1	11.98	11.13	1.79	0.0115	HMGA1	high mobility group AT-hook 1	3159
TC06002750.hg.1	6.93	6.26	1.58	0.0448	SNRPC	small nuclear ribonucleoprotein polypeptide C	6631
TC06002757.hg.1	12.18	10.53	3.15	0.0007	SRSF3	serine/arginine-rich splicing factor 3	6428
TC06002913.hg.1	3.6	4.18	-1.5	0.0197	CGA	glycoprotein hormones, alpha polypeptide	1081
TC06002990.hg.1	10.46	9.58	1.83	0.0077	GTF3C6	general transcription factor IIIC subunit 6	112495
TC06002991.hg.1	13.54	11.86	3.21	0.0091	RPF2	ribosome production factor 2 homolog	84154
TC06003089.hg.1	4.41	5.51	-2.14	0.0123	FLJ46906	uncharacterized LOC441172	441172
TC06003152.hg.1	9.81	8.79	2.03	0.0329	SNX9	sorting nexin 9	51429
TC06003166.hg.1	12.98	10.41	5.95	0.0108	ACAT2	acetyl-CoA acetyltransferase 2	39
TC06003227.hg.1	8.54	7.82	1.65	0.0084	ERMARD	ER membrane-associated RNA degradation	55780
TC06003301.hg.1	4.2	3.43	1.71	0.017	DHX16	DEAH (Asp-Glu-Ala-His) box polypeptide 16	8449
TC06003304.hg.1	4.26	3.65	1.52	0.0065	DHX16	DEAH (Asp-Glu-Ala-His) box polypeptide 16	8449
TC06003312.hg.1	4.54	3.66	1.83	0.0031	DHX16	DEAH (Asp-Glu-Ala-His) box polypeptide 16	8449
TC06003341.hg.1	5.15	6.32	-2.26	0.0143	LTB	lymphotoxin beta (TNF superfamily, member 3)	4050
TC06003347.hg.1	3.17	3.82	-1.57	0.0395	LTB	lymphotoxin beta (TNF superfamily, member 3)	4050
TC06003353.hg.1	5.86	6.8	-1.91	0.0367	LY6G6E	lymphocyte antigen 6 complex, locus G6E (pseudogene)	79136
TC06003372.hg.1	6.41	7.93	-2.87	0.0075	DXO	decapping exoribonuclease	1797
TC06003424.hg.1	10.45	8.99	2.76	0.0049	ECI2	enoyl-CoA delta isomerase 2	10455
TC06003476.hg.1	7.6	8.66	-2.09	0.0024	LOC285812	uncharacterized LOC285812	285812
TC06003647.hg.1	5.95	6.83	-1.83	0.0013	USP49	ubiquitin specific peptidase 49	25862
TC06003728.hg.1	10.66	9.43	2.34	0.0106	PHIP	pleckstrin homology domain interacting protein	55023
TC06003812.hg.1	12.6	11.52	2.12	0.0049	HDAC2	histone deacetylase 2	3066
TC06004053.hg.1	9.76	9.14	1.54	0.0172	SNX14	sorting nexin 14	57231
TC06004054.hg.1	12.5	11.5	2	0.0012	SYNCRIP	synaptotagmin binding, cytoplasmic RNA interacting protein	10492
TC06004056.hg.1	10.61	9.78	1.78	0.0054	GOPC	golgi-associated PDZ and coiled-coil motif containing	57120
TC06004059.hg.1	6.3	7.18	-1.84	0.0016	HLA-C	major histocompatibility complex, class I, C	3107
TC06004060.hg.1	6.36	7.69	-2.5	0.0107	HLA-B	major histocompatibility complex, class I, B	3106
TC06004063.hg.1	8.35	7.67	1.61	0.0109	HIST1H2AI	histone cluster 1, H2ai	8329
TC06004065.hg.1	5.08	6.35	-2.42	0.0353	HLA-G	major histocompatibility complex, class I, G	3135
TC06004066.hg.1	6.02	7.03	-2.02	0.0016	HLA-H; HLA-A	major histocompatibility complex, class I, H (pseudogene); major histocompatibility complex, class I, A	3136; 3105
TC06004090.hg.1	8.91	9.81	-1.87	0.0007	ADGRF4	adhesion G protein-coupled receptor F4	221393
TC06004098.hg.1	8.5	7.74	1.7	0.0121	PHACTR2	phosphatase and actin regulator 2	9749
TC06004099.hg.1	10.35	8.9	2.73	0.0008	LTV1	LTV1 ribosome biogenesis factor	84946
TC06004105.hg.1	7.83	7.17	1.59	0.0011	FGFR1OP	FGFR1 oncogene partner	11116
TC06004119.hg.1	12.35	11.61	1.67	0.0014	CLIC1	chloride intracellular channel 1	1192
TC06004121.hg.1	9.8	10.57	-1.69	0.0488	ATF6B	activating transcription factor 6 beta	1388
TC06004137.hg.1	9.33	7.79	2.91	0.0057	ARHGAP18	Rho GTPase activating protein 18	93663
TC07000090.hg.1	7.22	6.39	1.77	0.0044	PHF14	PHD finger protein 14	9678
TC07000110.hg.1	8.78	7.84	1.92	0.0292	BZW2	basic leucine zipper and W2 domains 2	28969
TC07000144.hg.1	5.91	7.61	-3.25	0.0053	GPNMB	glycoprotein (transmembrane) nmb	10457
TC07000155.hg.1	7.79	7.04	1.69	0.0023	MPP6	membrane protein, palmitoylated 6	51678
TC07000160.hg.1	9.18	8.32	1.81	0.0008	CBX3	chromobox homolog 3	11335
TC07000210.hg.1	4.21	3.56	1.56	0.0208	LINC00997	long intergenic non-protein coding RNA 997	401321
TC07000213.hg.1	10.12	10.8	-1.6	0.0255	FKBP9	FK506 binding protein 9	11328
TC07000228.hg.1	10.84	9.97	1.82	0.0165	2019-09-07	septin 7	989
TC07000235.hg.1	14.18	11.01	9.01	0.0082	ANLN	anillin actin binding protein	54443
TC07000259.hg.1	8.71	7.98	1.67	0.0149	MRPL32	mitochondrial ribosomal protein L32	64983
TC07000266.hg.1	9.65	8.91	1.67	0.0137	STK17A	serine/threonine kinase 17a	9263
TC07000338.hg.1	10.8	9.88	1.89	0.001	CCT6A	chaperonin containing TCP1, subunit 6A (zeta 1)	908
TC07000385.hg.1	6.92	9.26	-5.07	0.0266	ZNF107	zinc finger protein 107	51427
TC07000398.hg.1	8.91	8.17	1.67	0.005	CCT6P1	chaperonin containing TCP1, subunit 6 (zeta) pseudogene 1	643253
TC07000476.hg.1	6.64	7.69	-2.08	0.0032	RHBDD2	rhomboid domain containing 2	57414
TC07000485.hg.1	12.19	13.09	-1.87	0.0101	HSPB1	heat shock 27kDa protein 1	3315
TC07000497.hg.1	7.58	6.9	1.6	0.0414	RSBN1L	round spermatid basic protein 1-like	222194
TC07000498.hg.1	7.86	6.61	2.37	0.0003	PHTF2	putative homeodomain transcription factor 2	57157
TC07000509.hg.1	3.49	4.44	-1.93	0.0276	CD36	CD36 molecule (thrombospondin receptor)	948
TC07000516.hg.1	8.29	6.9	2.61	0.0075	HMGN2P11	high mobility group nucleosomal binding domain 2 pseudogene 11
TC07000517.hg.1	11.91	10.66	2.37	0.0175	HNRNPA1P8	heterogeneous nuclear ribonucleoprotein A1 pseudogene 8
TC07000520.hg.1	9.39	8.71	1.6	0.041	DMTF1	cyclin D binding myb-like transcription factor 1	9988
TC07000524.hg.1	9.02	7.34	3.21	0.0001	DBF4	DBF4 zinc finger	10926
TC07000536.hg.1	7.38	6.2	2.27	0.0172	STEAP1	six transmembrane epithelial antigen of the prostate 1	26872
TC07000561.hg.1	7.63	6.97	1.59	0.0059	CASD1	CAS1 domain containing 1	64921
TC07000562.hg.1	7.14	4.98	4.49	0.0196	PEG10	paternally expressed 10	23089
TC07000672.hg.1	9.35	8.52	1.77	0.0209	PMPCB	peptidase (mitochondrial processing) beta	9512
TC07000673.hg.1	12.57	11.82	1.68	0.0456	PSMC2	proteasome 26S subunit, ATPase 2	5701
TC07000679.hg.1	10.52	9.69	1.78	0.0254	KMT2E	lysine (K)-specific methyltransferase 2E	55904
TC07000697.hg.1	11.59	10.6	1.98	0.0194	DLD	dihydrolipoamide dehydrogenase	1738
TC07000723.hg.1	9.5	8.85	1.56	0.0391	CAPZA2	capping protein (actin filament) muscle Z-line, alpha 2	830
TC07000728.hg.1	7.28	6.34	1.92	0.0181	LSM8; NAA38	LSM8 homolog, U6 small nuclear RNA associated; N(alpha)-acetyltransferase 38, NatC auxiliary subunit	51691; 84316
TC07000734.hg.1	5.88	5.25	1.54	0.0217	ING3	inhibitor of growth family member 3	54556
TC07000738.hg.1	10.42	9.3	2.16	0.0357	PTPRZ1	protein tyrosine phosphatase, receptor-type, Z polypeptide 1	5803
TC07000819.hg.1	6.61	5.46	2.22	0.0224	MKLN1	muskelin 1, intracellular mediator containing kelch motifs	4289
TC07000834.hg.1	5.18	6.1	-1.9	0.0115	AKR1B10	aldo-keto reductase family 1, member B10 (aldose reductase)	57016
TC07000863.hg.1	6.97	7.56	-1.5	0.0102	MIR4468	microRNA 4468	100616226
TC07000870.hg.1	6.24	5.59	1.57	0.007	TTC26	tetratricopeptide repeat domain 26	79989
TC07000874.hg.1	5.15	4.48	1.6	0.0063	PP12708
TC07000892.hg.1	9.6	8.86	1.67	0.0101	SSBP1	single-stranded DNA binding protein 1, mitochondrial	6742
TC07000899.hg.1	4.23	5.64	-2.66	0.0143	MGAM	maltase-glucoamylase	8972
TC07000923.hg.1	4.49	5.3	-1.76	0.0435	EPHB6	EPH receptor B6	2051
TC07000928.hg.1	2.82	3.44	-1.54	0.0379	TAS2R39	taste receptor, type 2, member 39	259285
TC07000953.hg.1	7.47	8.5	-2.05	0.0281	CTAGE4	CTAGE family, member 4	100128553
TC07001039.hg.1	8.01	6.92	2.13	0.0233	INSIG1	insulin induced gene 1	3638
TC07001050.hg.1	6.79	6.12	1.58	0.0244	NOM1	nucleolar protein with MIF4G domain 1	64434
TC07001087.hg.1	6.15	7.06	-1.88	0.0028	TMEM184A	transmembrane protein 184A	202915
TC07001177.hg.1	7.79	6.4	2.63	0.0031	TWISTNB	TWIST neighbor	221830
TC07001184.hg.1	8.38	6.53	3.6	0.0002	CDCA7L	cell division cycle associated 7-like	55536
TC07001185.hg.1	6.1	5.46	1.56	0.0142	RAPGEF5	Rap guanine nucleotide exchange factor 5	9771
TC07001192.hg.1	10.25	9.27	1.98	0.0045	FAM126A	family with sequence similarity 126, member A	84668
TC07001197.hg.1	10.25	9.5	1.67	0.0466	TRA2A	transformer 2 alpha homolog (Drosophila)	29896
TC07001207.hg.1	12.12	10.87	2.38	0.0012	CYCS	cytochrome c, somatic	54205
TC07001214.hg.1	13.82	12.27	2.92	0.0011	HNRNPA2B1	heterogeneous nuclear ribonucleoprotein A2/B1	3181
TC07001230.hg.1	8.15	7.14	2.01	0.0038	HIBADH	3-hydroxyisobutyrate dehydrogenase	11112
TC07001274.hg.1	7.77	6.85	1.89	0.0089	DPY19L1; MIR548N	dpy-19-like 1 (C. elegans); microRNA 548n	23333; 100302152
TC07001346.hg.1	8.62	7.45	2.25	0.0024	H2AFV	H2A histone family, member V	94239
TC07001372.hg.1	6.63	5.92	1.64	0.0083	FIGNL1	fidgetin-like 1	63979
TC07001377.hg.1	5.78	6.57	-1.72	0.0498	COBL	cordon-bleu WH2 repeat protein	23242
TC07001452.hg.1	6.68	7.8	-2.17	0.0168	ERV3-1; ZNF117	endogenous retrovirus group 3, member 1; zinc finger protein 117	2086; 51351
TC07001481.hg.1	2.87	3.46	-1.5	0.0362	MIR3914-1	microRNA 3914-1	100500836
TC07001499.hg.1	10.06	9.04	2.03	0.0074	BAZ1B	bromodomain adjacent to zinc finger domain 1B	9031
TC07001509.hg.1	7.51	6.72	1.73	0.0193	RFC2	replication factor C subunit 2	5982
TC07001568.hg.1	8.05	6.6	2.73	0.0023	SEMA3A	sema domain, immunoglobulin domain (Ig), short basic domain, secreted, (semaphorin) 3A	10371
TC07001580.hg.1	7.38	6.32	2.09	0.0003	SLC25A40	solute carrier family 25, member 40	55972
TC07001581.hg.1	9.86	9.25	1.53	0.0168	SRI	sorcin	6717
TC07001582.hg.1	8.45	10.53	-4.23	0.0022	STEAP4	STEAP family member 4	79689
TC07001597.hg.1	9.94	9.15	1.72	0.0077	KRIT1	KRIT1, ankyrin repeat containing	889
TC07001602.hg.1	7.18	6.45	1.66	0.0034	FAM133B; FAM133DP	family with sequence similarity 133, member B; family with sequence similarity 133, member A pseudogene	257415; 728066
TC07001612.hg.1	4.44	3.85	1.51	0.0146	BET1	Bet1 golgi vesicular membrane trafficking protein	10282
TC07001614.hg.1	6.1	5.03	2.11	0.0007	SGCE	sarcoglycan epsilon	8910
TC07001627.hg.1	5.36	6.85	-2.81	0.0407	DLX5	distal-less homeobox 5	1749
TC07001654.hg.1	7.98	6.56	2.68	0.0071	MCM7	minichromosome maintenance complex component 7	4176
TC07001718.hg.1	7.87	7.17	1.63	0.0142	DNAJC2	DnaJ (Hsp40) homolog, subfamily C, member 2	27000
TC07001724.hg.1	8.57	7.58	1.99	0.0099	ORC5	origin recognition complex subunit 5	5001
TC07001734.hg.1	8.85	7.97	1.84	0.0313	PUS7	pseudouridylate synthase 7 (putative)	54517
TC07001737.hg.1	10.52	9.83	1.61	0.0105	SYPL1	synaptophysin-like 1	6856
TC07001747.hg.1	10.34	9.69	1.57	0.0183	LAMB1	laminin, beta 1	3912
TC07001761.hg.1	8.04	7.14	1.85	0.0073	DOCK4	dedicator of cytokinesis 4	9732
TC07001768.hg.1	8.1	7.5	1.51	0.0204	LINC00998	long intergenic non-protein coding RNA 998	401397
TC07001823.hg.1	12.16	12.93	-1.7	0.0013	WASL	Wiskott-Aldrich syndrome-like	8976
TC07001830.hg.1	7.42	6.57	1.8	0.0022	POT1	protection of telomeres 1	25913
TC07001868.hg.1	8.18	6.99	2.29	0.0002	LINC-PINT	long intergenic non-protein coding RNA, p53 induced transcript	378805
TC07001878.hg.1	9.2	8.19	2.02	0.0013	CHCHD3	coiled-coil-helix-coiled-coil-helix domain containing 3	54927
TC07001880.hg.1	7.97	7.18	1.73	0.0069	SLC35B4	solute carrier family 35 (UDP-xylose/UDP-N-acetylglucosamine transporter), member B4	84912
TC07001993.hg.1	7.46	6.16	2.46	0.0023	EZH2	enhancer of zeste 2 polycomb repressive complex 2 subunit	2146
TC07001995.hg.1	10.03	9.39	1.56	0.0124	PDIA4	protein disulfide isomerase family A, member 4	9601
TC07002040.hg.1	8.83	8.24	1.5	0.0236	RHEB	Ras homolog enriched in brain	6009
TC07002047.hg.1	7.18	5.09	4.27	0.0005	XRCC2	X-ray repair complementing defective repair in Chinese hamster cells 2	7516
TC07002054.hg.1	7.48	6.6	1.84	0.0149	PAXIP1	PAX interacting (with transcription-activation domain) protein 1	22976
TC07002083.hg.1	8.19	6.44	3.36	2.54e-05	NCAPG2	non-SMC condensin II complex subunit G2	54892
TC07002148.hg.1	9.23	8.13	2.15	0.002	PHF14	PHD finger protein 14	9678
TC07002162.hg.1	10.28	9.23	2.07	0.043	BZW2	basic leucine zipper and W2 domains 2	28969
TC07002222.hg.1	7.19	5.4	3.47	0.0211	CREB5	cAMP responsive element binding protein 5	9586
TC07002369.hg.1	7.25	8	-1.68	0.0101	ZNF138	zinc finger protein 138	7697
TC07002372.hg.1	8.74	7.93	1.75	0.001	CCT6P3	chaperonin containing TCP1, subunit 6 (zeta) pseudogene 3	643180
TC07002377.hg.1	7.75	6.51	2.36	0.0446	ZNF92	zinc finger protein 92	168374
TC07002441.hg.1	10.61	9.91	1.62	0.0442	DMTF1	cyclin D binding myb-like transcription factor 1	9988
TC07002490.hg.1	4.47	5.35	-1.84	0.005	PPP1R35	protein phosphatase 1, regulatory subunit 35	221908
TC07002518.hg.1	9.93	8.81	2.17	0.0004	BCAP29	B-cell receptor-associated protein 29	55973
TC07002536.hg.1	4.38	3.77	1.53	0.0473	CAV2	caveolin 2	858
TC07002582.hg.1	4.15	3.42	1.67	0.0108	NRF1	nuclear respiratory factor 1	4899
TC07002600.hg.1	5.41	6.17	-1.7	0.0221	AKR1B10	aldo-keto reductase family 1, member B10 (aldose reductase)	57016
TC07002640.hg.1	4.22	5.18	-1.95	0.0368	EPHB6	EPH receptor B6	2051
TC07002665.hg.1	5.9	5.2	1.62	0.0048	ATP6V0E2	ATPase, H+ transporting V0 subunit e2	155066
TC07002957.hg.1	9.57	10.15	-1.5	0.0499	FKBP9P1	FK506 binding protein 9 pseudogene 1	360132
TC07003013.hg.1	9.66	10.29	-1.55	0.0448	STAG3L3	stromal antigen 3-like 3 (pseudogene)	442578
TC07003024.hg.1	9.98	10.57	-1.51	0.0227	STAG3L2	stromal antigen 3-like 2 (pseudogene)	442582
TC07003059.hg.1	12.73	12.03	1.63	0.0177	CYP51A1	cytochrome P450, family 51, subfamily A, polypeptide 1	1595
TC07003060.hg.1	9.06	8.03	2.04	0.0087	FAM133DP	family with sequence similarity 133, member A pseudogene	728066
TC07003091.hg.1	4.68	3.92	1.7	0.0314	RPL19P12	ribosomal protein L19 pseudogene 12	100129424
TC07003113.hg.1	6.76	4.73	4.08	0.0016	DOCK4	dedicator of cytokinesis 4	9732
TC07003116.hg.1	6.99	6.19	1.74	0.0226	LINC00998	long intergenic non-protein coding RNA 998	401397
TC07003148.hg.1	8.13	7.03	2.15	0.0007	POT1	protection of telomeres 1	25913
TC07003320.hg.1	4.98	5.66	-1.61	0.0289	GLCCI1	glucocorticoid induced 1	113263
TC07003326.hg.1	7.39	6.15	2.37	0.0005	GBAS	glioblastoma amplified sequence	2631
TC07003334.hg.1	8.12	7.38	1.67	0.0188	GTPBP10	GTP-binding protein 10 (putative)	85865
TC07003336.hg.1	7.01	6.37	1.55	0.0084	CDK14	cyclin-dependent kinase 14	5218
TC07003353.hg.1	10.42	9.32	2.14	0.0084	PSMA2	proteasome subunit alpha 2	5683
TC07003361.hg.1	12.94	12.25	1.62	0.0211	CYP51A1	cytochrome P450, family 51, subfamily A, polypeptide 1	1595
TC08000022.hg.1	10.1	8.51	3.01	0.0005	AGPAT5	1-acylglycerol-3-phosphate O-acyltransferase 5	55326
TC08000119.hg.1	10.13	9.2	1.9	0.0173	TUSC3	tumor suppressor candidate 3	7991
TC08000125.hg.1	7.1	5.87	2.33	0.0079	ZDHHC2	zinc finger, DHHC-type containing 2	51201
TC08000135.hg.1	9.87	9.02	1.8	0.0152	PCM1	pericentriolar material 1	5108
TC08000151.hg.1	9.35	9.97	-1.54	0.0213	ATP6V1B2	ATPase, H+ transporting, lysosomal 56/58kDa, V1 subunit B2	526
TC08000196.hg.1	8.07	5.81	4.81	1.4e-05	CDCA2	cell division cycle associated 2	157313
TC08000213.hg.1	9.15	6.2	7.71	1.63e-05	ESCO2	establishment of sister chromatid cohesion N-acetyltransferase 2	157570
TC08000245.hg.1	6.96	6.32	1.56	0.0097	UBXN8	UBX domain protein 8	7993
TC08000246.hg.1	8.16	7.19	1.96	0.0175	WRN	Werner syndrome, RecQ helicase-like	7486
TC08000255.hg.1	7.87	6.08	3.46	0.0018	NRG1	neuregulin 1	3084
TC08000258.hg.1	9.24	8.28	1.94	0.0284	MAK16	MAK16 homolog	84549
TC08000327.hg.1	9.97	9.18	1.73	0.0006	VDAC3	voltage-dependent anion channel 3	7419
TC08000333.hg.1	9.94	10.79	-1.81	0.0242	HGSNAT	heparan-alpha-glucosaminide N-acetyltransferase	138050
TC08000346.hg.1	8.96	7.72	2.37	0.0071	MCM4	minichromosome maintenance complex component 4	4173
TC08000348.hg.1	9.49	8.85	1.56	0.0056	UBE2V2	ubiquitin conjugating enzyme E2 variant 2	7336
TC08000382.hg.1	8.99	8.2	1.73	0.0374	TGS1	trimethylguanosine synthase 1	96764
TC08000402.hg.1	8.29	7.67	1.54	0.0255	UBXN2B	UBX domain protein 2B	137886
TC08000412.hg.1	7.08	6	2.12	0.0342	CHD7	chromodomain helicase DNA binding protein 7	55636
TC08000447.hg.1	7.35	6.67	1.6	0.0125	CSPP1	centrosome and spindle pole associated protein 1	79848
TC08000479.hg.1	7.62	7.02	1.52	0.0056	TERF1	telomeric repeat binding factor (NIMA-interacting) 1	7013
TC08000497.hg.1	4.2	3.54	1.58	0.0466	PI15	peptidase inhibitor 15	51050
TC08000528.hg.1	6.84	5.73	2.15	0.0015	LRRCC1	leucine rich repeat and coiled-coil centrosomal protein 1	85444
TC08000553.hg.1	8.33	7.41	1.9	0.0076	OTUD6B	OTU domain containing 6B	51633
TC08000571.hg.1	8.66	7.89	1.71	0.0237	PDP1	pyruvate dehyrogenase phosphatase catalytic subunit 1	54704
TC08000577.hg.1	8.79	7.74	2.06	0.0003	DPY19L4	dpy-19-like 4 (C. elegans)	286148
TC08000594.hg.1	14.02	12.83	2.27	0.0002	MTDH	metadherin	92140
TC08000597.hg.1	10.62	10	1.54	0.0332	LAPTM4B	lysosomal protein transmembrane 4 beta	55353
TC08000602.hg.1	8.46	7.44	2.03	0.0029	POP1	POP1 homolog, ribonuclease P/MRP subunit	10940
TC08000641.hg.1	10.58	9.89	1.62	0.0123	ATP6V1C1	ATPase, H+ transporting, lysosomal 42kDa, V1 subunit C1	528
TC08000648.hg.1	8.88	7.59	2.45	0.0084	DCAF13	DDB1 and CUL4 associated factor 13	25879
TC08000663.hg.1	8.87	8.16	1.64	0.019	EMC2	ER membrane protein complex subunit 2	9694
TC08000667.hg.1	6.24	5.62	1.54	0.0254	ENY2	enhancer of yellow 2 homolog (Drosophila)	56943
TC08000669.hg.1	7.3	6.61	1.61	0.0305	EBAG9	estrogen receptor binding site associated, antigen, 9	9166
TC08000701.hg.1	7.37	5.71	3.18	0.0001	MTBP	MDM2 binding protein	27085
TC08000712.hg.1	6.57	5.66	1.88	0.0003	TBC1D31	TBC1 domain family, member 31	93594
TC08000726.hg.1	6.13	5.38	1.68	0.049	NDUFB9	NADH dehydrogenase (ubiquinone) 1 beta subcomplex, 9, 22kDa	4715
TC08000727.hg.1	4.37	5.1	-1.65	0.0043	LINC00964; ZNF572	long intergenic non-protein coding RNA 964; zinc finger protein 572	157381; 137209
TC08000729.hg.1	12.22	11.47	1.69	0.0075	SQLE	squalene epoxidase	6713
TC08000733.hg.1	7.66	6.76	1.87	0.0446	TRIB1	tribbles pseudokinase 1	10221
TC08000768.hg.1	7.21	6.61	1.52	0.024	PHF20L1	PHD finger protein 20-like 1	51105
TC08000906.hg.1	7.12	9.24	-4.33	0.0007	DEFB1	defensin, beta 1	1672
TC08000943.hg.1	6.03	5.31	1.65	0.0019	MFHAS1	malignant fibrous histiocytoma amplified sequence 1	9258
TC08000980.hg.1	9.9	10.61	-1.64	0.0034	CTSB	cathepsin B	1508
TC08001011.hg.1	10.04	9.22	1.77	0.0051	CNOT7	CCR4-NOT transcription complex subunit 7	29883
TC08001034.hg.1	6.45	7.27	-1.76	0.0118	REEP4	receptor accessory protein 4	80346
TC08001036.hg.1	4.35	5.71	-2.56	0.0065	PHYHIP	phytanoyl-CoA 2-hydroxylase interacting protein	9796
TC08001081.hg.1	5.16	5.76	-1.52	0.0443	CLU	clusterin	1191
TC08001086.hg.1	8.98	5.99	7.95	0.0003	PBK	PDZ binding kinase	55872
TC08001102.hg.1	3.63	4.22	-1.5	0.0266	MIR3148	microRNA 3148	100422876
TC08001138.hg.1	7.47	8.23	-1.7	0.049	RAB11FIP1	RAB11 family interacting protein 1 (class I)	80223
TC08001166.hg.1	9.4	8.8	1.52	0.0242	SFRP1	secreted frizzled-related protein 1	6422
TC08001173.hg.1	9.4	8.71	1.61	0.0288	KAT6A	K(lysine) acetyltransferase 6A	7994
TC08001232.hg.1	5.52	6.39	-1.84	0.0396	SDR16C5	short chain dehydrogenase/reductase family 16C, member 5	195814
TC08001280.hg.1	9.62	8.84	1.72	0.0037	ARMC1	armadillo repeat containing 1	55156
TC08001286.hg.1	5.98	5.14	1.8	0.008	MYBL1	v-myb avian myeloblastosis viral oncogene homolog-like 1	4603
TC08001328.hg.1	9.96	8.99	1.96	0.0084	RPL7	ribosomal protein L7	6129
TC08001368.hg.1	8.32	7.51	1.76	0.0035	IMPA1	inositol(myo)-1(or 4)-monophosphatase 1	3612
TC08001391.hg.1	7.75	7.01	1.67	0.0111	RMDN1	regulator of microtubule dynamics 1	51115
TC08001400.hg.1	8.65	7.84	1.75	0.0033	NBN	nibrin	4683
TC08001407.hg.1	3.88	3.22	1.58	0.0382	C8orf88	chromosome 8 open reading frame 88	100127983
TC08001433.hg.1	6.61	5.42	2.29	0.0008	RAD54B; FSBP	RAD54 homolog B (S. cerevisiae); fibrinogen silencer binding protein	25788; 100861412
TC08001438.hg.1	6.4	5.03	2.58	0.0035	CCNE2	cyclin E2	9134
TC08001440.hg.1	7.56	8.86	-2.46	0.0479	TP53INP1	tumor protein p53 inducible nuclear protein 1	94241
TC08001451.hg.1	8.47	7.37	2.14	0.0182	MTERF3	mitochondrial transcription termination factor 3	51001
TC08001460.hg.1	6.26	5.57	1.61	0.0274	RPL30	ribosomal protein L30	6156
TC08001462.hg.1	8.57	9.66	-2.12	0.0045	NIPAL2	NIPA-like domain containing 2	79815
TC08001491.hg.1	2.6	3.18	-1.5	0.0038	LOC105375680	uncharacterized LOC105375680	105375680
TC08001500.hg.1	8.56	9.18	-1.53	0.0201	KLF10	Kruppel-like factor 10	7071
TC08001507.hg.1	8.86	7.81	2.06	0.0184	SLC25A32	solute carrier family 25 (mitochondrial folate carrier), member 32	81034
TC08001524.hg.1	9.86	8.62	2.36	0.0255	EIF3E	eukaryotic translation initiation factor 3, subunit E	3646
TC08001528.hg.1	9.3	8.03	2.42	0.0011	NUDCD1	NudC domain containing 1	84955
TC08001546.hg.1	9.72	8.75	1.95	0.0014	RAD21; MIR3610	RAD21 cohesin complex component; microRNA 3610	5885; 100500914
TC08001560.hg.1	5.84	4.81	2.03	0.004	DSCC1	DNA replication and sister chromatid cohesion 1	79075
TC08001584.hg.1	8.77	6.61	4.49	1.41e-05	ATAD2	ATPase family, AAA domain containing 2	29028
TC08001590.hg.1	4.31	4.92	-1.52	0.0413	FBXO32	F-box protein 32	114907
TC08001601.hg.1	6.59	5.67	1.89	0.0191	TATDN1	TatD DNase domain containing 1	83940
TC08001602.hg.1	8.27	9.2	-1.91	0.0059	MTSS1	metastasis suppressor 1	9788
TC08001638.hg.1	8.15	7.52	1.55	0.0025	FAM49B	family with sequence similarity 49, member B	51571
TC08001644.hg.1	5.11	4.19	1.9	0.006	ASAP1-IT1	ASAP1 intronic transcript 1	29065
TC08001654.hg.1	4.39	5.57	-2.27	0.0129	LRRC6	leucine rich repeat containing 6	23639
TC08001735.hg.1	7.54	8.37	-1.78	0.0281	NRBP2	nuclear receptor binding protein 2	340371
TC08001736.hg.1	6.74	8.26	-2.86	0.0015	EPPK1	epiplakin 1	83481
TC08001811.hg.1	12.37	11.39	1.97	0.0494	TUSC3	tumor suppressor candidate 3	7991
TC08001835.hg.1	8.83	8.12	1.63	0.032	CCAR2	cell cycle and apoptosis regulator 2	57805
TC08001852.hg.1	5.56	4.51	2.07	0.0097	ESCO2	establishment of sister chromatid cohesion N-acetyltransferase 2	157570
TC08001862.hg.1	12.16	11.1	2.08	0.0067	DCTN6	dynactin 6	10671
TC08001867.hg.1	7.7	6.69	2.01	0.0069	UBXN8	UBX domain protein 8	7993
TC08001876.hg.1	10.51	9.12	2.62	0.0044	MAK16	MAK16 homolog	84549
TC08001884.hg.1	8.65	7.16	2.8	0.0018	TACC1	transforming, acidic coiled-coil containing protein 1	6867
TC08001886.hg.1	8.94	8.22	1.66	0.0269	PLEKHA2	pleckstrin homology domain containing, family A (phosphoinositide binding specific) member 2	59339
TC08001940.hg.1	7.33	6.37	1.95	0.0285	CHD7	chromodomain helicase DNA binding protein 7	55636
TC08001978.hg.1	6.64	5.77	1.82	0.0154	TMEM70	transmembrane protein 70	54968
TC08002029.hg.1	11.13	9.99	2.21	0.0133	MTDH	metadherin	92140
TC08002065.hg.1	11.48	10.03	2.72	0.0041	ENY2	enhancer of yellow 2 homolog (Drosophila)	56943
TC08002090.hg.1	4.38	5.03	-1.57	0.0039	LINC00964	long intergenic non-protein coding RNA 964	157381
TC08002253.hg.1	5.22	6.32	-2.15	0.0368	EGR3	early growth response 3	1960
TC08002364.hg.1	6.44	5.07	2.57	0.0029	MYBL1	v-myb avian myeloblastosis viral oncogene homolog-like 1	4603
TC08002367.hg.1	5.93	5.14	1.72	0.0354	PTTG3P	pituitary tumor-transforming 3, pseudogene	26255
TC08002374.hg.1	3.06	3.74	-1.6	0.0395	SLCO5A1	solute carrier organic anion transporter family, member 5A1	81796
TC08002382.hg.1	13.22	11.87	2.54	0.004	RPL7	ribosomal protein L7	6129
TC08002385.hg.1	6.14	5.14	2.01	0.0465	UBE2W	ubiquitin-conjugating enzyme E2W (putative)	55284
TC08002430.hg.1	5.59	4.18	2.66	0.0007	FSBP	fibrinogen silencer binding protein	100861412
TC08002442.hg.1	13	12.28	1.65	0.0411	STK3	serine/threonine kinase 3	6788
TC08002455.hg.1	8.56	9.58	-2.02	0.0237	KLF10	Kruppel-like factor 10	7071
TC08002509.hg.1	9.72	8.23	2.82	0.028	TATDN1	TatD DNase domain containing 1	83940
TC08002510.hg.1	10.03	11.42	-2.61	0.0083	MTSS1	metastasis suppressor 1	9788
TC08002579.hg.1	10.11	9.5	1.52	0.0422	DCTN6	dynactin 6	10671
TC08002616.hg.1	7.28	6.69	1.51	0.0024	MRPS28	mitochondrial ribosomal protein S28	28957
TC09000015.hg.1	5.6	6.21	-1.53	0.0094	VLDLR	very low density lipoprotein receptor	7436
TC09000031.hg.1	8.05	7.41	1.56	0.0136	CDC37L1	cell division cycle 37-like 1	55664
TC09000038.hg.1	7.43	8.31	-1.85	0.0468	PDCD1LG2	programmed cell death 1 ligand 2	80380
TC09000047.hg.1	8.51	7.44	2.09	0.0014	UHRF2	ubiquitin-like with PHD and ring finger domains 2, E3 ubiquitin protein ligase	115426
TC09000084.hg.1	5.35	4.63	1.64	0.0014	CNTLN	centlein, centrosomal protein	54875
TC09000134.hg.1	12.06	11.05	2.02	0.0029	DNAJA1	DnaJ (Hsp40) homolog, subfamily A, member 1	3301
TC09000143.hg.1	7.38	6.67	1.64	0.0262	ANKRD18B	ankyrin repeat domain 18B	441459
TC09000159.hg.1	4.88	3.61	2.41	0.0348	SNORD121B	small nucleolar RNA, C/D box 121B	100113385
TC09000186.hg.1	6.27	5.04	2.34	0.0064	RPL36AP33	ribosomal protein L36a pseudogene 33	100191039
TC09000207.hg.1	10.22	8.16	4.17	1.52e-05	MELK	maternal embryonic leucine zipper kinase	9833
TC09000231.hg.1	6.29	5.41	1.85	0.0044	AL353791.1
TC09000319.hg.1	7.77	8.35	-1.5	0.0399	TJP2	tight junction protein 2	9414
TC09000324.hg.1	10.66	8.97	3.23	0.0008	SMC5	structural maintenance of chromosomes 5	23137
TC09000330.hg.1	4.58	5.99	-2.66	0.0226	GDA	guanine deaminase	9615
TC09000357.hg.1	7.21	6.01	2.3	0.0003	CEP78	centrosomal protein 78kDa	84131
TC09000384.hg.1	7.23	6.18	2.08	0.0028	RMI1	RecQ mediated genome instability 1	80010
TC09000395.hg.1	8.61	6.39	4.64	6.04e-05	CDC20P1	cell division cycle 20 pseudogene 1
TC09000415.hg.1	10.73	8.09	6.23	0.0004	CKS2	CDC28 protein kinase regulatory subunit 2	1164
TC09000428.hg.1	6.27	5.6	1.59	0.0016	SYK	spleen tyrosine kinase	6850
TC09000436.hg.1	5.83	5.21	1.54	0.0339	CENPP	centromere protein P	401541
TC09000477.hg.1	15.34	13.76	3	0.0076	LOC100422296	parkinson protein 7 pseudogene	100422296
TC09000485.hg.1	4.22	3.55	1.6	0.0048	LOC441454	prothymosin, alpha pseudogene	441454
TC09000492.hg.1	10.45	9.47	1.96	0.0074	NCBP1	nuclear cap binding protein subunit 1	4686
TC09000526.hg.1	10.29	7.94	5.07	0.0008	SMC2	structural maintenance of chromosomes 2	10592
TC09000536.hg.1	5.7	5.09	1.52	0.0262	FSD1L	fibronectin type III and SPRY domain containing 1-like	83856
TC09000537.hg.1	8.47	7.7	1.71	0.0145	FKTN	fukutin	2218
TC09000539.hg.1	7.66	6.47	2.27	0.0458	TMEM38B	transmembrane protein 38B	55151
TC09000566.hg.1	4.29	4.98	-1.61	0.0161	HSDL2	hydroxysteroid dehydrogenase like 2	84263
TC09000571.hg.1	7.98	8.87	-1.86	0.008	SLC31A2	solute carrier family 31 (copper transporter), member 2	1318
TC09000607.hg.1	6.43	5.52	1.87	0.0004	CNTRL	centriolin	11064
TC09000608.hg.1	6.79	7.45	-1.58	0.0463	GSN	gelsolin	2934
TC09000637.hg.1	5.69	4.66	2.05	0.0105	LOC100129034	uncharacterized LOC100129034	100129034
TC09000666.hg.1	4.87	5.62	-1.68	0.0048	LRSAM1	leucine rich repeat and sterile alpha motif containing 1	90678
TC09000677.hg.1	5.75	7.79	-4.1	0.0024	LCN2	lipocalin 2	3934
TC09000686.hg.1	8.34	9.22	-1.84	0.0136	SLC27A4	solute carrier family 27 (fatty acid transporter), member 4	10999
TC09000695.hg.1	9.8	10.89	-2.13	0.0257	SPTAN1	spectrin, alpha, non-erythrocytic 1	6709
TC09000696.hg.1	9.29	8.18	2.16	0.0172	SET	SET nuclear proto-oncogene	6418
TC09000697.hg.1	13.02	12.25	1.7	0.0078	SET	SET nuclear proto-oncogene	6418
TC09000740.hg.1	8.68	7.26	2.67	0.0205	EXOSC2	exosome component 2	23404
TC09000760.hg.1	8.13	7.41	1.65	0.0034	GTF3C4	general transcription factor IIIC subunit 4	9329
TC09000781.hg.1	10.01	9	2.01	0.0059	WDR5	WD repeat domain 5	11091
TC09000874.hg.1	10.06	8.71	2.55	0.0014	PUM3	pumilio RNA binding family member 3	9933
TC09000893.hg.1	9.36	10.25	-1.84	0.0376	ERMP1	endoplasmic reticulum metallopeptidase 1	79956
TC09000901.hg.1	7.24	6.2	2.06	0.003	SNRPEP2	small nuclear ribonucleoprotein polypeptide E pseudogene 2	414153
TC09000916.hg.1	10.17	8.86	2.47	0.0073	NFIB	nuclear factor I/B	4781
TC09000925.hg.1	7.73	5.93	3.47	0.0002	PSIP1	PC4 and SFRS1 interacting protein 1	11168
TC09000933.hg.1	9.75	8.33	2.68	0.0005	HAUS6	HAUS augmin like complex subunit 6	54801
TC09000938.hg.1	8.3	7.42	1.84	0.0037	RPS6	ribosomal protein S6	6194
TC09000965.hg.1	7.18	8.78	-3.02	0.0184	CDKN2B	cyclin-dependent kinase inhibitor 2B (p15, inhibits CDK4)	1030
TC09000968.hg.1	6.66	5.37	2.44	0.0056	ELAVL2	ELAV like neuron-specific RNA binding protein 2	1993
TC09000988.hg.1	10	9.25	1.69	0.013	MOB3B	MOB kinase activator 3B	79817
TC09001008.hg.1	10.29	11.2	-1.87	0.0173	B4GALT1	UDP-Gal:betaGlcNAc beta 1,4- galactosyltransferase, polypeptide 1	2683
TC09001026.hg.1	4.91	6.16	-2.38	0.001	SNORD121A	small nucleolar RNA, C/D box 121A	100113379
TC09001031.hg.1	5.54	4.87	1.59	0.0039	KIF24	kinesin family member 24	347240
TC09001051.hg.1	11.35	10.12	2.35	0.0281	STOML2	stomatin (EPB72)-like 2	30968
TC09001118.hg.1	5.07	4.23	1.79	0.0041	FAM95B1	family with sequence similarity 95, member B1	100133036
TC09001145.hg.1	5.07	4.23	1.79	0.0041	FAM95B1	family with sequence similarity 95, member B1	100133036
TC09001164.hg.1	5.85	5.02	1.77	0.0308	PGM5P2	phosphoglucomutase 5 pseudogene 2	595135
TC09001204.hg.1	8.78	9.5	-1.65	0.0307	TMEM2	transmembrane protein 2	23670
TC09001284.hg.1	12.79	12.18	1.52	0.0041	HNRNPK; MIR7-1	heterogeneous nuclear ribonucleoprotein K; microRNA 7-1	3190; 407043
TC09001286.hg.1	4.77	6.52	-3.37	0.045	SLC28A3	solute carrier family 28 (concentrative nucleoside transporter), member 3	64078
TC09001287.hg.1	7.41	6.67	1.67	0.0069	AGTPBP1	ATP/GTP binding protein 1	23287
TC09001333.hg.1	8.25	7.47	1.72	0.0053	NOL8	nucleolar protein 8	55035
TC09001339.hg.1	8.51	9.1	-1.5	0.0216	IPPK	inositol 1,3,4,5,6-pentakisphosphate 2-kinase	64768
TC09001342.hg.1	6.25	5.55	1.63	0.0279	ZNF484	zinc finger protein 484	83744
TC09001375.hg.1	5.74	4.93	1.76	0.0027	ZNF367	zinc finger protein 367	195828
TC09001417.hg.1	9.79	8.82	1.96	0.0012	TEX10	testis expressed 10	54881
TC09001420.hg.1	6.98	5.73	2.37	0.0034	MRPL50	mitochondrial ribosomal protein L50	54534
TC09001457.hg.1	9.66	7.43	4.68	7.11e-05	CTNNAL1	catenin (cadherin-associated protein), alpha-like 1	8727
TC09001539.hg.1	11.33	10.73	1.52	0.0041	PSMD5	proteasome 26S subunit, non-ATPase 5	5711
TC09001566.hg.1	6.27	5.61	1.58	0.0055	ZBTB6	zinc finger and BTB domain containing 6	10773
TC09001618.hg.1	5.7	6.6	-1.87	0.0015	FAM102A	family with sequence similarity 102, member A	399665
TC09001638.hg.1	7.13	7.98	-1.8	0.0227	ZER1	zyg-11 related, cell cycle regulator	10444
TC09001642.hg.1	7.08	7.72	-1.56	0.0079	SH3GLB2	SH3-domain GRB2-like endophilin B2	56904
TC09001733.hg.1	5.15	5.79	-1.56	0.0229	SEC16A	SEC16 homolog A (S. cerevisiae)	9919
TC09001748.hg.1	5.77	6.94	-2.24	0.0359	CLIC3	chloride intracellular channel 3	9022
TC09001862.hg.1	12.15	11.52	1.55	0.0343	SLC25A6	solute carrier family 25 (mitochondrial carrier; adenine nucleotide translocator), member 6	293
TC09001890.hg.1	6.37	5.22	2.21	0.0025	RPL36AP33	ribosomal protein L36a pseudogene 33	100191039
TC09001996.hg.1	9.08	10.44	-2.56	0.0245	TJP2	tight junction protein 2	9414
TC09002074.hg.1	11.84	9.16	6.42	0.0007	CKS2	CDC28 protein kinase regulatory subunit 2	1164
TC09002101.hg.1	4.9	4.12	1.72	0.011	FAM120A	family with sequence similarity 120A	23196
TC09002189.hg.1	9.93	11.16	-2.35	0.0169	SLC31A2	solute carrier family 31 (copper transporter), member 2	1318
TC09002248.hg.1	5.92	4.74	2.27	0.0003	LOC100129034	uncharacterized LOC100129034	100129034
TC09002286.hg.1	4.51	5.23	-1.64	0.0153	SH3GLB2	SH3-domain GRB2-like endophilin B2	56904
TC09002450.hg.1	8.73	8.04	1.62	0.0227	APTX	aprataxin	54840
TC09002451.hg.1	7.57	6.81	1.69	0.0462	DNAJA1	DnaJ (Hsp40) homolog, subfamily A, member 1	3301
TC09002617.hg.1	6.23	6.89	-1.58	0.0449	RASEF	RAS and EF-hand domain containing	158158
TC09002619.hg.1	5.07	7.13	-4.18	0.0408	SLC28A3	solute carrier family 28 (concentrative nucleoside transporter), member 3	64078
TC09002753.hg.1	8.25	7.08	2.25	0.0053	POLE3	polymerase (DNA directed), epsilon 3, accessory subunit	54107
TC09002776.hg.1	6.64	7.69	-2.07	0.0403	TTLL11	tubulin tyrosine ligase-like family member 11	158135
TC09002791.hg.1	12.08	11.04	2.05	0.0043	MAPKAP1	mitogen-activated protein kinase associated protein 1	79109
TC09002865.hg.1	10.32	12.81	-5.61	0.0169	CLIC3	chloride intracellular channel 3	9022
TC09002890.hg.1	11.36	10.45	1.88	0.0048	TOMM5	translocase of outer mitochondrial membrane 5 homolog (yeast)	401505
TC0X000001.hg.1	6.04	6.83	-1.73	0.0125	PLCXD1	phosphatidylinositol-specific phospholipase C, X domain containing 1	55344
TC0X000033.hg.1	6.39	7.01	-1.54	0.0295	TBL1X	transducin (beta)-like 1X-linked	6907
TC0X000050.hg.1	11.63	10.05	2.98	0.0047	PRPS2	phosphoribosyl pyrophosphate synthetase 2	5634
TC0X000066.hg.1	7.9	7.27	1.56	0.0257	MOSPD2	motile sperm domain containing 2	158747
TC0X000081.hg.1	8.37	7.46	1.87	0.0042	TXLNG	taxilin gamma	55787
TC0X000087.hg.1	6.61	5.9	1.64	0.0356	SCML1	sex comb on midleg-like 1 (Drosophila)	6322
TC0X000101.hg.1	13.82	12.9	1.89	0.0277	SMS	spermine synthase	6611
TC0X000120.hg.1	7.93	6.41	2.87	4.67e-05	POLA1	polymerase (DNA directed), alpha 1, catalytic subunit	5422
TC0X000166.hg.1	3.38	4.11	-1.66	0.004	FAM47C	family with sequence similarity 47, member C	442444
TC0X000229.hg.1	4.53	5.41	-1.84	0.0323	INE1	inactivation escape 1 (non-protein coding)	8552
TC0X000253.hg.1	8.18	7.22	1.94	0.0006	EBP	emopamil binding protein (sterol isomerase)	10682
TC0X000264.hg.1	5.74	6.58	-1.79	0.0192	CCDC120	coiled-coil domain containing 120	90060
TC0X000339.hg.1	8.07	8.7	-1.55	0.0291	UBQLN2	ubiquilin 2	29978
TC0X000341.hg.1	9.04	10.29	-2.39	0.0045	LINC01420	long intergenic non-protein coding RNA 1420	550643
TC0X000350.hg.1	7.6	8.36	-1.69	0.008	TLE1P1	transducin-like enhancer of split 1 pseudogene 1
TC0X000362.hg.1	11.01	10.27	1.68	0.0212	EFNB1	ephrin-B1	1947
TC0X000376.hg.1	7.69	5.98	3.26	6.21e-05	KIF4A	kinesin family member 4A	24137
TC0X000378.hg.1	5.52	6.67	-2.22	0.0001	GDPD2	glycerophosphodiester phosphodiesterase domain containing 2	54857
TC0X000417.hg.1	9.53	8.58	1.94	0.0004	PBDC1	polysaccharide biosynthesis domain containing 1	51260
TC0X000464.hg.1	9.32	7.97	2.56	0.0159	DIAPH2	diaphanous-related formin 2	1730
TC0X000475.hg.1	8.08	6.48	3.04	0.0004	CENPI	centromere protein I	2491
TC0X000519.hg.1	4.49	5.79	-2.47	0.008	RNF128	ring finger protein 128, E3 ubiquitin protein ligase	79589
TC0X000571.hg.1	12.94	14.96	-4.08	0.0246	SLC6A14	solute carrier family 6 (amino acid transporter), member 14	11254
TC0X000574.hg.1	7.8	4.8	8.01	0.0006	DOCK11	dedicator of cytokinesis 11	139818
TC0X000580.hg.1	8.83	8.01	1.76	0.0016	PGRMC1	progesterone receptor membrane component 1	10857
TC0X000593.hg.1	8.19	7.5	1.61	0.0354	ZBTB33	zinc finger and BTB domain containing 33	10009
TC0X000606.hg.1	10.29	9.21	2.1	0.0032	STAG2	stromal antigen 2	10735
TC0X000635.hg.1	10.54	9.77	1.7	0.0035	PHF6	PHD finger protein 6	84295
TC0X000636.hg.1	9.04	8.06	1.97	0.0017	HPRT1	hypoxanthine phosphoribosyltransferase 1	3251
TC0X000681.hg.1	15.95	13.97	3.94	0.0001	HNRNPA3P3	heterogeneous nuclear ribonucleoprotein A3 pseudogene 3
TC0X000744.hg.1	10.08	11.23	-2.22	0.028	ZNF185	zinc finger protein 185 (LIM domain)	7739
TC0X000771.hg.1	8.36	9.19	-1.78	0.0279	ATP6AP1	ATPase, H+ transporting, lysosomal accessory protein 1	537
TC0X000779.hg.1	9.18	8.14	2.06	0.0147	DKC1; SNORA36A; SNORA56	dyskeratosis congenita 1, dyskerin; small nucleolar RNA, H/ACA box 36A; small nucleolar RNA, H/ACA box 56	1736; 677817; 677835
TC0X000783.hg.1	10.02	8.89	2.18	0.0006	BRCC3	BRCA1/BRCA2-containing complex subunit 3	79184
TC0X000784.hg.1	7.82	7.05	1.71	0.0007	VBP1	von Hippel-Lindau binding protein 1	7411
TC0X000792.hg.1	9.99	9.39	1.51	0.0196	VAMP7	vesicle associated membrane protein 7	6845
TC0X000798.hg.1	13.3	12.57	1.65	0.0415	SLC25A6	solute carrier family 25 (mitochondrial carrier; adenine nucleotide translocator), member 6	293
TC0X000872.hg.1	6.11	5	2.16	0.009	FANCB	Fanconi anemia complementation group B	2187
TC0X000878.hg.1	3.56	4.19	-1.55	0.0184	ACE2	angiotensin I converting enzyme 2	59272
TC0X000886.hg.1	9.05	8.38	1.6	0.0019	RBBP7	retinoblastoma binding protein 7	5931
TC0X000909.hg.1	13.85	12.59	2.39	0.0059	EIF1AX	eukaryotic translation initiation factor 1A, X-linked	1964
TC0X000923.hg.1	8.88	7.62	2.39	0.0004	APOO	apolipoprotein O	79135
TC0X000925.hg.1	6.2	5.56	1.56	0.0147	KLHL15	kelch-like family member 15	80311
TC0X000953.hg.1	6.28	5.64	1.56	0.0391	MIR548AJ2	microRNA 548aj-2	100616252
TC0X001064.hg.1	10.29	9.45	1.78	0.0015	SMC1A	structural maintenance of chromosomes 1A	8243
TC0X001162.hg.1	9.19	8.4	1.73	0.0329	RLIM	ring finger protein, LIM domain interacting	51132
TC0X001164.hg.1	9.46	8.84	1.54	0.0043	ABCB7	ATP binding cassette subfamily B member 7	22
TC0X001176.hg.1	8.54	7	2.91	0.0025	TAF9B	TAF9B RNA polymerase II, TATA box binding protein (TBP)-associated factor, 31kDa	51616
TC0X001182.hg.1	9.04	8.32	1.65	0.038	BRWD3	bromodomain and WD repeat domain containing 3	254065
TC0X001186.hg.1	5.54	4.52	2.04	0.0469	RPS6KA6	ribosomal protein S6 kinase, 90kDa, polypeptide 6	27330
TC0X001191.hg.1	8.77	8.07	1.62	0.0234	CHM	choroideremia (Rab escort protein 1)	1121
TC0X001208.hg.1	8.72	8.14	1.5	0.0123	TSPAN6	tetraspanin 6	7105
TC0X001237.hg.1	9.53	8.58	1.94	0.0052	TCEAL8	transcription elongation factor A (SII)-like 8	90843
TC0X001242.hg.1	12.6	11.74	1.82	0.0104	MORF4L2	mortality factor 4 like 2	9643
TC0X001286.hg.1	4.63	6.12	-2.81	0.0053	AMOT; MIR4329	angiomotin; microRNA 4329	154796; 100423009
TC0X001326.hg.1	9.28	8.53	1.68	0.0119	CUL4B	cullin 4B	8450
TC0X001342.hg.1	9.9	9.07	1.78	0.0124	THOC2	THO complex 2	57187
TC0X001355.hg.1	9.79	10.53	-1.67	0.0499	ZDHHC9	zinc finger, DHHC-type containing 9	51114
TC0X001359.hg.1	8.31	7.17	2.21	0.0033	ZNF280C	zinc finger protein 280C	55609
TC0X001363.hg.1	8.14	7.42	1.66	0.0008	ENOX2	ecto-NOX disulfide-thiol exchanger 2	10495
TC0X001370.hg.1	7.51	6.16	2.54	0.0025	MBNL3	muscleblind-like splicing regulator 3	55796
TC0X001388.hg.1	3.36	4.07	-1.63	0.0483	MIR450B	microRNA 450b	100126302
TC0X001393.hg.1	5.42	8.38	-7.76	0.009	MIR503	microRNA 503	574506
TC0X001400.hg.1	8.4	9.86	-2.75	0.0024	FAM127B	family with sequence similarity 127, member B	26071
TC0X001414.hg.1	8.11	7.27	1.79	0.0052	MAP7D3	MAP7 domain containing 3	79649
TC0X001419.hg.1	11.13	9.72	2.65	0.0026	RBMX	RNA binding motif protein, X-linked	27316
TC0X001429.hg.1	8.4	7.61	1.73	0.013	ATP11C	ATPase, class VI, type 11C	286410
TC0X001482.hg.1	6.02	6.63	-1.52	0.0241	TMEM185A	transmembrane protein 185A	84548
TC0X001609.hg.1	8.9	7.64	2.39	0.0067	TXLNG	taxilin gamma	55787
TC0X001705.hg.1	5.84	5.22	1.53	0.0409	USP27X	ubiquitin specific peptidase 27, X-linked	389856
TC0X001859.hg.1	7.81	7.09	1.65	0.0244	STAG2	stromal antigen 2	10735
TC0X001876.hg.1	3.2	3.96	-1.69	0.0387	MIR503HG	MIR503 host gene	84848
TC0X001937.hg.1	9.41	10.55	-2.2	0.005	ATP6AP1	ATPase, H+ transporting, lysosomal accessory protein 1	537
TC0X001948.hg.1	10.76	10	1.69	0.0089	VAMP7	vesicle associated membrane protein 7	6845
TC0X002013.hg.1	9.21	8.07	2.21	0.0002	APOO	apolipoprotein O	79135
TC0X002141.hg.1	5.17	4.25	1.89	0.033	RPS6KA6	ribosomal protein S6 kinase, 90kDa, polypeptide 6	27330
TC0X002170.hg.1	15.42	14.73	1.62	0.0412	MORF4L2	mortality factor 4 like 2	9643
TC0X002226.hg.1	8.76	7.37	2.62	0.0457	SMARCA1	SWI/SNF related, matrix associated, actin dependent regulator of chromatin, subfamily a, member 1	6594
TC0X002231.hg.1	7.47	6.3	2.26	0.0057	MBNL3	muscleblind-like splicing regulator 3	55796
TC0X002235.hg.1	9.61	11.08	-2.76	0.0399	FAM127B	family with sequence similarity 127, member B	26071
TC0X002243.hg.1	13.48	12.26	2.33	0.0107	RBMX	RNA binding motif protein, X-linked	27316
TC0X002337.hg.1	10.11	9.28	1.78	0.0141	ACSL4	acyl-CoA synthetase long-chain family member 4	2182
TC0Y000001.hg.1	6.42	7.54	-2.17	0.0127	PLCXD1	phosphatidylinositol-specific phospholipase C, X domain containing 1	55344
TC0Y000013.hg.1	7.76	8.53	-1.71	0.0034	CD99P1	CD99 molecule pseudogene 1	401577
TC0Y000053.hg.1	9.58	8.78	1.74	0.004	DDX3Y	DEAD (Asp-Glu-Ala-Asp) box helicase 3, Y-linked	8653
TC0Y000072.hg.1	7.78	6.96	1.76	0.0105	EIF1AY	eukaryotic translation initiation factor 1A, Y-linked	9086
TC0Y000109.hg.1	9.95	9.35	1.52	0.0174	VAMP7	vesicle associated membrane protein 7	6845
TC0Y000351.hg.1	9.78	9.16	1.54	0.0441	RPS4Y1	ribosomal protein S4, Y-linked 1	6192
TC0Y000352.hg.1	8.47	9.72	-2.39	0.0198	XGY2; SRY	Xg pseudogene, Y-linked 2; sex determining region Y	100132596; 6736
TC1_gl000191_random000001.hg.1	11.6	10.21	2.61	0.0011	PNRC2	proline-rich nuclear receptor coactivator 2	55629
TC1_gl000191_random000002.hg.1	10.64	9.63	2.02	0.0017	SRSF10	serine/arginine-rich splicing factor 10	10772
TC10000047.hg.1	13.2	11.62	2.99	0.0163	NET1	neuroepithelial cell transforming 1	10276
TC10000070.hg.1	8.01	9.95	-3.83	0.0015	GATA3	GATA binding protein 3	2625
TC10000089.hg.1	7.5	6.57	1.9	0.0212	DHTKD1	dehydrogenase E1 and transketolase domain containing 1	55526
TC10000092.hg.1	11.34	10.44	1.86	0.0081	CDC123	cell division cycle 123	8872
TC10000093.hg.1	5.47	7.39	-3.8	0.0305	CAMK1D	calcium/calmodulin-dependent protein kinase ID	57118
TC10000098.hg.1	8.33	5.83	5.66	0.0006	MCM10	minichromosome maintenance 10 replication initiation factor	55388
TC10000112.hg.1	7.57	6.63	1.92	0.0051	HSPA14	heat shock 70kDa protein 14	51182
TC10000113.hg.1	7	6.09	1.88	0.0022	SUV39H2	suppressor of variegation 3-9 homolog 2 (Drosophila)	79723
TC10000115.hg.1	4.27	5.03	-1.69	0.0155	OLAH	oleoyl-ACP hydrolase	55301
TC10000122.hg.1	7.79	6.35	2.7	0.0053	PTER	phosphotriesterase related	9317
TC10000140.hg.1	9.78	9.12	1.58	0.0172	ARL5B	ADP-ribosylation factor like GTPase 5B	221079
TC10000185.hg.1	8.03	6.6	2.7	0.0032	PDSS1	prenyl (decaprenyl) diphosphate synthase, subunit 1	23590
TC10000189.hg.1	8.65	7.2	2.72	0.002	MASTL	microtubule associated serine/threonine kinase-like	84930
TC10000290.hg.1	6.38	5.41	1.96	0.0002	ZNF22	zinc finger protein 22	7570
TC10000301.hg.1	3.87	4.46	-1.5	0.0461	GPRIN2	G protein regulated inducer of neurite outgrowth 2	9721
TC10000313.hg.1	6.95	9.48	-5.78	0.0354	FAM25C; FAM25G; FAM25BP	family with sequence similarity 25, member C; family with sequence similarity 25, member G; protein FAM25	644054; 100133093; 100132929
TC10000322.hg.1	7.53	6.86	1.59	0.0163	MAPK8	mitogen-activated protein kinase 8	5599
TC10000361.hg.1	8.49	6.85	3.1	0.0011	TFAM	transcription factor A, mitochondrial	7019
TC10000373.hg.1	8.54	5.68	7.25	0.0004	CDK1	cyclin-dependent kinase 1	983
TC10000385.hg.1	8.27	8.88	-1.52	0.0132	NRBF2	nuclear receptor binding factor 2	29982
TC10000400.hg.1	8.28	7.69	1.5	0.0144	SIRT1	sirtuin 1	23411
TC10000403.hg.1	10.15	8.78	2.59	0.0041	HNRNPH3	heterogeneous nuclear ribonucleoprotein H3 (2H9)	3189
TC10000408.hg.1	10.51	9.93	1.5	0.0116	CCAR1; SNORD98	cell division cycle and apoptosis regulator 1; small nucleolar RNA, C/D box 98	55749; 692211
TC10000412.hg.1	9.19	8.07	2.18	0.0043	DDX50	DEAD (Asp-Glu-Ala-Asp) box polypeptide 50	79009
TC10000413.hg.1	13.43	12.51	1.89	0.0435	DDX21	DEAD (Asp-Glu-Ala-Asp) box helicase 21	9188
TC10000425.hg.1	8.53	7.57	1.94	0.0167	H2AFY2	H2A histone family, member Y2	55506
TC10000434.hg.1	9.69	10.28	-1.51	0.0145	SGPL1	sphingosine-1-phosphate lyase 1	8879
TC10000468.hg.1	9.21	9.84	-1.55	0.0302	SEC24C	SEC24 homolog C, COPII coat complex component	9632
TC10000479.hg.1	11.9	10.76	2.2	0.0341	ADK	adenosine kinase	132
TC10000565.hg.1	7.04	7.82	-1.72	0.019	ZMIZ1	zinc finger, MIZ-type containing 1	57178
TC10000575.hg.1	6.85	7.96	-2.16	0.0006	TMEM254	transmembrane protein 254	80195
TC10000592.hg.1	4.87	7.56	-6.47	0.0032	C10orf99	chromosome 10 open reading frame 99	387695
TC10000593.hg.1	4.02	6.03	-4.02	0.0026	CDHR1	cadherin-related family member 1	92211
TC10000609.hg.1	9.83	9.25	1.5	0.0165	BMPR1A	bone morphogenetic protein receptor type IA	657
TC10000611.hg.1	6.19	6.81	-1.54	0.0267	SNCG	synuclein gamma	6623
TC10000613.hg.1	8.53	7.35	2.26	0.001	FAM35A	family with sequence similarity 35, member A	54537
TC10000628.hg.1	5.18	8.34	-8.89	0.0172	LIPK	lipase, family member K	643414
TC10000629.hg.1	3.72	5.89	-4.53	0.0249	LIPN	lipase, family member N	643418
TC10000630.hg.1	3.61	6.28	-6.36	0.0237	LIPM	lipase, family member M	340654
TC10000644.hg.1	9.88	8.06	3.52	0.0018	KIF20B	kinesin family member 20B	9585
TC10000648.hg.1	7.68	6.9	1.72	0.0053	RPP30	ribonuclease P/MRP 30kDa subunit	10556
TC10000652.hg.1	6.92	6.25	1.59	0.0087	PCGF5	polycomb group ring finger 5	84333
TC10000659.hg.1	10.44	6.52	15.14	2.74e-05	KIF11	kinesin family member 11	3832
TC10000664.hg.1	8.95	5.75	9.2	5.47e-05	CEP55	centrosomal protein 55kDa	55165
TC10000673.hg.1	8.22	5.99	4.69	0.0005	HELLS	helicase, lymphoid-specific	3070
TC10000681.hg.1	6.92	6.17	1.68	0.0269	ZNF518A	zinc finger protein 518A	9849
TC10000772.hg.1	7.29	5.87	2.68	0.0004	TAF5	TAF5 RNA polymerase II, TATA box binding protein (TBP)-associated factor, 100kDa	6877
TC10000778.hg.1	7.43	8.94	-2.83	0.0005	SH3PXD2A-AS1	SH3PXD2A antisense RNA 1	100505839
TC10000802.hg.1	10.28	8.62	3.17	0.0002	SMC3	structural maintenance of chromosomes 3	9126
TC10000837.hg.1	8.31	7.56	1.68	0.0081	TRUB1	TruB pseudouridine (psi) synthase family member 1	142940
TC10000841.hg.1	11.02	11.93	-1.88	0.0431	PNLIPRP3	pancreatic lipase-related protein 3	119548
TC10000860.hg.1	4.25	3.6	1.56	0.0261	TOMM22P5	translocase of outer mitochondrial membrane 22 homolog (yeast) pseudogene 5
TC10000883.hg.1	6.34	6.99	-1.57	0.0076	TACC2	transforming, acidic coiled-coil containing protein 2	10579
TC10000884.hg.1	4	5.48	-2.8	0.0006	BTBD16	BTB (POZ) domain containing 16	118663
TC10000900.hg.1	10.13	9.22	1.87	0.0034	BUB3	BUB3 mitotic checkpoint protein	9184
TC10000912.hg.1	8.05	7.45	1.52	0.0188	EDRF1	erythroid differentiation regulatory factor 1	26098
TC10000915.hg.1	8.48	7.09	2.61	9.36e-05	BCCIP	BRCA2 and CDKN1A interacting protein	56647
TC10000986.hg.1	5.79	7.61	-3.54	0.0021	AKR1C2	aldo-keto reductase family 1, member C2	1646
TC10000995.hg.1	3.49	4.43	-1.91	0.0367	CALML3-AS1	CALML3 antisense RNA 1	100132159
TC10001030.hg.1	6.7	5.58	2.17	0.0429	SFTA1P	surfactant associated 1, pseudogene	207107
TC10001042.hg.1	8.93	8.31	1.54	0.0109	NUDT5	nudix hydrolase 5	11164
TC10001050.hg.1	7.99	7.34	1.57	0.0063	SEPHS1	selenophosphate synthetase 1	22929
TC10001065.hg.1	8.69	8.07	1.53	0.0129	FAM188A	family with sequence similarity 188, member A	80013
TC10001110.hg.1	5.6	5	1.51	0.0367	PRTFDC1	phosphoribosyl transferase domain containing 1	56952
TC10001146.hg.1	3.41	2.77	1.55	0.0156	MIR938	microRNA 938	100126327
TC10001159.hg.1	9.11	8.12	1.99	0.0252	ARHGAP12	Rho GTPase activating protein 12	94134
TC10001188.hg.1	6.32	5.62	1.63	0.0125	ZNF25	zinc finger protein 25	219749
TC10001201.hg.1	9.72	9.01	1.64	0.0245	HNRNPF	heterogeneous nuclear ribonucleoprotein F	3185
TC10001238.hg.1	13.84	13	1.79	0.0195	HNRNPA1P33	heterogeneous nuclear ribonucleoprotein A1 pseudogene 33	728643
TC10001239.hg.1	6.88	9.53	-6.24	0.0194	FAM25C; FAM25G; FAM25BP	family with sequence similarity 25, member C; family with sequence similarity 25, member G; protein FAM25	644054; 100133093; 100132929
TC10001257.hg.1	8.61	10.96	-5.13	0.0213	FAM25C; FAM25G; FAM25BP	family with sequence similarity 25, member C; family with sequence similarity 25, member G; protein FAM25	644054; 100133093; 100132929
TC10001280.hg.1	3.07	4.32	-2.38	0.0222	FAM25D	family with sequence similarity 25, member D
TC10001299.hg.1	6.78	5.18	3.04	0.0013	LINC01468	long intergenic non-protein coding RNA 1468	101928687
TC10001309.hg.1	6.72	5.78	1.92	0.0029	ZWINT	ZW10 interacting kinetochore protein	11130
TC10001312.hg.1	8.34	7.55	1.72	0.036	IPMK	inositol polyphosphate multikinase	253430
TC10001347.hg.1	6.81	5.33	2.78	0.0003	DNA2	DNA replication helicase/nuclease 2	1763
TC10001374.hg.1	12.15	13.47	-2.5	0.0015	PSAP	prosaposin	5660
TC10001503.hg.1	3.46	4.49	-2.04	0.0488	MIR4679-2	microRNA 4679-2	100616192
TC10001545.hg.1	8.85	7.53	2.5	0.008	NOC3L	NOC3-like DNA replication regulator	64318
TC10001549.hg.1	12.49	13.56	-2.1	0.0089	PDLIM1	PDZ and LIM domain 1	9124
TC10001555.hg.1	6.75	7.97	-2.33	0.0322	BLNK	B-cell linker	29760
TC10001612.hg.1	7.36	6.38	1.97	0.0045	NPM3	nucleophosmin/nucleoplasmin 3	10360
TC10001624.hg.1	8.8	7.9	1.86	0.0007	ARL3	ADP-ribosylation factor like GTPase 3	403
TC10001640.hg.1	4.9	6.04	-2.21	0.0088	MIR4482	microRNA 4482	100616323
TC10001655.hg.1	9.04	8.44	1.52	0.0058	SMNDC1	survival motor neuron domain containing 1	10285
TC10001667.hg.1	9.97	8.91	2.07	0.0289	ZDHHC6	zinc finger, DHHC-type containing 6	64429
TC10001673.hg.1	7.02	6.02	1.99	0.0073	DCLRE1A	DNA cross-link repair 1A	9937
TC10001676.hg.1	8.07	8.86	-1.72	0.0378	ABLIM1	actin binding LIM protein 1	3983
TC10001691.hg.1	7.55	6.89	1.58	0.005	RAB11FIP2	RAB11 family interacting protein 2 (class I)	22841
TC10001692.hg.1	7.45	6.82	1.55	0.0038	FAM204A	family with sequence similarity 204, member A	63877
TC10001702.hg.1	12.32	10.62	3.25	0.0002	PRDX3	peroxiredoxin 3	10935
TC10001704.hg.1	7.08	6.46	1.54	0.0065	RGS10	regulator of G-protein signaling 10	6001
TC10001707.hg.1	10.18	9.25	1.91	0.0363	MCMBP	minichromosome maintenance complex binding protein	79892
TC10001714.hg.1	7.26	6.47	1.72	0.0041	NSMCE4A	NSE4 homolog A, SMC5-SMC6 complex component	54780
TC10001756.hg.1	11.95	7.81	17.62	0.0005	MKI67	marker of proliferation Ki-67	4288
TC10001855.hg.1	9.83	8.18	3.14	0.0061	NET1	neuroepithelial cell transforming 1	10276
TC10001914.hg.1	7.24	5.71	2.87	0.0033	SUV39H2	suppressor of variegation 3-9 homolog 2 (Drosophila)	79723
TC10002052.hg.1	6.85	6.11	1.67	0.0124	FAM35BP	family with sequence similarity 35, member A pseudogene	414241
TC10002078.hg.1	9.89	7.71	4.54	0.0004	TFAM	transcription factor A, mitochondrial	7019
TC10002092.hg.1	11.4	12.17	-1.71	0.0176	ARID5B	AT rich interactive domain 5B (MRF1-like)	84159
TC10002127.hg.1	5.12	4.47	1.57	0.0411	LOC101929112	uncharacterized LOC101929112	101929112
TC10002160.hg.1	8.06	9	-1.93	0.0481	ZMIZ1	zinc finger, MIZ-type containing 1	57178
TC10002196.hg.1	9.61	8.61	1.99	0.009	FAS	Fas cell surface death receptor	355
TC10002200.hg.1	10.46	8.39	4.21	0.0003	KIF20B	kinesin family member 20B	9585
TC10002220.hg.1	5.83	5.16	1.59	0.0219	KIF11	kinesin family member 11	3832
TC10002226.hg.1	7.52	5.42	4.3	0.0009	HELLS	helicase, lymphoid-specific	3070
TC10002266.hg.1	7.26	8.26	-2	0.0003	SH3PXD2A-AS1	SH3PXD2A antisense RNA 1	100505839
TC10002474.hg.1	7.93	7.34	1.5	0.0098	UPF2	UPF2 regulator of nonsense transcripts homolog (yeast)	26019
TC10002484.hg.1	4.87	4.02	1.8	0.0113	C1QL3	complement component 1, q subcomponent-like 3	389941
TC10002686.hg.1	6.98	5.48	2.84	0.0002	DNA2	DNA replication helicase/nuclease 2	1763
TC10002734.hg.1	6.12	6.78	-1.58	0.0459	ANXA11	annexin A11	311
TC10002791.hg.1	8.07	6.92	2.22	0.004	ARHGAP19-SLIT1	ARHGAP19-SLIT1 readthrough (NMD candidate)	100533184
TC10002855.hg.1	6.05	5.35	1.63	0.0321	FAM204A	family with sequence similarity 204, member A	63877
TC10002924.hg.1	5.34	6.71	-2.58	0.0069	AKR1C1	aldo-keto reductase family 1, member C1	1645
TC10002931.hg.1	8.11	7.52	1.51	0.0124	CHUK	conserved helix-loop-helix ubiquitous kinase	1147
TC10002932.hg.1	6.63	5.98	1.56	0.0276	DCLRE1C	DNA cross-link repair 1C	64421
TC10002935.hg.1	8.4	7.76	1.55	0.0079	BMI1	BMI1 proto-oncogene, polycomb ring finger	648
TC10002940.hg.1	4.71	6.88	-4.52	0.0186	FAM25A	family with sequence similarity 25, member A	643161
TC10002941.hg.1	4.74	4.06	1.6	0.0153	STAMBPL1	STAM binding protein-like 1	57559
TC10002949.hg.1	5.7	4.91	1.73	0.0088	ZNF511	zinc finger protein 511	118472
TC10002952.hg.1	7.77	6.45	2.5	0.0053	ARHGAP19	Rho GTPase activating protein 19	84986
TC10002958.hg.1	10.16	10.88	-1.65	0.0423	PI4K2A	phosphatidylinositol 4-kinase type 2 alpha	55361
TC10002961.hg.1	7.47	6.89	1.5	0.0416	NSUN6	NOP2/Sun domain family, member 6	221078
TC10002972.hg.1	4.2	5.11	-1.88	0.0123	CYP2C18	cytochrome P450, family 2, subfamily C, polypeptide 18	1562
TC11000026.hg.1	6.43	7.04	-1.52	0.0059	EPS8L2	EPS8-like 2	64787
TC11000032.hg.1	5.97	6.96	-1.98	0.0095	PNPLA2	patatin-like phospholipase domain containing 2	57104
TC11000063.hg.1	7.75	8.36	-1.52	0.0447	CD81	CD81 molecule	975
TC11000088.hg.1	7.86	8.93	-2.09	0.019	STIM1; MIR4687	stromal interaction molecule 1; microRNA 4687	6786; 100616453
TC11000090.hg.1	10.68	9.28	2.64	0.0072	RRM1	ribonucleotide reductase M1	6240
TC11000166.hg.1	6.35	7.24	-1.85	0.0469	TMEM9B-AS1	TMEM9B antisense RNA 1	493900
TC11000170.hg.1	14.09	13.14	1.94	0.0069	IPO7	importin 7	10527
TC11000184.hg.1	6.23	6.98	-1.69	0.0158	AMPD3	adenosine monophosphate deaminase 3	272
TC11000208.hg.1	12.7	11.28	2.67	0.0302	FAR1	fatty acyl CoA reductase 1	84188
TC11000228.hg.1	7.3	6.62	1.59	0.0046	NUCB2	nucleobindin 2	4925
TC11000246.hg.1	5.74	7.25	-2.84	0.0148	TMEM86A	transmembrane protein 86A	144110
TC11000252.hg.1	8.18	9.39	-2.31	0.0036	NAV2	neuron navigator 2	89797
TC11000257.hg.1	9.58	8.2	2.59	0.0031	PRMT3	protein arginine methyltransferase 3	10196
TC11000283.hg.1	7.55	6.81	1.67	0.0057	METTL15	methyltransferase like 15	196074
TC11000295.hg.1	8.89	7.64	2.38	0.0024	ARL14EP	ADP-ribosylation factor like GTPase 14 effector protein	120534
TC11000302.hg.1	6.54	5.9	1.57	0.0277	DNAJC24	DnaJ (Hsp40) homolog, subfamily C, member 24	120526
TC11000303.hg.1	9.18	8.25	1.91	0.0035	ELP4	elongator acetyltransferase complex subunit 4	26610
TC11000309.hg.1	13.58	12.66	1.9	0.038	EIF3M	eukaryotic translation initiation factor 3, subunit M	10480
TC11000310.hg.1	11.06	12.12	-2.09	0.0047	PRRG4	proline rich Gla (G-carboxyglutamic acid) 4 (transmembrane)	79056
TC11000311.hg.1	10.42	9.18	2.36	0.0015	QSER1	glutamine and serine rich 1	79832
TC11000314.hg.1	7.69	8.67	-1.98	0.0475	LINC00294	long intergenic non-protein coding RNA 294	283267
TC11000325.hg.1	10.19	9.08	2.16	0.013	NAT10	N-acetyltransferase 10 (GCN5-related)	55226
TC11000337.hg.1	8.41	7.53	1.84	0.0282	FJX1	four jointed box 1	24147
TC11000360.hg.1	11.71	10.92	1.73	0.0053	API5	apoptosis inhibitor 5	8539
TC11000399.hg.1	8.25	9.02	-1.7	0.03	ATG13	autophagy related 13	9776
TC11000482.hg.1	8.23	5.18	8.29	9.27e-05	FAM111B	family with sequence similarity 111, member B	374393
TC11000541.hg.1	7.69	6.71	1.98	0.0357	FEN1	flap structure-specific endonuclease 1	2237
TC11000575.hg.1	10.82	11.42	-1.52	0.0328	RTN3	reticulon 3	10313
TC11000588.hg.1	6.31	7.07	-1.69	0.0138	DNAJC4	DnaJ (Hsp40) homolog, subfamily C, member 4	3338
TC11000597.hg.1	10.3	11.31	-2.01	0.0035	PRDX5	peroxiredoxin 5	25824
TC11000627.hg.1	6.13	6.76	-1.55	0.0166	FRMD8	FERM domain containing 8	83786
TC11000628.hg.1	10.71	12.85	-4.4	0.0044	NEAT1; MIR612	nuclear paraspeckle assembly transcript 1 (non-protein coding); microRNA 612	283131; 693197
TC11000642.hg.1	4.68	6.39	-3.28	0.0065	OVOL1	ovo-like zinc finger 1	5017
TC11000651.hg.1	3.82	4.63	-1.76	0.0214	CST6	cystatin E/M	1474
TC11000679.hg.1	10.71	12.01	-2.46	0.0053	RHOD	ras homolog family member D	29984
TC11000680.hg.1	9.45	10.35	-1.86	0.0291	KDM2A	lysine (K)-specific demethylase 2A	22992
TC11000703.hg.1	7.54	6.93	1.53	0.0326	NDUFS8; MIR4691	NADH dehydrogenase (ubiquinone) Fe-S protein 8, 23kDa (NADH-coenzyme Q reductase); microRNA 4691	4728; 100616403
TC11000708.hg.1	11.69	10.97	1.64	0.0032	PPP6R3	protein phosphatase 6, regulatory subunit 3	55291
TC11000734.hg.1	7.77	8.4	-1.55	0.009	NADSYN1	NAD synthetase 1	55191
TC11000770.hg.1	5.92	6.53	-1.53	0.0092	ATG16L2	autophagy related 16-like 2	89849
TC11000772.hg.1	7.76	8.54	-1.72	0.0319	P2RY2	purinergic receptor P2Y, G-protein coupled, 2	5029
TC11000784.hg.1	9.72	10.76	-2.05	0.0087	PPME1	protein phosphatase methylesterase 1	51400
TC11000790.hg.1	8.73	7.13	3.03	0.0037	POLD3	polymerase (DNA-directed), delta 3, accessory subunit	10714
TC11000812.hg.1	5.79	8.71	-7.54	0.0045	DGAT2	diacylglycerol O-acyltransferase 2	84649
TC11000824.hg.1	9.74	8.76	1.98	0.0046	ACER3	alkaline ceramidase 3	55331
TC11000854.hg.1	7.13	5.92	2.31	0.0019	DDIAS	DNA damage-induced apoptosis suppressor	220042
TC11000864.hg.1	7.14	6.33	1.76	0.0104	TMEM126B	transmembrane protein 126B	55863
TC11000870.hg.1	6.64	6.04	1.52	0.0097	EED	embryonic ectoderm development	8726
TC11000908.hg.1	8.39	7.03	2.56	0.0012	CEP295	centrosomal protein 295kDa	85459
TC11000933.hg.1	8.75	7.5	2.38	0.0067	CEP57	centrosomal protein 57kDa	9702
TC11000963.hg.1	8.73	6.77	3.88	0.0009	DYNC2H1	dynein, cytoplasmic 2, heavy chain 1	79659
TC11000970.hg.1	9.57	8.76	1.76	0.0151	AASDHPPT	aminoadipate-semialdehyde dehydrogenase-phosphopantetheinyl transferase	60496
TC11000977.hg.1	10.58	9.69	1.86	0.005	CUL5	cullin 5	8065
TC11000979.hg.1	8.65	7.62	2.03	0.0008	ACAT1	acetyl-CoA acetyltransferase 1	38
TC11000980.hg.1	8.35	7.24	2.15	0.0079	ATM	ATM serine/threonine kinase	472
TC11000981.hg.1	10.24	9.31	1.91	0.0027	DDX10	DEAD (Asp-Glu-Ala-Asp) box polypeptide 10	1662
TC11001005.hg.1	9.96	9.25	1.63	0.0114	DLAT	dihydrolipoamide S-acetyltransferase	1737
TC11001048.hg.1	7.49	8.3	-1.75	0.0012	SIDT2	SID1 transmembrane family, member 2	51092
TC11001049.hg.1	5.42	6.72	-2.46	0.0086	TAGLN	transgelin	6876
TC11001100.hg.1	4.14	5.28	-2.21	0.0412	POU2F3	POU class 2 homeobox 3	25833
TC11001132.hg.1	6.6	7.5	-1.87	0.0306	VWA5A	von Willebrand factor A domain containing 5A	4013
TC11001150.hg.1	6.05	5.16	1.86	0.0142	CCDC15	coiled-coil domain containing 15	80071
TC11001151.hg.1	6.29	7.3	-2.02	0.0223	SLC37A2	solute carrier family 37 (glucose-6-phosphate transporter), member 2	219855
TC11001173.hg.1	9	8.21	1.73	0.0015	DCPS	decapping enzyme, scavenger	28960
TC11001192.hg.1	9.27	10.45	-2.27	0.0343	TMEM45B	transmembrane protein 45B	120224
TC11001232.hg.1	6.33	7.12	-1.73	0.0055	ANO9	anoctamin 9	338440
TC11001362.hg.1	8.6	10.03	-2.69	0.0405	TPP1	tripeptidyl peptidase I	1200
TC11001381.hg.1	6.1	7.86	-3.38	0.0276	NLRP10	NLR family, pyrin domain containing 10	338322
TC11001388.hg.1	5.24	5.98	-1.67	0.0338	TRIM66	tripartite motif containing 66	9866
TC11001444.hg.1	6.03	7.14	-2.15	0.0133	CYP2R1	cytochrome P450, family 2, subfamily R, polypeptide 1	120227
TC11001450.hg.1	6.15	6.92	-1.7	0.0463	PLEKHA7	pleckstrin homology domain containing, family A member 7	144100
TC11001461.hg.1	8.19	7.32	1.83	0.0039	SAAL1	serum amyloid A-like 1	113174
TC11001465.hg.1	7.46	8.34	-1.83	0.0208	HPS5; H6PD	Hermansky-Pudlak syndrome 5; hexose-6-phosphate dehydrogenase (glucose 1-dehydrogenase)	11234; 9563
TC11001478.hg.1	7.6	6.13	2.76	0.0003	E2F8	E2F transcription factor 8	79733
TC11001510.hg.1	10.06	9.21	1.8	0.0039	LIN7C	lin-7 homolog C (C. elegans)	55327
TC11001517.hg.1	8.34	5.73	6.08	0.0004	KIF18A	kinesin family member 18A	81930
TC11001525.hg.1	6.19	5.35	1.78	0.011	IMMP1L	inner mitochondrial membrane peptidase subunit 1	196294
TC11001536.hg.1	9.8	9.14	1.57	0.0295	CSTF3	cleavage stimulation factor, 3 pre-RNA, subunit 3	1479
TC11001548.hg.1	7.02	6.17	1.8	0.0096	APIP	APAF1 interacting protein	51074
TC11001557.hg.1	8.31	7.61	1.62	0.0112	COMMD9	COMM domain containing 9	29099
TC11001724.hg.1	11.51	10.54	1.96	0.0173	CKAP5	cytoskeleton associated protein 5	9793
TC11001738.hg.1	8.97	8.02	1.93	0.0005	PSMC3	proteasome 26S subunit, ATPase 3	5702
TC11001750.hg.1	8.73	7.62	2.16	0.0085	NUP160	nucleoporin 160kDa	23279
TC11001787.hg.1	7.91	8.54	-1.54	0.0123	TNKS1BP1	tankyrase 1 binding protein 1	85456
TC11001788.hg.1	11.7	10.01	3.22	0.0055	SSRP1	structure specific recognition protein 1	6749
TC11001835.hg.1	7.76	6.64	2.18	0.0082	MRPL16	mitochondrial ribosomal protein L16	54948
TC11001837.hg.1	9.39	11.93	-5.85	0.0018	TCN1	transcobalamin I (vitamin B12 binding protein, R binder family)	6947
TC11001844.hg.1	9.15	8.4	1.69	0.0234	PRPF19	pre-mRNA processing factor 19	27339
TC11001933.hg.1	13.56	14.25	-1.62	0.0099	MALAT1	metastasis associated lung adenocarcinoma transcript 1 (non-protein coding)	378938
TC11001967.hg.1	5.55	4.9	1.56	0.0054	MRPL11	mitochondrial ribosomal protein L11	65003
TC11001975.hg.1	6.75	7.49	-1.66	0.0015	SPTBN2	spectrin, beta, non-erythrocytic 2	6712
TC11002092.hg.1	5.81	6.94	-2.19	0.0481	ARRB1	arrestin, beta 1	408
TC11002110.hg.1	8.98	8.02	1.95	0.0065	PRKRIR	protein-kinase, interferon-inducible double stranded RNA dependent inhibitor, repressor of (P58 repressor)	5612
TC11002124.hg.1	9.01	8.05	1.95	0.0242	CLNS1A	chloride channel, nucleotide-sensitive, 1A	1207
TC11002136.hg.1	5.11	5.87	-1.69	0.0283	GAB2	GRB2-associated binding protein 2	9846
TC11002138.hg.1	8.16	7.18	1.97	0.0175	NARS2	asparaginyl-tRNA synthetase 2, mitochondrial (putative)	79731
TC11002158.hg.1	8.13	7.54	1.51	0.0132	CCDC90B	coiled-coil domain containing 90B	60492
TC11002160.hg.1	8.67	7.95	1.66	0.0321	CREBZF	CREB/ATF bZIP transcription factor	58487
TC11002185.hg.1	9.84	8.54	2.46	9.54e-05	CHORDC1	cysteine and histidine rich domain containing 1	26973
TC11002195.hg.1	10.83	9.22	3.06	0.0046	TAF1D; SNORA8; SNORA18; SNORA40; SNORA1; SNORA25; SNORA32; SNORD5; SNORD6; MIR1304	TATA box binding protein associated factor 1D; small nucleolar RNA, H/ACA box 8; small nucleolar RNA, H/ACA box 18; small nucleolar RNA, H/ACA box 40; small nucleolar RNA, H/ACA box 1; small nucleolar RNA, H/ACA box 25; small nucleolar RNA, H/ACA box 32; small nucleolar RNA, C/D box 5; small nucleolar RNA, C/D box 6; microRNA 1304	79101; 654320; 677805; 677822; 677792; 684959; 692063; 692072; 692075; 100302240
TC11002199.hg.1	7.41	6.24	2.25	0.0011	MRE11A	MRE11 homolog A, double strand break repair nuclease	4361
TC11002204.hg.1	7.68	6.94	1.67	0.0008	CWC15	CWC15 spliceosome-associated protein	51503
TC11002208.hg.1	8.03	7.32	1.63	0.0177	FAM76B	family with sequence similarity 76, member B	143684
TC11002209.hg.1	8.47	7.58	1.85	0.0027	MTMR2	myotubularin related protein 2	8898
TC11002222.hg.1	3.08	3.71	-1.54	0.0156	MIR3920	microRNA 3920	100500823
TC11002240.hg.1	10.24	9.28	1.95	0.0188	DCUN1D5	DCN1, defective in cullin neddylation 1, domain containing 5	84259
TC11002259.hg.1	7.3	6.2	2.14	0.0059	CWF19L2	CWF19-like 2, cell cycle control (S. pombe)	143884
TC11002264.hg.1	8.34	7.22	2.18	0.0004	NPAT	nuclear protein, ataxia-telangiectasia locus	4863
TC11002292.hg.1	7.18	6.26	1.88	0.0173	TIMM8B	translocase of inner mitochondrial membrane 8 homolog B (yeast)	26521
TC11002351.hg.1	6.94	6.21	1.65	0.0239	IFT46	intraflagellar transport 46	56912
TC11002362.hg.1	7.21	5.89	2.5	0.0028	H2AFX	H2A histone family, member X	3014
TC11002375.hg.1	11.82	13.09	-2.42	0.0022	TRIM29	tripartite motif containing 29	23650
TC11002378.hg.1	8.24	7.44	1.74	0.0066	BMPR1APS2	bone morphogenetic protein receptor, type IA pseudogene 2
TC11002390.hg.1	17.53	16.65	1.83	0.0494	HSPA8; SNORD14C	heat shock 70kDa protein 8; small nucleolar RNA, C/D box 14C	3312; 85389
TC11002391.hg.1	8.76	7.67	2.13	0.0244	SNORD14E	small nucleolar RNA, C/D box 14E	85391
TC11002410.hg.1	7.51	8.76	-2.37	0.0165	SIAE	sialic acid acetylesterase	54414
TC11002420.hg.1	7.51	6.91	1.51	0.0203	FEZ1	fasciculation and elongation protein zeta 1	9638
TC11002446.hg.1	10.01	10.67	-1.58	0.0014	ARHGAP32	Rho GTPase activating protein 32	9743
TC11002470.hg.1	2.95	4.21	-2.41	0.0038	IGSF9B	immunoglobulin superfamily, member 9B	22997
TC11002473.hg.1	8.75	7.74	2.01	0.0003	NCAPD3	non-SMC condensin II complex subunit D3	23310
TC11002474.hg.1	6.85	6.25	1.52	0.0046	THYN1	thymocyte nuclear protein 1	29087
TC11002576.hg.1	10.21	9	2.33	0.0006	NUCB2	nucleobindin 2	4925
TC11002587.hg.1	6.01	7.21	-2.29	0.0132	SAA1	serum amyloid A1	6288
TC11002594.hg.1	8.98	11.23	-4.76	7.98e-06	NAV2	neuron navigator 2	89797
TC11002613.hg.1	4.79	4.09	1.63	0.0214	METTL15	methyltransferase like 15	196074
TC11002622.hg.1	14.15	13.09	2.08	0.0286	EIF3M	eukaryotic translation initiation factor 3, subunit M	10480
TC11002623.hg.1	9.26	10.59	-2.51	0.0019	PRRG4	proline rich Gla (G-carboxyglutamic acid) 4 (transmembrane)	79056
TC11002642.hg.1	12.29	11.58	1.64	0.0071	API5	apoptosis inhibitor 5	8539
TC11002727.hg.1	11.81	14.24	-5.38	0.0058	NEAT1	nuclear paraspeckle assembly transcript 1 (non-protein coding)	283131
TC11002734.hg.1	10.21	11.17	-1.95	0.0215	KDM2A	lysine (K)-specific demethylase 2A	22992
TC11002740.hg.1	8.1	9.35	-2.38	0.0435	ALDH3B2	aldehyde dehydrogenase 3 family, member B2	222
TC11002784.hg.1	8.25	7.45	1.74	0.0294	SPCS2	signal peptidase complex subunit 2	9789
TC11002810.hg.1	8.23	7.47	1.7	0.0232	C11orf73	chromosome 11 open reading frame 73	51501
TC11002850.hg.1	9.42	7.02	5.27	0.0015	DYNC2H1	dynein, cytoplasmic 2, heavy chain 1	79659
TC11002851.hg.1	8.56	6.34	4.65	0.0005	DYNC2H1	dynein, cytoplasmic 2, heavy chain 1	79659
TC11002856.hg.1	9.85	8.34	2.83	0.0009	ACAT1	acetyl-CoA acetyltransferase 1	38
TC11002857.hg.1	8.75	7.59	2.23	0.0167	ATM	ATM serine/threonine kinase	472
TC11002866.hg.1	6.95	5.79	2.23	0.0074	DLAT	dihydrolipoamide S-acetyltransferase	1737
TC11002900.hg.1	9.83	9.16	1.59	0.0277	KMT2A	lysine (K)-specific methyltransferase 2A	4297
TC11002905.hg.1	7.46	6.61	1.8	0.0026	CBL	Cbl proto-oncogene, E3 ubiquitin protein ligase	867
TC11003049.hg.1	4.77	4.14	1.55	0.0247	LOC644656	uncharacterized LOC644656	644656
TC11003094.hg.1	9.18	7.59	3.02	0.0004	HSP90AA2P	heat shock protein 90kDa alpha (cytosolic), class A member 2, pseudogene	3324
TC11003149.hg.1	11.2	10.38	1.77	0.014	CKAP5	cytoskeleton associated protein 5	9793
TC11003175.hg.1	3.86	4.64	-1.72	0.0156	SYT7	synaptotagmin VII	9066
TC11003210.hg.1	7.49	6.72	1.7	0.0037	EFEMP2	EGF containing fibulin-like extracellular matrix protein 2	30008
TC11003213.hg.1	7	5.99	2	0.0188	MRPL11	mitochondrial ribosomal protein L11	65003
TC11003215.hg.1	7.19	8.44	-2.38	0.0091	SPTBN2	spectrin, beta, non-erythrocytic 2	6712
TC11003278.hg.1	9.27	8.5	1.7	0.0088	CREBZF	CREB/ATF bZIP transcription factor	58487
TC11003279.hg.1	6.79	7.5	-1.64	0.0152	SYTL2	synaptotagmin-like 2	54843
TC11003288.hg.1	7.07	5.27	3.49	0.0014	CHORDC1	cysteine and histidine rich domain containing 1	26973
TC11003313.hg.1	4.31	5.01	-1.62	0.0323	MMP3	matrix metallopeptidase 3	4314
TC11003329.hg.1	8.5	7.34	2.24	0.0005	NPAT	nuclear protein, ataxia-telangiectasia locus	4863
TC11003343.hg.1	7.84	7.06	1.71	0.0401	TIMM8B	translocase of inner mitochondrial membrane 8 homolog B (yeast)	26521
TC11003427.hg.1	2.73	3.8	-2.11	0.0183	MIR4697HG	MIR4697 host gene	283174
TC11003457.hg.1	8.96	8.25	1.63	0.0079	ARL2	ADP-ribosylation factor like GTPase 2	402
TC11003460.hg.1	6.49	8.1	-3.05	0.0034	TM7SF2	transmembrane 7 superfamily member 2	7108
TC11003470.hg.1	8.83	7.24	3.02	0.0001	CHEK1	checkpoint kinase 1	1111
TC11003471.hg.1	5.09	5.75	-1.58	0.0499	IFITM10	interferon induced transmembrane protein 10	402778
TC11003472.hg.1	12.51	14.09	-3.01	0.0055	CTSD	cathepsin D	1509
TC11003474.hg.1	10.65	9.86	1.73	0.0023	PSMA1	proteasome subunit alpha 1	5682
TC11003476.hg.1	11.91	11	1.88	0.0243	PIK3C2A	phosphatidylinositol-4-phosphate 3-kinase, catalytic subunit type 2 alpha	5286
TC11003478.hg.1	4.03	4.97	-1.92	0.0121	SAA2	serum amyloid A2	6289
TC11003482.hg.1	9.23	7.33	3.76	0.0002	SLC43A3	solute carrier family 43, member 3	29015
TC11003507.hg.1	4.41	5.53	-2.18	0.0256	CARD17	caspase recruitment domain family, member 17	440068
TC12000062.hg.1	7.17	5.07	4.26	4.02e-06	RAD51AP1	RAD51 associated protein 1	10635
TC12000082.hg.1	9.72	7.94	3.43	0.0067	NCAPD2	non-SMC condensin I complex subunit D2	9918
TC12000136.hg.1	15.34	17.53	-4.57	0.0072	A2ML1	alpha-2-macroglobulin-like 1	144568
TC12000159.hg.1	5.61	6.52	-1.88	0.0016	GABARAPL1	GABA(A) receptor-associated protein like 1	23710
TC12000172.hg.1	11.89	10.27	3.06	0.0037	MIR1244-3; MIR1244-1; MIR1244-2	microRNA 1244-3; microRNA 1244-1; microRNA 1244-2	100422872; 100302285; 100422885
TC12000205.hg.1	12.78	12.12	1.58	0.0397	STRAP	serine/threonine kinase receptor associated protein	11171
TC12000206.hg.1	7.83	7.06	1.71	0.0034	DERA	deoxyribose-phosphate aldolase (putative)	51071
TC12000232.hg.1	9.17	8.53	1.56	0.0332	PYROXD1	pyridine nucleotide-disulphide oxidoreductase domain 1	79912
TC12000233.hg.1	8.69	7.87	1.77	0.0108	GOLT1B	golgi transport 1B	51026
TC12000260.hg.1	8.15	6.88	2.41	0.0018	FGFR1OP2	FGFR1 oncogene partner 2	26127
TC12000264.hg.1	10.73	9.64	2.13	0.0064	ARNTL2	aryl hydrocarbon receptor nuclear translocator-like 2	56938
TC12000298.hg.1	12.21	11.46	1.68	0.0155	DNM1L	dynamin 1-like	10059
TC12000331.hg.1	10.33	9.61	1.65	0.0059	ARID2	AT rich interactive domain 2 (ARID, RFX-like)	196528
TC12000343.hg.1	9.33	8.55	1.72	0.0235	TMEM106C	transmembrane protein 106C	79022
TC12000373.hg.1	5.36	4.56	1.74	0.0024	LOC100335030	FGFR1 oncogene partner 2 pseudogene	100335030
TC12000379.hg.1	13.69	14.33	-1.56	0.025	TMBIM6	transmembrane BAX inhibitor motif containing 6	7009
TC12000392.hg.1	10.48	9.78	1.62	0.0103	LARP4	La ribonucleoprotein domain family, member 4	113251
TC12000397.hg.1	8.61	7.2	2.65	0.0041	ATF1	activating transcription factor 1	466
TC12000425.hg.1	13.85	13.05	1.74	0.0151	EIF4B	eukaryotic translation initiation factor 4B	1975
TC12000461.hg.1	16.39	15.19	2.31	0.0073	HNRNPA1; HNRNPA1P10; HNRNPA1L2	heterogeneous nuclear ribonucleoprotein A1; heterogeneous nuclear ribonucleoprotein A1 pseudogene 10; heterogeneous nuclear ribonucleoprotein A1-like 2	3178; 664709; 144983
TC12000480.hg.1	3.09	3.68	-1.5	0.041	OR6C65	olfactory receptor, family 6, subfamily C, member 65	403282
TC12000496.hg.1	9.19	8.13	2.08	0.0167	CDK2	cyclin-dependent kinase 2	1017
TC12000497.hg.1	10.23	10.98	-1.69	0.035	RAB5B	RAB5B, member RAS oncogene family	5869
TC12000539.hg.1	10.08	10.82	-1.67	0.0489	OS9	osteosarcoma amplified 9, endoplasmic reticulum lectin	10956
TC12000541.hg.1	7.47	8.17	-1.62	0.0021	TSPAN31	tetraspanin 31	6302
TC12000556.hg.1	9.67	9.08	1.51	0.0302	MON2	MON2 homolog, regulator of endosome-to-Golgi trafficking	23041
TC12000563.hg.1	8.03	7.11	1.89	0.0059	TMEM5	transmembrane protein 5	10329
TC12000570.hg.1	9.35	8.3	2.07	0.0122	TBK1	TANK-binding kinase 1	29110
TC12000587.hg.1	8.48	6.77	3.28	0.0003	HMGA2	high mobility group AT-hook 2	8091
TC12000595.hg.1	9.99	8.93	2.1	0.0004	CAND1	cullin-associated and neddylation-dissociated 1	55832
TC12000601.hg.1	11.95	11.22	1.66	0.0163	RAP1B	RAP1B, member of RAS oncogene family	5908
TC12000602.hg.1	9.87	8.22	3.15	2.64e-05	NUP107	nucleoporin 107kDa	57122
TC12000603.hg.1	5.76	4.59	2.26	0.001	NUP107	nucleoporin 107kDa	57122
TC12000612.hg.1	8.99	7.77	2.34	0.0279	YEATS4	YEATS domain containing 4	8089
TC12000616.hg.1	13.65	12.67	1.97	0.0004	CCT2	chaperonin containing TCP1, subunit 2 (beta)	10576
TC12000628.hg.1	7.15	6.4	1.69	0.0091	TBC1D15	TBC1 domain family, member 15	64786
TC12000650.hg.1	7.79	7.04	1.69	0.002	ZDHHC17	zinc finger, DHHC-type containing 17	23390
TC12000656.hg.1	6.77	5.3	2.78	0.0322	NAV3	neuron navigator 3	89795
TC12000694.hg.1	12.97	12.13	1.78	0.03	TMTC3	transmembrane and tetratricopeptide repeat containing 3	160418
TC12000725.hg.1	11.65	10.71	1.91	0.0015	MRPL42	mitochondrial ribosomal protein L42	28977
TC12000732.hg.1	5.54	4.82	1.65	0.0221	MIR492; KRT19P2	microRNA 492; keratin 19 pseudogene 2	574449; 160313
TC12000738.hg.1	11.57	10.53	2.06	0.0089	METAP2	methionyl aminopeptidase 2	10988
TC12000742.hg.1	6.3	5.7	1.52	0.0109	SNRPF	small nuclear ribonucleoprotein polypeptide F	6636
TC12000749.hg.1	10.68	9.1	2.98	0.0147	NEDD1	neural precursor cell expressed, developmentally down-regulated 1	121441
TC12000761.hg.1	10.04	7.84	4.58	0.0002	TMPO	thymopoietin	7112
TC12000779.hg.1	7.18	5.44	3.34	0.0016	GAS2L3	growth arrest-specific 2 like 3	283431
TC12000781.hg.1	9.82	8.48	2.53	0.0034	UTP20	UTP20 small subunit (SSU) processome component	27340
TC12000795.hg.1	7	5.82	2.27	8.25e-05	PARPBP	PARP1 binding protein	55010
TC12000803.hg.1	16.43	15.22	2.31	0.0011	HSP90B1; MIR3652	heat shock protein 90kDa beta (Grp94), member 1; microRNA 3652	7184; 100500842
TC12000807.hg.1	7.81	7.15	1.58	0.0142	HCFC2	host cell factor C2	29915
TC12000817.hg.1	12.44	11.53	1.88	0.045	KIAA1033	KIAA1033	23325
TC12000822.hg.1	6.33	7.42	-2.13	0.0313	TCP11L2	t-complex 11, testis-specific-like 2	255394
TC12000830.hg.1	10.17	9.36	1.75	0.0032	PWP1	PWP1 homolog, endonuclein	11137
TC12000854.hg.1	10.38	11.19	-1.75	0.0402	ANKRD13A	ankyrin repeat domain 13A	88455
TC12000862.hg.1	4.67	5.63	-1.94	0.0087	LINC01405	long intergenic non-protein coding RNA 1405	100131138
TC12000868.hg.1	5.84	5.08	1.7	0.0117	SH2B3	SH2B adaptor protein 3	10019
TC12000872.hg.1	9.59	8.93	1.57	0.0178	MAPKAPK5	mitogen-activated protein kinase-activated protein kinase 5	8550
TC12000925.hg.1	8.39	6.78	3.06	0.0008	RFC5	replication factor C subunit 5	5985
TC12000932.hg.1	6.17	7.53	-2.57	0.0233	HSPB8	heat shock 22kDa protein 8	26353
TC12000974.hg.1	8.96	6.76	4.57	0.0003	KNTC1	kinetochore associated 1	9735
TC12000991.hg.1	10.35	9.3	2.06	0.0366	GTF2H3	general transcription factor IIH subunit 3	2967
TC12001002.hg.1	9.46	8.49	1.96	0.0032	BRI3BP	BRI3 binding protein	140707
TC12001049.hg.1	4.81	5.6	-1.74	0.0235	ULK1	unc-51 like autophagy activating kinase 1	8408
TC12001106.hg.1	8.62	6.48	4.4	0.0001	FOXM1	forkhead box M1	2305
TC12001123.hg.1	9.89	8.83	2.08	0.0186	C12orf4	chromosome 12 open reading frame 4	57102
TC12001190.hg.1	11.89	10.27	3.06	0.0037	MIR1244-1; MIR1244-2; MIR1244-3	microRNA 1244-1; microRNA 1244-2; microRNA 1244-3	100302285; 100422885; 100422872
TC12001224.hg.1	5.98	4.87	2.16	0.0089	KLRAP1	killer cell lectin-like receptor subfamily A pseudogene 1	10748
TC12001225.hg.1	8.25	7	2.37	0.0033	MAGOHB	mago homolog B, exon junction complex core component	55110
TC12001235.hg.1	5.44	4.34	2.14	0.0083	TAS2R14	taste receptor, type 2, member 14	50840
TC12001236.hg.1	4.57	3.85	1.65	0.038	TAS2R50	taste receptor, type 2, member 50	259296
TC12001238.hg.1	4.65	3.55	2.14	0.0489	TAS2R19	taste receptor, type 2, member 19	259294
TC12001242.hg.1	6.36	5.23	2.18	0.0003	TAS2R43; TAS2R45	taste receptor, type 2, member 43; taste receptor, type 2, member 45	259289; 259291
TC12001243.hg.1	7.08	5.41	3.18	0.0151	TAS2R30	taste receptor, type 2, member 30	259293
TC12001253.hg.1	8.75	10.35	-3.02	0.0033	MANSC1	MANSC domain containing 1	54682
TC12001255.hg.1	7.79	9.09	-2.46	0.0121	DUSP16	dual specificity phosphatase 16	80824
TC12001269.hg.1	9.92	12.43	-5.68	0.0191	PLBD1	phospholipase B domain containing 1	79887
TC12001296.hg.1	10.65	8.96	3.23	0.0186	RECQL	RecQ helicase-like	5965
TC12001298.hg.1	12.38	10.52	3.65	0.0084	LDHB	lactate dehydrogenase B	3945
TC12001303.hg.1	8.07	7.21	1.82	0.0109	C2CD5	C2 calcium-dependent domain containing 5	9847
TC12001330.hg.1	10.04	8.88	2.24	0.0018	ASUN	asunder spermatogenesis regulator	55726
TC12001348.hg.1	12.7	11.78	1.89	0.0396	ERGIC2	ERGIC and golgi 2	51290
TC12001353.hg.1	9.41	8.82	1.5	0.0273	IPO8	importin 8	10526
TC12001361.hg.1	9.6	8.73	1.83	0.0167	FAM60A	family with sequence similarity 60, member A	58516
TC12001363.hg.1	6.06	5.44	1.54	0.0228	DENND5B	DENN/MADD domain containing 5B	160518
TC12001389.hg.1	8.4	7.7	1.62	0.0465	CPNE8	copine VIII	144402
TC12001403.hg.1	11.21	10.14	2.11	0.042	ZCRB1	zinc finger CCHC-type and RNA binding motif 1	85437
TC12001412.hg.1	9.64	7.98	3.15	0.0001	PUS7L	pseudouridylate synthase 7-like	83448
TC12001413.hg.1	11.81	10.99	1.76	0.0261	TWF1	twinfilin actin binding protein 1	5756
TC12001435.hg.1	9.3	8.06	2.37	0.0004	RPAP3	RNA polymerase II associated protein 3	79657
TC12001436.hg.1	4.62	6.32	-3.23	0.0041	ENDOU	endonuclease, polyU-specific	8909
TC12001443.hg.1	10.45	8.98	2.77	0.0036	SENP1	SUMO1/sentrin specific peptidase 1	29843
TC12001454.hg.1	6.17	4.87	2.46	0.0086	SNORA2A	small nucleolar RNA, H/ACA box 2A	677793
TC12001489.hg.1	9.56	8.19	2.58	0.0002	RACGAP1	Rac GTPase activating protein 1	29127
TC12001506.hg.1	8.61	9.25	-1.56	0.0363	SMAGP	small cell adhesion glycoprotein	57228
TC12001513.hg.1	6.68	8.95	-4.82	0.0102	KRT80	keratin 80, type II	144501
TC12001532.hg.1	9.99	17.28	-156.48	0.0095	KRT1	keratin 1, type II	3848
TC12001532.hg.1	9.64	16.04	-84.29	0.0086	KRT1	keratin 1, type II	Coding
TC12001533.hg.1	6.42	9.51	-8.51	0.0034	KRT77	keratin 77, type II	374454
TC12001534.hg.1	5.05	5.76	-1.63	0.016	KRT76	keratin 76, type II	51350
TC12001538.hg.1	5.82	7.82	-4	0.0152	KRT78	keratin 78, type II	196374
TC12001554.hg.1	7.14	8.41	-2.42	0.0032	CALCOCO1	calcium binding and coiled-coil domain 1	57658
TC12001566.hg.1	10.88	9.79	2.12	0.0086	CBX5; MIR3198-2	chromobox homolog 5; microRNA 3198-2	23468; 100616400
TC12001605.hg.1	6.77	5.66	2.15	0.0118	TIMELESS	timeless circadian clock	8914
TC12001610.hg.1	6.27	7.51	-2.37	0.0317	SNORD59B	small nucleolar RNA, C/D box 59B	692090
TC12001611.hg.1	9.73	11.33	-3.03	0.0021	SNORD59A	small nucleolar RNA, C/D box 59A	26789
TC12001613.hg.1	10.49	9.51	1.98	0.0119	NACA	nascent polypeptide-associated complex alpha subunit	4666
TC12001614.hg.1	8.39	5.59	6.93	0.0007	PRIM1	primase, DNA, polypeptide 1 (49kDa)	5557
TC12001633.hg.1	10.18	8.69	2.8	0.0166	CDK4	cyclin-dependent kinase 4	1019
TC12001643.hg.1	8.94	8.22	1.64	0.0495	LRIG3	leucine-rich repeats and immunoglobulin-like domains 3	121227
TC12001678.hg.1	10.42	11.21	-1.72	0.0222	GNS	glucosamine (N-acetyl)-6-sulfatase	2799
TC12001683.hg.1	7.25	6.21	2.05	0.0015	RPSAP52	ribosomal protein SA pseudogene 52	204010
TC12001705.hg.1	6.55	8.74	-4.58	0.0012	CPM	carboxypeptidase M	1368
TC12001747.hg.1	10.48	9.14	2.53	0.001	KRR1	KRR1, small subunit (SSU) processome component, homolog (yeast)	11103
TC12001752.hg.1	11.62	10.3	2.49	0.0036	NAP1L1	nucleosome assembly protein 1-like 1	4673
TC12001756.hg.1	7.62	5.67	3.88	0.0022	E2F7	E2F transcription factor 7	144455
TC12001766.hg.1	11.65	10.92	1.65	0.0233	PPP1R12A	protein phosphatase 1, regulatory subunit 12A	4659
TC12001791.hg.1	7.48	6.69	1.73	0.0096	CEP290	centrosomal protein 290kDa	80184
TC12001796.hg.1	10.89	9.66	2.36	0.038	DUSP6	dual specificity phosphatase 6	1848
TC12001824.hg.1	7.34	6.54	1.75	0.0072	CEP83	centrosomal protein 83kDa	51134
TC12001829.hg.1	10.89	9.91	1.97	0.0318	FGD6	FYVE, RhoGEF and PH domain containing 6	55785
TC12001842.hg.1	4.25	5.6	-2.56	0.0316	HAL	histidine ammonia-lyase	3034
TC12001845.hg.1	10.11	9.4	1.64	0.022	CDK17	cyclin-dependent kinase 17	5128
TC12001865.hg.1	7.83	6.98	1.8	0.0097	UHRF1BP1L	UHRF1 binding protein 1-like	23074
TC12001887.hg.1	8.31	6.8	2.86	0.0001	NUP37	nucleoporin 37kDa	79023
TC12001906.hg.1	8.38	7.19	2.27	0.0051	NFYB	nuclear transcription factor Y subunit beta	4801
TC12001925.hg.1	7.15	6.38	1.7	0.034	CRY1	cryptochrome circadian clock 1	1407
TC12001958.hg.1	13.49	15.07	-2.98	0.0179	GLTP	glycolipid transfer protein	51228
TC12001965.hg.1	3.92	4.66	-1.67	0.0113	VPS29	VPS29 retromer complex component	51699
TC12001968.hg.1	12.67	11.72	1.94	0.0001	PPP1CC	protein phosphatase 1, catalytic subunit, gamma isozyme	5501
[truncated: 911 more rows]

## Sheet: Holoclone vs Paraclone
ID	H Avg (log2)	P Avg (log2)	Fold Change	P-val	Gene Symbol	Description	Entrez ID
TC01000005.hg.1	8.95	9.7	-1.68	0.0333	LINC01001	long intergenic non-protein coding RNA 1001	100133161
TC01000007.hg.1	15.7	16.39	-1.62	0.041	LINC01061	long intergenic non-protein coding RNA 1061	401149
TC01000022.hg.1	6.25	6.91	-1.58	0.0246	PLEKHN1	pleckstrin homology domain containing, family N member 1	84069
TC01000023.hg.1	3.59	4.32	-1.66	0.0253	ISG15	ISG15 ubiquitin-like modifier	9636
TC01000034.hg.1	5.23	5.96	-1.66	0.0145	CPTP	ceramide-1-phosphate transfer protein	80772
TC01000100.hg.1	7.24	6.12	2.18	0.0127	PER3	period circadian clock 3	8863
TC01000109.hg.1	10.08	8.88	2.3	0.0001	HMGN2P17	high mobility group nucleosomal binding domain 2 pseudogene 17
TC01000116.hg.1	7.17	6.48	1.62	0.0092	SLC25A33	solute carrier family 25 (pyrimidine nucleotide carrier), member 33	84275
TC01000150.hg.1	12.91	9.38	11.55	0.0327	RNU5E-1	RNA, U5E small nuclear 1	26829
TC01000157.hg.1	8.67	7.3	2.57	0.0234	SNORA59B; SNORA59A	small nucleolar RNA, H/ACA box 59B; small nucleolar RNA, H/ACA box 59A	677882; 677885
TC01000218.hg.1	18.33	16.27	4.16	0.0405	RNU1-4	RNA, U1 small nuclear 4	6060
TC01000225.hg.1	18.33	16.27	4.16	0.0405	RNU1-2	RNA, U1 small nuclear 2	26870
TC01000302.hg.1	9.34	9.93	-1.51	0.0211	LYPLA2	lysophospholipase II	11313
TC01000305.hg.1	11.82	10.99	1.78	0.0004	PNRC2	proline-rich nuclear receptor coactivator 2	55629
TC01000333.hg.1	5.89	5.29	1.52	0.0011	PDIK1L	PDLIM1 interacting kinase 1 like	149420
TC01000336.hg.1	6.3	7.03	-1.66	0.0139	CNKSR1	connector enhancer of kinase suppressor of Ras 1	10256
TC01000341.hg.1	7.98	8.86	-1.84	0.0086	SH3BGRL3	SH3 domain binding glutamate-rich protein like 3	83442
TC01000344.hg.1	7.28	8.15	-1.83	0.0004	DHDDS	dehydrodolichyl diphosphate synthase subunit	79947
TC01000346.hg.1	10.34	8.48	3.63	0.0002	HMGN2	high mobility group nucleosomal binding domain 2	3151
TC01000347.hg.1	8.04	7.25	1.73	0.0034	RPS6KA1	ribosomal protein S6 kinase, 90kDa, polypeptide 1	6195
TC01000356.hg.1	7.14	7.87	-1.66	0.0125	TRNP1	TMF1-regulated nuclear protein 1	388610
TC01000368.hg.1	8.26	9.09	-1.77	0.0059	STX12	syntaxin 12	23673
TC01000388.hg.1	11.46	8.27	9.15	0.0074	RNU11	RNA, U11 small nuclear	26824
TC01000408.hg.1	8.94	9.72	-1.72	0.0041	SERINC2	serine incorporator 2	347735
TC01000417.hg.1	9.03	8.36	1.59	0.0001	KHDRBS1	KH domain containing, RNA binding, signal transduction associated 1	10657
TC01000433.hg.1	11.35	10.54	1.75	0.0043	RBBP4	retinoblastoma binding protein 4	5928
TC01000449.hg.1	6.18	7.16	-1.97	0.0115	GJB4	gap junction protein beta 4	127534
TC01000458.hg.1	5.41	6.1	-1.61	0.0095	NCDN	neurochondrin	23154
TC01000476.hg.1	6.44	5.47	1.95	0.0012	CDCA8	cell division cycle associated 8	55143
TC01000502.hg.1	3.58	4.8	-2.32	0.0262	LOC105378668	uncharacterized LOC105378668	105378668
TC01000504.hg.1	12.57	13.43	-1.81	0.023	CAP1	CAP, adenylate cyclase-associated protein 1 (yeast)	10487
TC01000505.hg.1	9.68	8.93	1.69	0.0009	RLF	rearranged L-myc fusion	6018
TC01000508.hg.1	10.85	11.5	-1.57	0.0013	ZMPSTE24	zinc metallopeptidase STE24	10269
TC01000520.hg.1	7.74	8.37	-1.55	0.0241	CTPS1	CTP synthase 1	1503
TC01000545.hg.1	8.96	7.12	3.57	9.48e-06	CDC20	cell division cycle 20	991
TC01000549.hg.1	8.16	8.9	-1.66	0.0079	KDM4A	lysine (K)-specific demethylase 4A	9682
TC01000553.hg.1	6.93	7.66	-1.66	0.0027	IPO13	importin 13	9670
TC01000563.hg.1	7.7	5.7	3.98	2.79e-05	KIF2C	kinesin family member 2C	11004
TC01000565.hg.1	15.32	13.9	2.67	0.0141	SNORD46	small nucleolar RNA, C/D box 46	94161
TC01000575.hg.1	8.61	7.26	2.56	0.0006	NASP	nuclear autoantigenic sperm protein (histone-binding)	4678
TC01000580.hg.1	7.06	9.81	-6.74	0.0015	TSPAN1	tetraspanin 1	10103
TC01000592.hg.1	5.74	6.92	-2.26	0.0004	CYP4B1	cytochrome P450, family 4, subfamily B, polypeptide 1	1580
TC01000638.hg.1	10.86	9.95	1.87	0.0114	BTF3L4	basic transcription factor 3-like 4	91408
TC01000641.hg.1	10.11	9.09	2.03	0.0007	PRPF38A	pre-mRNA processing factor 38A	84950
TC01000707.hg.1	8.19	6.75	2.72	2.06e-05	USP1	ubiquitin specific peptidase 1	7398
TC01000721.hg.1	4.97	4.22	1.69	0.0291	DLEU2L	deleted in lymphocytic leukemia 2-like	79469
TC01000723.hg.1	5.96	7.03	-2.1	0.0297	ROR1	receptor tyrosine kinase-like orphan receptor 1	4919
TC01000727.hg.1	7.71	6.79	1.89	0.0001	RAVER2	ribonucleoprotein, PTB-binding 2	55225
TC01000756.hg.1	5.49	6.52	-2.04	0.0004	HHLA3	HERV-H LTR-associating 3	11147
TC01000789.hg.1	4.65	5.54	-1.86	0.0179	NEXN	nexilin (F actin binding protein)	91624
TC01000800.hg.1	9.54	10.55	-2	0.0387	ADGRL2	adhesion G protein-coupled receptor L2	23266
TC01000808.hg.1	5.58	6.31	-1.65	0.0022	PRKACB	protein kinase, cAMP-dependent, catalytic, beta	5567
TC01000814.hg.1	4.9	6.06	-2.24	0.0112	WDR63	WD repeat domain 63	126820
TC01000830.hg.1	6.95	6.08	1.83	0.0016	LMO4	LIM domain only 4	8543
TC01000835.hg.1	9.79	8.89	1.86	0.0119	GBP6	guanylate binding protein family, member 6	163351
TC01000841.hg.1	6.86	6.17	1.61	0.018	LRRC8D	leucine rich repeat containing 8 family, member D	55144
TC01000842.hg.1	8.45	7.83	1.54	0.0146	ZNF326	zinc finger protein 326	284695
TC01000846.hg.1	6.71	5.38	2.51	0.0008	CDC7	cell division cycle 7	8317
TC01000861.hg.1	11.39	10.62	1.71	0.0002	DR1	down-regulator of transcription 1	1810
TC01000883.hg.1	7.64	7.04	1.52	0.0201	PTBP2	polypyrimidine tract binding protein 2	58155
TC01000889.hg.1	8.31	7.39	1.9	7.36e-05	SNX7	sorting nexin 7	51375
TC01000898.hg.1	11.63	10.91	1.65	0.0032	MFSD14A	major facilitator superfamily domain containing 14A	64645
TC01000932.hg.1	9.34	8.75	1.51	0.0242	PRPF38B	pre-mRNA processing factor 38B	55119
TC01000936.hg.1	11.65	9.83	3.52	0.0006	GPSM2	G-protein signaling modulator 2	29899
TC01000938.hg.1	8.28	9.66	-2.61	0.0002	SCARNA2	small Cajal body-specific RNA 2	677766
TC01000977.hg.1	12.01	11.16	1.79	0.005	ATP5F1	ATP synthase, H+ transporting, mitochondrial Fo complex subunit B1	515
TC01001014.hg.1	8.23	7.39	1.79	0.0456	SLC22A15	solute carrier family 22, member 15	55356
TC01001018.hg.1	14.49	13.61	1.84	0.0095	ATP1A1	ATPase, Na+/K+ transporting, alpha 1 polypeptide	476
TC01001043.hg.1	8.45	5.99	5.48	0.0006	PHGDH	phosphoglycerate dehydrogenase	26227
TC01001045.hg.1	7.65	6.28	2.59	0.0004	FAM72B	family with sequence similarity 72, member B	653820
TC01001087.hg.1	10.76	8.76	4	0.0271	RNVU1-6	RNA, variant U1 small nuclear 6	101954276
TC01001090.hg.1	14.76	13.84	1.89	0.0252	TXNIP	thioredoxin interacting protein	10628
TC01001097.hg.1	6.99	7.81	-1.76	0.0396	PIAS3	protein inhibitor of activated STAT 3	10401
TC01001128.hg.1	4.69	3.1	3.01	0.0073	LOC284561	uncharacterized LOC284561	284561
TC01001136.hg.1	7.77	6.51	2.4	0.0374	RNVU1-3	RNA, variant U1 small nuclear 3	101954272
TC01001142.hg.1	12.41	10.08	5.05	0.0263	RNVU1-14	RNA, variant U1 small nuclear 14	101954266
TC01001173.hg.1	7.6	6.32	2.42	0.0255	HIST2H4B; HIST2H4A	histone cluster 2, H4b; histone cluster 2, H4a	554313; 8370
TC01001174.hg.1	14.4	13.2	2.3	0.0025	HIST2H2AA4; HIST2H2AA3	histone cluster 2, H2aa4; histone cluster 2, H2aa3	723790; 8337
TC01001175.hg.1	6.97	6.02	1.93	0.0019	HIST2H3A; HIST2H3C	histone cluster 2, H3a; histone cluster 2, H3c	333932; 126961
TC01001188.hg.1	8.1	9.82	-3.31	0.0014	ECM1	extracellular matrix protein 1	1893
TC01001190.hg.1	5.78	6.53	-1.68	0.0043	ADAMTSL4	ADAMTS like 4	54507
TC01001197.hg.1	8.08	8.9	-1.77	0.0267	ANXA9	annexin A9	8416
TC01001204.hg.1	11.27	12	-1.65	0.0009	PIP5K1A	phosphatidylinositol-4-phosphate 5-kinase, type I, alpha	8394
TC01001212.hg.1	8.29	9.83	-2.9	0.0043	TUFT1	tuftelin 1	7286
TC01001220.hg.1	5.2	4.61	1.5	0.029	LOC100132111	uncharacterized LOC100132111	100132111
TC01001223.hg.1	4.76	6.62	-3.63	0.0207	FLG-AS1	FLG antisense RNA 1	339400
TC01001244.hg.1	13.07	16.07	-7.99	0.0065	IVL	involucrin	3713
TC01001246.hg.1	17.88	19.72	-3.58	0.0155	SPRR1A	small proline-rich protein 1A	6698
TC01001248.hg.1	19.09	19.68	-1.51	0.0307	SPRR1B	small proline-rich protein 1B	6699
TC01001251.hg.1	3.38	5.82	-5.44	0.0131	PRR9	proline rich 9	574414
TC01001266.hg.1	11.94	11.21	1.66	0.0118	RPS27	ribosomal protein S27	6232
TC01001267.hg.1	11.48	12.23	-1.68	0.0249	UBAP2L	ubiquitin associated protein 2 like	9898
TC01001269.hg.1	7.32	6.48	1.79	0.029	HAX1	HCLS1 associated protein X-1	10456
TC01001280.hg.1	7.05	6.01	2.06	0.0001	CKS1B	CDC28 protein kinase regulatory subunit 1B	1163
TC01001291.hg.1	8.87	7.12	3.36	1.18e-05	HMGN2P18	high mobility group nucleosomal binding domain 2 pseudogene 18
TC01001311.hg.1	12.89	13.57	-1.6	0.0094	RAB25	RAB25, member RAS oncogene family	57111
TC01001315.hg.1	6.28	7.13	-1.8	0.0059	SLC25A44	solute carrier family 25, member 44	9673
TC01001317.hg.1	9.14	9.88	-1.68	0.0202	TMEM79	transmembrane protein 79	84283
TC01001367.hg.1	8.82	9.5	-1.6	0.0036	NCSTN	nicastrin	23385
TC01001369.hg.1	6.39	5.62	1.69	0.0022	VANGL2	VANGL planar cell polarity protein 2	57216
TC01001372.hg.1	5.84	7.34	-2.83	0.0041	SLAMF7	SLAM family member 7	57823
TC01001413.hg.1	7.94	7.35	1.5	0.0035	DUSP12	dual specificity phosphatase 12	11266
TC01001430.hg.1	7.64	5.5	4.41	0.0001	NUF2	NUF2, NDC80 kinetochore complex component	83540
TC01001435.hg.1	5.56	4.94	1.54	0.0148	PBX1	pre-B-cell leukemia homeobox 1	5087
TC01001465.hg.1	10.93	9.96	1.96	0.0044	TIPRL	TOR signaling pathway regulator	261726
TC01001476.hg.1	6.16	5.47	1.62	0.0032	C1orf112	chromosome 1 open reading frame 112	55732
TC01001496.hg.1	6.45	7.18	-1.66	0.0093	METTL13	methyltransferase like 13	51603
TC01001544.hg.1	9.61	8.6	2.02	0.0014	RALGPS2	Ral GEF with PH domain and SH3 binding motif 2	55103
TC01001558.hg.1	9.23	8.55	1.6	0.0042	CEP350	centrosomal protein 350kDa	9857
TC01001588.hg.1	7.5	6.61	1.85	0.0097	TSEN15	TSEN15 tRNA splicing endonuclease subunit	116461
TC01001591.hg.1	7.35	6.46	1.85	0.0062	C1orf21	chromosome 1 open reading frame 21	81563
TC01001639.hg.1	9.5	10.51	-2.01	0.0055	NEK7	NIMA-related kinase 7	140609
TC01001667.hg.1	7.8	8.53	-1.65	0.0027	TIMM17A	translocase of inner mitochondrial membrane 17 homolog A (yeast)	10440
TC01001678.hg.1	5.24	7.1	-3.63	0.0054	PCAT6	prostate cancer associated transcript 6 (non-protein coding)	100506696
TC01001681.hg.1	9	8.09	1.88	0.0014	TMEM183B; TMEM183A	transmembrane protein 183B; transmembrane protein 183A	653659; 92703
TC01001692.hg.1	11.65	10.97	1.6	0.0038	ZBED6; ZC3H11A	zinc finger, BED-type containing 6; zinc finger CCCH-type containing 11A	100381270; 9877
TC01001717.hg.1	7.92	6.72	2.3	0.0009	FAM72A; FAM72D; FAM72C; FAM72B	family with sequence similarity 72, member A; family with sequence similarity 72, member D; family with sequence similarity 72, member C; family with sequence similarity 72, member B	729533; 728833; 554282; 653820
TC01001753.hg.1	4.2	5.24	-2.07	0.0418	SYT14	synaptotagmin XIV	255928
TC01001767.hg.1	7.83	6.1	3.33	0.0009	DTL	denticleless E3 ubiquitin protein ligase homolog (Drosophila)	51514
TC01001771.hg.1	8.28	7.51	1.71	0.0003	PPP2R5A	protein phosphatase 2, regulatory subunit B, alpha	5525
TC01001773.hg.1	6.97	5.78	2.28	0.0022	SNORA16B	small nucleolar RNA, H/ACA box 16B	692157
TC01001781.hg.1	7.15	6.5	1.57	0.0121	FLVCR1	feline leukemia virus subgroup C cellular receptor 1	28982
TC01001790.hg.1	9.85	9.1	1.68	0.0278	SMYD2	SET and MYND domain containing 2	56950
TC01001791.hg.1	8.92	5.69	9.44	2.7e-06	CENPF	centromere protein F	1063
TC01001793.hg.1	9.62	8.77	1.79	0.0007	KCTD3	potassium channel tetramerization domain containing 3	51133
TC01001805.hg.1	5.31	6.72	-2.66	0.0175	TGFB2	transforming growth factor beta 2	7042
TC01001855.hg.1	10.06	8.97	2.12	6.61e-05	SRP9	signal recognition particle 9kDa	6726
TC01001857.hg.1	10.11	9.18	1.91	0.0021	H3F3A; H3F3B; H3F3AP4	H3 histone, family 3A; H3 histone, family 3B (H3.3B); H3 histone, family 3A, pseudogene 4	3020; 3021; 440926
TC01001876.hg.1	15.7	16.39	-1.62	0.041	LINC01061	long intergenic non-protein coding RNA 1061	401149
TC01001900.hg.1	8.66	7.95	1.63	0.0083	RAB4A; SPHAR	RAB4A, member RAS oncogene family; S-phase response (cyclin related)	5867; 10638
TC01001915.hg.1	10.19	9.52	1.58	0.0005	GNPAT	glyceronephosphate O-acyltransferase	8443
TC01001927.hg.1	6.41	5.69	1.64	0.0024	KIAA1804	mixed lineage kinase 4	84451
TC01001930.hg.1	5.01	6.99	-3.93	0.0003	SLC35F3	solute carrier family 35, member F3	148641
TC01001950.hg.1	7.03	7.86	-1.78	0.0192	GPR137B	G protein-coupled receptor 137B	7107
TC01001954.hg.1	9.79	9.19	1.51	0.0161	LGALS8	lectin, galactoside-binding, soluble, 8	3964
TC01001976.hg.1	6.4	5.1	2.48	0.0018	EXO1	exonuclease 1	9156
TC01001978.hg.1	5.22	6.01	-1.73	0.0007	RP11-561I11.2
TC01001989.hg.1	7.68	7.08	1.51	0.0017	DESI2	desumoylating isopeptidase 2	51029
TC01002066.hg.1	12.49	13.24	-1.69	0.0278	LINC01001	long intergenic non-protein coding RNA 1001	100133161
TC01002072.hg.1	9.99	10.79	-1.74	0.0109	LOC100288069	uncharacterized LOC100288069	100288069
TC01002149.hg.1	5.86	6.47	-1.53	0.0172	ACOT7	acyl-CoA thioesterase 7	11332
TC01002195.hg.1	8.96	10.94	-3.95	0.0007	SRM	spermidine synthase	6723
TC01002251.hg.1	8.48	7.79	1.62	0.0045	UQCRHL	ubiquinol-cytochrome c reductase hinge protein like	440567
TC01002260.hg.1	6.84	7.87	-2.04	0.024	ANO7P1	anoctamin 7 pseudogene 1	101927546
TC01002265.hg.1	18.33	16.27	4.16	0.0405	RNU1-1	RNA, U1 small nuclear 1	26871
TC01002274.hg.1	18.33	16.27	4.16	0.0405	RNU1-3	RNA, U1 small nuclear 3	26869
TC01002285.hg.1	8.18	9.36	-2.28	0.0173	ATP13A2	ATPase type 13A2	23400
TC01002319.hg.1	11.84	11.03	1.75	0.0038	HP1BP3	heterochromatin protein 1, binding protein 3	50809
TC01002330.hg.1	5.59	4.68	1.89	0.0024	WNT4	wingless-type MMTV integration site family, member 4	54361
TC01002339.hg.1	7.08	5.87	2.31	0.0031	HNRNPR	heterogeneous nuclear ribonucleoprotein R	10236
TC01002340.hg.1	11.77	10.5	2.42	0.001	HNRNPR	heterogeneous nuclear ribonucleoprotein R	10236
TC01002383.hg.1	6.65	5.92	1.66	0.0003	STMN1; MIR3917	stathmin 1; microRNA 3917	3925; 100500808
TC01002384.hg.1	6.19	6.86	-1.6	0.0062	PAFAH2	platelet-activating factor acetylhydrolase 2	5051
TC01002412.hg.1	10.83	15.08	-19.06	0.0004	IFI6	interferon, alpha-inducible protein 6	2537
TC01002432.hg.1	8.23	7.6	1.55	0.0005	SRSF4	serine/arginine-rich splicing factor 4	6429
TC01002441.hg.1	3.95	2.99	1.94	0.0212	LAPTM5	lysosomal protein transmembrane 5	7805
TC01002471.hg.1	6.39	7.13	-1.67	0.0248	BSDC1	BSD domain containing 1	55108
TC01002493.hg.1	11.75	10.82	1.92	0.0176	SFPQ	splicing factor proline/glutamine-rich	6421
TC01002500.hg.1	6.22	5.57	1.57	0.0398	CLSPN	claspin	63967
TC01002526.hg.1	9.88	10.7	-1.76	0.0019	MTF1	metal-regulatory transcription factor 1	4520
TC01002529.hg.1	9.16	8.42	1.67	0.0109	SF3A3	splicing factor 3a subunit 3	10946
TC01002553.hg.1	8.6	7.84	1.69	0.006	PPT1	palmitoyl-protein thioesterase 1	5538
TC01002561.hg.1	5.6	8.07	-5.53	0.0151	CITED4	Cbp/p300-interacting transactivator, with Glu/Asp rich carboxy-terminal domain, 4	163732
TC01002564.hg.1	6.44	5.84	1.53	0.0182	SCMH1	sex comb on midleg homolog 1 (Drosophila)	22955
TC01002578.hg.1	16	15.11	1.86	0.0078	SLC2A1	solute carrier family 2 (facilitated glucose transporter), member 1	6513
TC01002590.hg.1	7.89	6.78	2.15	0.0096	SLC6A9	solute carrier family 6 (neurotransmitter transporter, glycine), member 9	6536
TC01002604.hg.1	7.62	8.49	-1.82	0.024	HECTD3	HECT domain containing E3 ubiquitin protein ligase 3	79654
TC01002608.hg.1	6.03	5.39	1.56	0.0083	TESK2	testis-specific kinase 2	10420
TC01002616.hg.1	5.11	6.03	-1.89	0.0025	PIK3R3	phosphoinositide-3-kinase, regulatory subunit 3 (gamma)	8503
TC01002627.hg.1	5.34	6.06	-1.65	0.0027	PDZK1IP1	PDZK1 interacting protein 1	10158
TC01002644.hg.1	10.01	9.05	1.95	0.0043	FAF1	Fas (TNFRSF6) associated factor 1	11124
TC01002655.hg.1	10.29	9.45	1.78	0.0465	TXNDC12	thioredoxin domain containing 12 (endoplasmic reticulum)	51060
TC01002658.hg.1	5.56	4.65	1.87	0.0007	ORC1	origin recognition complex subunit 1	4998
TC01002668.hg.1	7.75	7.01	1.67	0.0125	MAGOH	mago homolog, exon junction complex core component	4116
TC01002676.hg.1	9.67	8.89	1.71	0.0002	NDC1	NDC1 transmembrane nucleoporin	55706
TC01002701.hg.1	4.52	5.13	-1.52	0.0058	PLPP3	phospholipid phosphatase 3	8613
TC01002717.hg.1	4.04	5.38	-2.53	0.0018	CYP2J2	cytochrome P450, family 2, subfamily J, polypeptide 2	1573
TC01002733.hg.1	5.91	5.11	1.74	0.0004	ITGB3BP	integrin beta 3 binding protein (beta3-endonexin)	23421
TC01002759.hg.1	14.52	13.85	1.59	0.001	SERBP1	SERPINE1 mRNA binding protein 1	26135
TC01002763.hg.1	9.06	8.18	1.84	0.0058	WLS	wntless Wnt ligand secretion mediator	79971
TC01002766.hg.1	7.97	5.79	4.53	3.14e-05	DEPDC1	DEP domain containing 1	55635
TC01002769.hg.1	9.34	8.75	1.5	0.0284	LRRC40	leucine rich repeat containing 40	55631
TC01002796.hg.1	8.96	8.31	1.57	0.007	PIGK	phosphatidylinositol glycan anchor biosynthesis class K	10026
TC01002799.hg.1	8.54	7.93	1.53	0.025	ZZZ3	zinc finger, ZZ-type containing 3	26009
TC01002815.hg.1	5.12	6.15	-2.05	0.0335	TTLL7	tubulin tyrosine ligase-like family member 7	79739
TC01002823.hg.1	9.32	8.57	1.69	0.0099	LPAR3	lysophosphatidic acid receptor 3	23566
TC01002844.hg.1	9.01	8.14	1.82	0.0046	CCBL2; RBMXL1	cysteine conjugate-beta lyase 2; RNA binding motif protein, X-linked-like 1	56267; 494115
TC01002868.hg.1	8.38	9.49	-2.16	0.0199	EVI5	ecotropic viral integration site 5	7813
TC01002886.hg.1	13.27	13.88	-1.53	0.0348	F3	coagulation factor III (thromboplastin, tissue factor)	2152
TC01002891.hg.1	9.41	8.62	1.73	0.0041	CNN3	calponin 3, acidic	1266
TC01002911.hg.1	9.16	7.49	3.18	0.006	FRRS1	ferric-chelate reductase 1	391059
TC01002916.hg.1	7.82	6.88	1.93	0.0012	SASS6	SAS-6 centriolar assembly protein	163786
TC01002918.hg.1	8.36	7.76	1.51	0.0123	DBT	dihydrolipoamide branched chain transacylase E2	1629
TC01002924.hg.1	7.69	6.88	1.76	0.0256	DPH5	diphthamide biosynthesis 5	51611
TC01002948.hg.1	9.94	10.8	-1.81	0.0042	WDR47	WD repeat domain 47	22911
TC01002949.hg.1	8.86	9.93	-2.09	0.0019	TAF13	TAF13 RNA polymerase II, TATA box binding protein (TBP)-associated factor, 18kDa	6884
TC01002980.hg.1	9.53	8.85	1.6	0.005	DRAM2	DNA-damage regulated autophagy modulator 2	128338
TC01002985.hg.1	8.16	8.84	-1.6	0.0102	WDR77	WD repeat domain 77	79084
TC01003005.hg.1	7.64	6.78	1.81	0.0008	RSBN1	round spermatid basic protein 1	54665
TC01003014.hg.1	13.21	11.87	2.54	0.0007	NRAS	neuroblastoma RAS viral (v-ras) oncogene homolog	4893
TC01003085.hg.1	8.35	6.28	4.22	3.96e-05	FAM72D	family with sequence similarity 72, member D	728833
TC01003117.hg.1	18.28	16.28	3.98	0.0424	RNVU1-9; RNVU1-7	RNA, variant U1 small nuclear 9; RNA, variant U1 small nuclear 7	100312957; 26864
TC01003129.hg.1	5.12	8.83	-13.11	0.0006	GJA5	gap junction protein alpha 5	2702
TC01003132.hg.1	18.28	16.28	3.98	0.0424	RNVU1-7	RNA, variant U1 small nuclear 7	26864
TC01003152.hg.1	11.96	9.63	5.05	0.0061	RNVU1-15	RNA, variant U1 small nuclear 15	101954267
TC01003162.hg.1	18.33	16.27	4.16	0.0405	RNVU1-18	RNA, variant U1 small nuclear 18	26863
TC01003174.hg.1	6.86	5.4	2.76	0.0006	FAM72C	family with sequence similarity 72, member C	554282
TC01003188.hg.1	6.85	6.09	1.69	0.0226	HIST2H3D	histone cluster 2, H3d	653604
TC01003189.hg.1	6.8	5.79	2	0.0064	HIST2H3A; HIST2H3C	histone cluster 2, H3a; histone cluster 2, H3c	333932; 126961
TC01003190.hg.1	9.06	8.18	1.84	0.0074	HIST2H2AA4; HIST2H2AA3	histone cluster 2, H2aa4; histone cluster 2, H2aa3	723790; 8337
TC01003192.hg.1	7.48	6.21	2.41	0.029	HIST2H4B; HIST2H4A	histone cluster 2, H4b; histone cluster 2, H4a	554313; 8370
TC01003193.hg.1	8.81	11.07	-4.77	0.0011	HIST2H2BE	histone cluster 2, H2be	8349
TC01003194.hg.1	7.17	5.52	3.14	1.91e-05	HIST2H2AB	histone cluster 2, H2ab	317772
TC01003196.hg.1	7	7.73	-1.66	0.0113	SF3B4	splicing factor 3b, subunit 4, 49kDa	10262
TC01003197.hg.1	6.17	5.51	1.57	0.0264	MTMR11	myotubularin related protein 11	10903
TC01003200.hg.1	9.34	7.91	2.7	9.17e-06	ANP32E	acidic nuclear phosphoprotein 32 family member E	81611
TC01003205.hg.1	13.08	12.2	1.84	0.0038	MCL1	myeloid cell leukemia 1	4170
TC01003216.hg.1	7.15	8.03	-1.84	0.0029	FAM63A	family with sequence similarity 63, member A	55793
TC01003237.hg.1	6.4	9.58	-9.05	0.0128	THEM5	thioesterase superfamily member 5	284486
TC01003245.hg.1	7.85	14.28	-86.31	0.0066	FLG	filaggrin	2312
TC01003246.hg.1	3.67	6.12	-5.44	0.0222	FLG2	filaggrin family member 2	388698
TC01003247.hg.1	4.2	8.74	-23.29	0.0034	CRNN	cornulin	49860
TC01003263.hg.1	5.98	7.3	-2.5	0.0463	S100A7	S100 calcium binding protein A7	6278
TC01003268.hg.1	11.1	10.12	1.97	0.0102	S100A2	S100 calcium binding protein A2	6273
TC01003270.hg.1	14.51	13.42	2.13	0.0016	S100A14	S100 calcium binding protein A14	57402
TC01003273.hg.1	12.28	11.65	1.55	0.0018	ILF2	interleukin enhancer binding factor 2	3608
TC01003321.hg.1	8.89	10.27	-2.6	0.0231	ERVK-7	endogenous retrovirus group K, member 7	449619
TC01003343.hg.1	6.8	5.48	2.5	0.0016	IQGAP3	IQ motif containing GTPase activating protein 3	128239
TC01003495.hg.1	6.47	5.73	1.67	0.0039	NME7	NME/NM23 family member 7	29922
TC01003523.hg.1	3.6	4.25	-1.57	0.0001	TNFSF18	tumor necrosis factor (ligand) superfamily, member 18	8995
TC01003536.hg.1	10.21	11.1	-1.85	0.019	RC3H1	ring finger and CCCH-type domains 1	149041
TC01003552.hg.1	5.66	4.39	2.4	0.0039	SCARNA3	small Cajal body-specific RNA 3	677679
TC01003638.hg.1	7.6	9.05	-2.74	0.0209	PTGS2	prostaglandin-endoperoxide synthase 2 (prostaglandin G/H synthase and cyclooxygenase)	5743
TC01003662.hg.1	9.14	7.13	4.01	0.0017	ASPM	abnormal spindle microtubule assembly	259266
TC01003663.hg.1	8.77	8.1	1.59	0.0045	ZBTB41	zinc finger and BTB domain containing 41	360023
TC01003679.hg.1	8.2	6.22	3.93	3.05e-05	KIF14	kinesin family member 14	9928
TC01003702.hg.1	6.12	5.1	2.03	7.38e-05	UBE2T	ubiquitin conjugating enzyme E2T	29089
TC01003711.hg.1	11.95	13.09	-2.21	0.0148	ADIPOR1	adiponectin receptor 1	51094
TC01003747.hg.1	5.28	4.58	1.63	0.0087	LEMD1	LEM domain containing 1	93273
TC01003751.hg.1	12.56	10.78	3.45	9.67e-06	NUCKS1	nuclear casein kinase and cyclin-dependent kinase substrate 1	64710
TC01003784.hg.1	11.79	12.9	-2.16	0.0371	LAMB3; MIR4260	laminin, beta 3; microRNA 4260	3914; 100422894
TC01003796.hg.1	9.64	10.38	-1.67	0.0369	SLC30A1	solute carrier family 30 (zinc transporter), member 1	7779
TC01003798.hg.1	5.8	4.61	2.28	0.0006	NEK2	NIMA-related kinase 2	4751
TC01003800.hg.1	8.03	7.42	1.52	0.0054	LPGAT1	lysophosphatidylglycerol acyltransferase 1	9926
TC01003801.hg.1	9.52	8.78	1.67	0.0138	INTS7	integrator complex subunit 7	25896
TC01003810.hg.1	6.5	5.62	1.84	8.15e-05	NSL1	NSL1, MIS12 kinetochore complex component	25936
TC01003818.hg.1	6.34	5.74	1.52	0.0041	LOC643454	adaptor-related protein complex 3, sigma 1 subunit pseudogene	643454
TC01003833.hg.1	12.28	11.49	1.73	0.0193	EPRS	glutamyl-prolyl-tRNA synthetase	2058
TC01003868.hg.1	11.63	10.97	1.58	0.0004	AIDA	axin interactor, dorsalization associated	64853
TC01003887.hg.1	8.51	7.39	2.18	0.0004	LBR	lamin B receptor	3930
TC01003892.hg.1	6.54	7.93	-2.63	0.0241	TMEM63A	transmembrane protein 63A	9725
TC01003898.hg.1	6.45	5.79	1.59	0.0047	LIN9	lin-9 DREAM MuvB core complex component	286826
TC01003920.hg.1	16.87	13.02	14.47	0.0224	RNA5S1	RNA, 5S ribosomal 1	100169751
TC01003921.hg.1	16.87	13.02	14.47	0.0224	RNA5S2	RNA, 5S ribosomal 2	100169753
TC01003922.hg.1	16.87	13.02	14.47	0.0224	RNA5S3	RNA, 5S ribosomal 3	100169754
TC01003923.hg.1	16.87	13.02	14.47	0.0224	RNA5S4	RNA, 5S ribosomal 4	100169755
TC01003924.hg.1	16.87	13.02	14.47	0.0224	RNA5S5	RNA, 5S ribosomal 5	100169756
TC01003925.hg.1	16.87	13.02	14.47	0.0224	RNA5S6	RNA, 5S ribosomal 6	100169757
TC01003926.hg.1	16.87	13.02	14.47	0.0224	RNA5S7	RNA, 5S ribosomal 7	100169758
TC01003927.hg.1	16.87	13.02	14.47	0.0224	RNA5S8	RNA, 5S ribosomal 8	100169759
TC01003928.hg.1	15.35	12.53	7.05	0.027	RNA5S9	RNA, 5S ribosomal 9	100169760
TC01003929.hg.1	16.87	13.02	14.47	0.0224	RNA5S10	RNA, 5S ribosomal 10	100169761
TC01003930.hg.1	16.87	13.02	14.47	0.0224	RNA5S11	RNA, 5S ribosomal 11	100169762
TC01003931.hg.1	16.87	13.02	14.47	0.0224	RNA5S12	RNA, 5S ribosomal 12	100169763
TC01003932.hg.1	16.87	13.02	14.47	0.0224	RNA5S13	RNA, 5S ribosomal 13	100169764
TC01003933.hg.1	16.87	13.02	14.47	0.0224	RNA5S14	RNA, 5S ribosomal 14	100169765
TC01003934.hg.1	16.87	13.02	14.47	0.0224	RNA5S15	RNA, 5S ribosomal 15	100169766
TC01003935.hg.1	16.87	13.02	14.47	0.0224	RNA5S16	RNA, 5S ribosomal 16	100169767
TC01003936.hg.1	16.87	13.02	14.47	0.0224	RNA5S17	RNA, 5S ribosomal 17	100169768
TC01003949.hg.1	6.61	5.88	1.66	0.0334	ABCB10	ATP binding cassette subfamily B member 10	23456
TC01003956.hg.1	4.46	5.49	-2.05	0.0009	PGBD5	piggyBac transposable element derived 5	79605
TC01003961.hg.1	6.96	6.34	1.54	0.0166	TTC13	tetratricopeptide repeat domain 13	79573
TC01003967.hg.1	6.93	7.6	-1.59	0.0221	EXOC8	exocyst complex component 8	149371
TC01003989.hg.1	11.79	10.96	1.78	0.0011	TOMM20	translocase of outer mitochondrial membrane 20 homolog (yeast)	9804
TC01003994.hg.1	8.78	8.12	1.58	0.0461	B3GALNT2	beta-1,3-N-acetylgalactosaminyltransferase 2	148789
TC01004000.hg.1	10.03	6.39	12.44	0.0379	RNU5E-2P	RNA, U5E small nuclear 2, pseudogene
TC01004025.hg.1	9.36	8.4	1.95	0.0033	FH	fumarate hydratase	2271
TC01004026.hg.1	6.56	5.96	1.51	0.0005	OPN3	opsin 3	23596
TC01004027.hg.1	6.57	5.9	1.59	0.0198	CHML	choroideremia-like (Rab escort protein 2)	1122
TC01004030.hg.1	6.94	8.42	-2.78	0.0043	PLD5	phospholipase D family, member 5	200150
TC01004046.hg.1	9.86	9.22	1.55	0.0023	ADSS	adenylosuccinate synthase	159
TC01004166.hg.1	10.47	9.7	1.71	0.0013	CAMTA1	calmodulin binding transcription activator 1	23261
TC01004175.hg.1	7.34	6.25	2.13	0.0019	APITD1	apoptosis-inducing, TAF9-like domain 1	378708
TC01004255.hg.1	7.38	8.3	-1.89	0.0319	CNKSR1	connector enhancer of kinase suppressor of Ras 1	10256
TC01004267.hg.1	8.53	7.87	1.58	0.0042	RCC1	regulator of chromosome condensation 1	1104
TC01004350.hg.1	9.02	8.34	1.61	0.0083	UROD	uroporphyrinogen decarboxylase	7389
TC01004465.hg.1	5.51	7.46	-3.86	0.0002	HHLA3	HERV-H LTR-associating 3	11147
TC01004503.hg.1	6.21	7.15	-1.92	0.0157	PRKACB	protein kinase, cAMP-dependent, catalytic, beta	5567
TC01004511.hg.1	9.94	11.64	-3.27	0.0423	CLCA4	chloride channel accessory 4	22802
TC01004530.hg.1	7.24	6.57	1.6	0.0039	CCDC18	coiled-coil domain containing 18	343099
TC01004531.hg.1	5.7	4.93	1.7	0.0165	CCDC18	coiled-coil domain containing 18	343099
TC01004561.hg.1	8.8	7.58	2.33	0.0002	SNX7	sorting nexin 7	51375
TC01004603.hg.1	10.95	9.33	3.09	0.0184	SARS	seryl-tRNA synthetase	6301
TC01004709.hg.1	4.78	3.12	3.15	0.0104	LOC284561	uncharacterized LOC284561	284561
TC01004740.hg.1	11.46	12.5	-2.06	0.0017	PIP5K1A	phosphatidylinositol-4-phosphate 5-kinase, type I, alpha	8394
TC01004745.hg.1	4.89	6.85	-3.9	0.0159	FLG-AS1	FLG antisense RNA 1	339400
TC01004752.hg.1	17.28	20.15	-7.29	0.0108	SPRR1A	small proline-rich protein 1A	6698
TC01004760.hg.1	9.59	7.96	3.09	0.0004	CKS1B	CDC28 protein kinase regulatory subunit 1B	1163
TC01004765.hg.1	7.53	8.42	-1.85	0.0077	MSTO2P	misato family member 2, pseudogene	100129405
TC01004769.hg.1	9.87	10.79	-1.89	0.0114	TMEM79	transmembrane protein 79	84283
TC01004781.hg.1	11.93	10.97	1.94	0.0277	IFI16	interferon, gamma-inducible protein 16	3428
TC01004883.hg.1	9.07	7.93	2.2	0.0165	TSEN15	TSEN15 tRNA splicing endonuclease subunit	116461
TC01004964.hg.1	10.42	9.42	1.99	0.0342	MDM4	MDM4, p53 regulator	4194
TC01005067.hg.1	12.14	11.09	2.07	3.4e-05	H3F3AP4	H3 histone, family 3A, pseudogene 4	440926
TC01005129.hg.1	9.6	8.8	1.73	0.0023	GGPS1	geranylgeranyl diphosphate synthase 1	9453
TC01005184.hg.1	6.8	7.45	-1.56	0.0198	LOC729737	uncharacterized LOC729737	729737
TC01005268.hg.1	9.96	8.79	2.24	0.0192	DHRS3	dehydrogenase/reductase (SDR family) member 3	9249
TC01005330.hg.1	9.25	8.45	1.74	0.0005	HMGCL	3-hydroxymethyl-3-methylglutaryl-CoA lyase	3155
TC01005331.hg.1	11.13	10.47	1.58	0.003	SRSF10	serine/arginine-rich splicing factor 10	10772
TC01005350.hg.1	12.8	9.43	10.34	3.05e-05	STMN1	stathmin 1	3925
TC01005437.hg.1	10	8.09	3.77	0.0077	SLC6A9	solute carrier family 6 (neurotransmitter transporter, glycine), member 9	6536
TC01005489.hg.1	10.36	9.62	1.66	0.013	ZCCHC11	zinc finger, CCHC domain containing 11	23318
TC01005497.hg.1	10.55	9.67	1.84	0.0001	NDC1	NDC1 transmembrane nucleoporin	55706
TC01005717.hg.1	7.17	6.22	1.92	0.0003	RSBN1	round spermatid basic protein 1	54665
TC01005732.hg.1	9.47	8.42	2.07	0.0053	CD58	CD58 molecule	965
TC01005809.hg.1	9.15	8.51	1.55	0.0118	HIST2H2BC	histone cluster 2, H2bc (pseudogene)	337873
TC01005811.hg.1	10.86	10.08	1.71	0.0041	APH1A	APH1A gamma secretase subunit	51107
TC01005828.hg.1	6.76	13.19	-86.39	0.0059	FLG	filaggrin	2312
TC01005829.hg.1	8.81	15.18	-83.05	0.008	FLG	filaggrin	2312
TC01005830.hg.1	8.53	14.5	-62.81	0.0127	FLG	filaggrin	2312
TC01005834.hg.1	11.21	14.16	-7.72	0.0391	SPRR2D	small proline-rich protein 2D	6703
TC01005836.hg.1	3.3	4	-1.63	0.044	SPRR2C	small proline-rich protein 2C (pseudogene)	6702
TC01005848.hg.1	7.82	9.09	-2.41	0.0372	MUC1	mucin 1, cell surface associated	4582
TC01005849.hg.1	7.84	8.88	-2.05	0.0028	GBAP1	glucosidase, beta, acid pseudogene 1	2630
TC01005919.hg.1	9.67	8.69	1.97	0.0008	MPC2	mitochondrial pyruvate carrier 2	25874
TC01005934.hg.1	9.53	8.78	1.68	0.0115	VAMP4	vesicle associated membrane protein 4	8674
TC01005943.hg.1	8.76	9.45	-1.61	0.0091	RC3H1	ring finger and CCCH-type domains 1	149041
TC01006015.hg.1	12.1	11.21	1.85	0.0134	UCHL5	ubiquitin C-terminal hydrolase L5	51377
TC01006023.hg.1	11.74	8.34	10.58	0.0002	ASPM	abnormal spindle microtubule assembly	259266
TC01006036.hg.1	7.76	9.21	-2.75	0.0053	TNNT2	troponin T type 2 (cardiac)	7139
TC01006037.hg.1	8.96	9.89	-1.9	0.0048	TNNT2	troponin T type 2 (cardiac)	7139
TC01006056.hg.1	6.24	4.61	3.08	0.0067	LEMD1	LEM domain containing 1	93273
TC01006060.hg.1	11.27	10.09	2.26	0.0007	ELK4	ELK4, ETS-domain protein (SRF accessory protein 1)	2005
TC01006091.hg.1	8.57	5.95	6.17	0.0002	NEK2	NIMA-related kinase 2	4751
TC01006094.hg.1	9.76	9.05	1.64	0.016	INTS7	integrator complex subunit 7	25896
TC01006233.hg.1	6.09	5.37	1.65	0.0025	CHML	choroideremia-like (Rab escort protein 2)	1122
TC01006300.hg.1	8.59	7.53	2.09	2.76e-05	STIL	SCL/TAL1 interrupting locus	6491
TC01006303.hg.1	6.3	6.99	-1.62	0.0063	GBAP1	glucosidase, beta, acid pseudogene 1	2630
TC01006304.hg.1	7.74	8.65	-1.88	0.001	GBA	glucosidase, beta, acid	2629
TC01006316.hg.1	6.28	5.37	1.89	0.0018	ZBTB8A	zinc finger and BTB domain containing 8A	653121
TC01006319.hg.1	7.48	8.39	-1.87	0.011	SH3D21	SH3 domain containing 21	79729
TC01006326.hg.1	13.58	12.04	2.9	0.0024	HIST2H2AC	histone cluster 2, H2ac	8338
TC01006335.hg.1	7.36	8.05	-1.62	0.0125	MSTO1; MSTO2P	misato 1, mitochondrial distribution and morphology regulator; misato family member 2, pseudogene	55154; 100129405
TC01006361.hg.1	3.94	4.7	-1.7	0.0005	GBP2	guanylate binding protein 2, interferon-inducible	2634
TC01006365.hg.1	10.52	9.72	1.74	0.0048	BCAS2	breast carcinoma amplified sequence 2	10286
TC01006368.hg.1	13.07	14.34	-2.41	0.0488	NBPF14; NBPF19; NBPF8	neuroblastoma breakpoint family, member 14; neuroblastoma breakpoint family, member 19; neuroblastoma breakpoint family, member 8	25832; 101060226; 728841
TC01006374.hg.1	9.62	11.72	-4.27	0.0494	SPRR2D	small proline-rich protein 2D	6703
TC01006375.hg.1	10.64	12.95	-4.97	0.0487	SPRR2B	small proline-rich protein 2B	6701
TC01006376.hg.1	4.51	6.23	-3.3	0.0364	SPRR2F	small proline-rich protein 2F	6705
TC01006379.hg.1	13.28	14.56	-2.43	0.0276	SPRR2G	small proline-rich protein 2G	6706
TC01006382.hg.1	6.22	6.95	-1.65	0.0002	KRTCAP2	keratinocyte associated protein 2	200185
TC02000048.hg.1	6.66	5.91	1.68	0.005	IAH1	isoamyl acetate-hydrolyzing esterase 1 homolog	285148
TC02000057.hg.1	7.13	5.81	2.48	0.0005	RRM2	ribonucleotide reductase M2	6241
TC02000105.hg.1	8.57	7.92	1.57	0.0081	GEN1	GEN1 Holliday junction 5 flap endonuclease	348654
TC02000149.hg.1	10.04	8.99	2.07	0.0034	HADHB	hydroxyacyl-CoA dehydrogenase/3-ketoacyl-CoA thiolase/enoyl-CoA hydratase (trifunctional protein), beta subunit	3032
TC02000158.hg.1	8.21	9.07	-1.82	0.0082	TMEM214	transmembrane protein 214	54867
TC02000207.hg.1	6.05	7.68	-3.1	0.0145	EHD3	EH domain containing 3	30845
TC02000219.hg.1	7.65	9.16	-2.84	0.0164	LTBP1	latent transforming growth factor beta binding protein 1	4052
TC02000230.hg.1	10.13	11.27	-2.21	0.0168	CRIM1	cysteine rich transmembrane BMP regulator 1 (chordin-like)	51232
TC02000285.hg.1	8.51	7.84	1.59	0.0065	CRIPT	cysteine-rich PDZ-binding protein	9419
TC02000293.hg.1	6.17	5.42	1.69	0.0093	EPCAM	epithelial cell adhesion molecule	4072
TC02000295.hg.1	8.17	7.38	1.73	0.0007	MSH2	mutS homolog 2	4436
TC02000299.hg.1	7.66	6.98	1.6	0.0015	MSH6	mutS homolog 6	2956
TC02000302.hg.1	9.01	8.36	1.57	0.0013	FOXN2	forkhead box N2	3344
TC02000331.hg.1	9.04	8.22	1.77	0.0171	VRK2	vaccinia related kinase 2	7444
TC02000332.hg.1	10.5	9.69	1.75	0.0056	EIF3FP3	eukaryotic translation initiation factor 3, subunit F pseudogene 3
TC02000357.hg.1	8.2	8.8	-1.52	0.0331	B3GNT2	UDP-GlcNAc:betaGal beta-1,3-N-acetylglucosaminyltransferase 2	10678
TC02000366.hg.1	10.76	12.02	-2.39	0.0249	LGALSL	lectin, galactoside-binding-like	29094
TC02000368.hg.1	9.43	8.74	1.62	0.0004	AFTPH	aftiphilin	54812
TC02000374.hg.1	5.88	5.6	1.73	0.03527	SLC1A4	solute carrier family 1 (glutamate/neutral amino acid transporter), member 4	6509
TC02000386.hg.1	6.76	6.08	1.6	0.0282	MEIS1	Meis homeobox 1	4211
TC02000402.hg.1	3.56	4.41	-1.79	0.001	GKN1	gastrokine 1	56287
TC02000409.hg.1	8.21	7.51	1.62	0.0005	GMCL1	germ cell-less, spermatogenesis associated 1	64395
TC02000426.hg.1	4.37	5.15	-1.72	0.0101	OR7E91P	olfactory receptor, family 7, subfamily E, member 91 pseudogene	79315
TC02000454.hg.1	10.94	9.04	3.73	0.019	MTHFD2	methylenetetrahydrofolate dehydrogenase (NADP+ dependent) 2, methenyltetrahydrofolate cyclohydrolase	10797
TC02000500.hg.1	16.48	15.61	1.83	0.0008	TMSB10	thymosin beta 10	9168
TC02000501.hg.1	8.9	8.04	1.82	0.0033	KCMF1	potassium channel modulatory factor 1	56888
TC02000547.hg.1	7.79	6.82	1.97	0.0006	ANKRD36BP2	ankyrin repeat domain 36B pseudogene 2	645784
TC02000571.hg.1	8.42	10.28	-3.62	0.0054	PROM2	prominin 2	150696
TC02000572.hg.1	5.3	6.4	-2.15	0.0082	KCNIP3	Kv channel interacting protein 3, calsenilin	30818
TC02000582.hg.1	7.21	5.61	3.03	0.0002	NCAPH	non-SMC condensin I complex subunit H	23397
TC02000611.hg.1	8.24	9.3	-2.09	0.0078	NPAS2	neuronal PAS domain protein 2	4862
TC02000671.hg.1	8.23	7.47	1.69	0.002	SOWAHC	sosondowah ankyrin repeat domain family member C	65124
TC02000696.hg.1	4.78	4.07	1.63	0.007	BCL2L11	BCL2-like 11 (apoptosis facilitator)	10018
TC02000711.hg.1	10.39	11.5	-2.16	0.0129	SLC20A1	solute carrier family 20 (phosphate transporter), member 1	6574
TC02000720.hg.1	8.78	10.01	-2.34	0.0098	IL1RN	interleukin 1 receptor antagonist	3557
TC02000767.hg.1	15.61	11.18	21.57	0.0226	RNU4ATAC	RNA, U4atac small nuclear (U12-dependent splicing)	100151683
TC02000788.hg.1	5.53	4.9	1.54	0.0325	SFT2D3	SFT2 domain containing 3	84826
TC02000923.hg.1	8.02	9.08	-2.08	0.0034	ACVR2A	activin A receptor type IIA	92
TC02000939.hg.1	8.35	7.56	1.72	0.0031	RIF1	replication timing regulatory factor 1	55183
TC02000942.hg.1	8.18	6.85	2.52	0.0007	ARL6IP6	ADP-ribosylation factor like GTPase 6 interacting protein 6	151188
TC02000968.hg.1	7.7	7.08	1.53	0.0115	TANK	TRAF family member-associated NFKB activator	10010
TC02000969.hg.1	7.14	5.67	2.77	0.0025	LOC100996579	uncharacterized LOC100996579	100996579
TC02000990.hg.1	5.85	5.03	1.77	0.0146	LOC102724058; LOC101929680	uncharacterized LOC102724058; uncharacterized LOC101929680	102724058; 101929680
TC02000996.hg.1	10.82	10.16	1.58	0.002	CERS6	ceramide synthase 6	253782
TC02000997.hg.1	4.84	3.98	1.82	0.0031	MIR4774	microRNA 4774	100616356
TC02001000.hg.1	4.24	5.56	-2.5	0.0078	DHRS9	dehydrogenase/reductase (SDR family) member 9	10170
TC02001011.hg.1	6.52	7.78	-2.39	0.0406	MYO3B	myosin IIIB	140469
TC02001024.hg.1	7.94	7.03	1.87	0.0056	HAT1	histone acetyltransferase 1	8520
TC02001031.hg.1	9.25	7.71	2.91	0.0007	PDK1	pyruvate dehydrogenase kinase, isozyme 1	5163
TC02001034.hg.1	9.83	8.81	2.02	2.12e-05	ZAK	sterile alpha motif and leucine zipper containing kinase AZK	51776
TC02001035.hg.1	7.51	5.12	5.23	0.0011	CDCA7	cell division cycle associated 7	83879
TC02001062.hg.1	12.36	11.08	2.42	0.0002	HNRNPA3; MIR4444-1	heterogeneous nuclear ribonucleoprotein A3; microRNA 4444-1	220988; 100616394
TC02001071.hg.1	9.27	8.55	1.65	0.0465	OSBPL6; MIR548N	oxysterol binding protein-like 6; microRNA 548n	114880; 100302152
TC02001121.hg.1	9.43	8.31	2.18	0.0009	NAB1	NGFI-A binding protein 1	4664
TC02001212.hg.1	10.84	10.06	1.72	0.0348	EEF1B2; SNORA41	eukaryotic translation elongation factor 1 beta 2; small nucleolar RNA, H/ACA box 41	1933; 619569
TC02001229.hg.1	7.99	7.25	1.67	0.0012	CREB1	cAMP responsive element binding protein 1	1385
TC02001314.hg.1	5.74	4.9	1.79	0.0035	WNT10A	wingless-type MMTV integration site family, member 10A	80326
TC02001394.hg.1	13.25	12.16	2.13	0.0012	PTMA; MIR1244-1; MIR1244-2; MIR1244-3	prothymosin, alpha; microRNA 1244-1; microRNA 1244-2; microRNA 1244-3	5757; 100302285; 100422885; 100422872
TC02001439.hg.1	9.31	8.1	2.32	0.0039	COPS8	COP9 signalosome subunit 8	10920
TC02001558.hg.1	10.69	9.97	1.65	0.0087	ADAM17	ADAM metallopeptidase domain 17	6868
TC02001570.hg.1	12.11	12.86	-1.68	0.0065	ODC1	ornithine decarboxylase 1	4953
TC02001605.hg.1	10.36	9.51	1.8	0.0068	SMC6	structural maintenance of chromosomes 6	79677
TC02001614.hg.1	6.47	5.66	1.76	0.0026	WDR35	WD repeat domain 35	57539
TC02001644.hg.1	10.55	9.21	2.54	0.0012	SF3B6	splicing factor 3b subunit 6	51639
TC02001645.hg.1	7.75	8.52	-1.71	0.0053	TP53I3	tumor protein p53 inducible protein 3	9540
TC02001677.hg.1	5.96	6.69	-1.67	0.025	SLC5A6	solute carrier family 5 (sodium/multivitamin and iodide cotransporter), member 6	8884
TC02001714.hg.1	6.71	8.41	-3.25	0.0071	XDH	xanthine dehydrogenase	7498
TC02001715.hg.1	4.37	5.24	-1.82	0.0361	CAPN14	calpain 14	440854
TC02001729.hg.1	8.88	9.47	-1.51	0.0059	FAM98A	family with sequence similarity 98, member A	25940
TC02001742.hg.1	8.13	6.71	2.67	0.0004	PRKD3	protein kinase D3	23683
TC02001753.hg.1	12.27	11.4	1.83	0.0259	ATL2	atlastin GTPase 2	64225
TC02001757.hg.1	9.38	8.54	1.79	0.0113	SRSF7	serine/arginine-rich splicing factor 7	6432
TC02001768.hg.1	7.5	6.77	1.66	0.0052	THUMPD2	THUMP domain containing 2	80745
TC02001778.hg.1	7.84	6.8	2.05	0.0234	COX7A2L	cytochrome c oxidase subunit VIIa polypeptide 2 like	9167
TC02001859.hg.1	9.24	8.62	1.54	0.0143	MTIF2	mitochondrial translational initiation factor 2	4528
TC02001867.hg.1	11.56	10.52	2.05	0.0242	EFEMP1	EGF containing fibulin-like extracellular matrix protein 1	2202
TC02001878.hg.1	7.39	6.61	1.72	0.0034	FANCL	Fanconi anemia complementation group L	55120
TC02001893.hg.1	9.74	9	1.67	0.001	XPO1	exportin 1	7514
TC02001895.hg.1	12.92	12.32	1.51	0.006	CCT4	chaperonin containing TCP1, subunit 4 (delta)	10575
TC02001909.hg.1	8.03	7.37	1.58	0.0022	VPS54	vacuolar protein sorting 54 homolog (S. cerevisiae)	51542
TC02001911.hg.1	8.76	8.03	1.66	0.0059	PELI1	pellino E3 ubiquitin protein ligase 1	57162
TC02001938.hg.1	7.55	6.64	1.88	0.0172	C1D	C1D nuclear receptor corepressor	10438
TC02001943.hg.1	6.13	5.43	1.63	0.012	FBXO48	F-box protein 48	554251
TC02001948.hg.1	12.08	10.9	2.27	0.0379	GFPT1	glutamine--fructose-6-phosphate transaminase 1	2673
TC02001950.hg.1	7.95	8.6	-1.56	0.0398	AAK1	AP2 associated kinase 1	22848
TC02001974.hg.1	8.41	7.42	1.99	0.0099	PAIP2B	poly(A) binding protein interacting protein 2B	400961
TC02001993.hg.1	11.83	11.23	1.52	0.0007	MOB1A	MOB kinase activator 1A	55233
TC02001996.hg.1	6.46	7.3	-1.79	0.0312	RTKN	rhotekin	6242
TC02002003.hg.1	3.96	3.33	1.54	0.0016	M1AP	meiosis 1 associated protein	130951
TC02002008.hg.1	7.08	6.46	1.54	0.0192	GCFC2	GC-rich sequence DNA-binding factor 2	6936
TC02002050.hg.1	6.44	7.23	-1.73	0.0155	LOC90784	uncharacterized LOC90784	90784
TC02002067.hg.1	9.16	8.19	1.95	6.79e-05	KRCC1	lysine-rich coiled-coil 1	51315
TC02002105.hg.1	6.82	7.54	-1.64	0.0115	TMEM127	transmembrane protein 127	55654
TC02002123.hg.1	10.49	11.26	-1.71	0.0304	TMEM131	transmembrane protein 131	23505
TC02002187.hg.1	9.38	8.66	1.65	0.0029	2019-09-10	septin 10	151011
TC02002204.hg.1	8.6	6.63	3.92	3.55e-06	BUB1	BUB1 mitotic checkpoint serine/threonine kinase	699
TC02002217.hg.1	8.71	6.32	5.23	1.01e-06	CKAP2L	cytoskeleton associated protein 2-like	150468
TC02002220.hg.1	3.59	5.11	-2.86	0.0167	IL36B	interleukin 36, beta	27177
TC02002263.hg.1	11.4	9.14	4.78	0.0098	TFCP2L1	transcription factor CP2-like 1	29842
TC02002376.hg.1	8.6	6.87	3.32	0.0024	MCM6	minichromosome maintenance complex component 6	4175
TC02002377.hg.1	10.05	8.76	2.44	0.0011	DARS	aspartyl-tRNA synthetase	1615
TC02002428.hg.1	3.78	4.59	-1.75	0.0005	NEB	nebulin	4703
TC02002468.hg.1	7.76	7.23	1.5	0.0143	PLA2R1	phospholipase A2 receptor 1	22925
TC02002469.hg.1	9.04	10.98	-3.83	0.0179	ITGB6	integrin beta 6	3694
TC02002480.hg.1	5.27	6.57	-2.45	0.0429	FAP	fibroblast activation protein alpha	2191
TC02002495.hg.1	6.59	5.59	2	0.0012	TTC21B	tetratricopeptide repeat domain 21B	79809
TC02002507.hg.1	5.87	5.13	1.67	0.0003	SPC25	SPC25, NDC80 kinetochore complex component	57405
TC02002516.hg.1	11.7	9.55	4.43	1.22e-05	HMGB1P4	high mobility group box 1 pseudogene 4
TC02002535.hg.1	10.66	9.91	1.68	0.0006	SP3	Sp3 transcription factor	6670
TC02002536.hg.1	10.86	10.11	1.69	0.0081	OLA1	Obg-like ATPase 1	29789
TC02002539.hg.1	5.62	6.39	-1.71	0.0192	GPR155	G protein-coupled receptor 155	151556
TC02002545.hg.1	9.13	8.41	1.65	0.0016	ATF2	activating transcription factor 2	1386
TC02002573.hg.1	6.66	6.06	1.51	0.003	PRKRA	protein kinase, interferon-inducible double stranded RNA dependent activator	8575
TC02002577.hg.1	8.39	7.36	2.05	4.03e-05	SESTD1	SEC14 and spectrin domains 1	91404
TC02002605.hg.1	5.02	4.04	1.97	0.0293	CALCRL	calcitonin receptor like receptor	10203
TC02002614.hg.1	4.07	4.93	-1.81	0.0064	SLC40A1	solute carrier family 40 (iron-regulated transporter), member 1	30061
TC02002620.hg.1	6.73	5.39	2.54	0.0094	NEMP2	nuclear envelope integral membrane protein 2	100131211
TC02002637.hg.1	7.94	7.19	1.69	0.0029	STK17B	serine/threonine kinase 17b	9262
TC02002643.hg.1	4.97	6.16	-2.28	0.0111	C2orf66	chromosome 2 open reading frame 66	401027
TC02002647.hg.1	13.11	12.38	1.65	0.0144	SF3B1	splicing factor 3b, subunit 1, 155kDa	23451
TC02002676.hg.1	8.07	7.38	1.62	0.0042	TMEM237	transmembrane protein 237	65062
TC02002682.hg.1	11.68	11.07	1.53	0.0024	SUMO1	small ubiquitin-like modifier 1	7341
TC02002688.hg.1	8.71	7.79	1.89	0.0002	RAPH1	Ras association (RalGDS/AF-6) and pleckstrin homology domains 1	65059
TC02002706.hg.1	6.61	5.85	1.7	0.0326	MIR2355	microRNA 2355	100423036
TC02002733.hg.1	10.03	9.41	1.54	0.0089	LANCL1	LanC lantibiotic synthetase component C-like 1 (bacterial)	10314
TC02002745.hg.1	7.6	5.62	3.95	0.0002	BARD1	BRCA1 associated RING domain 1	580
TC02002747.hg.1	7.79	12.14	-20.35	0.0029	FN1	fibronectin 1	2335
TC02002754.hg.1	5.4	6.4	-2	0.0324	2019-03-04	membrane associated ring finger 4	57574
TC02002770.hg.1	9.01	9.75	-1.67	0.0026	TMBIM1	transmembrane BAX inhibitor motif containing 1	64114
TC02002773.hg.1	7.23	6.14	2.13	0.0006	USP37	ubiquitin specific peptidase 37	57695
TC02002800.hg.1	5.57	6.5	-1.9	0.012	CHPF	chondroitin polymerizing factor	79586
TC02002823.hg.1	7.3	8.63	-2.51	0.0024	SERPINE2	serpin peptidase inhibitor, clade E (nexin, plasminogen activator inhibitor type 1), member 2	5270
TC02002853.hg.1	6.72	8.09	-2.57	0.0044	SP110	SP110 nuclear body protein	3431
TC02002855.hg.1	3.23	4.7	-2.77	0.0005	LOC151475	uncharacterized LOC151475	151475
TC02002860.hg.1	8.16	6.56	3.04	0.0056	SNORA75	small nucleolar RNA, H/ACA box 75	654321
TC02002886.hg.1	7.7	6.13	2.97	6.95e-05	HJURP	Holliday junction recognition protein	55355
TC02002941.hg.1	5.64	6.5	-1.81	0.0221	C2orf54	chromosome 2 open reading frame 54	79919
TC02003219.hg.1	9.9	8.63	2.42	0.0001	MSH2	mutS homolog 2	4436
TC02003252.hg.1	11.96	10.56	2.64	0.0109	VRK2	vaccinia related kinase 2	7444
TC02003335.hg.1	12.21	10.04	4.5	0.0174	MTHFD2	methylenetetrahydrofolate dehydrogenase (NADP+ dependent) 2, methenyltetrahydrofolate cyclohydrolase	10797
TC02003392.hg.1	7.23	6.44	1.73	0.0023	ANKRD36BP2	ankyrin repeat domain 36B pseudogene 2	645784
TC02003431.hg.1	9.93	9.32	1.52	0.0069	MRPL30	mitochondrial ribosomal protein L30	51263
TC02003486.hg.1	8.9	9.7	-1.73	0.013	GCC2	GRIP and coiled-coil domain containing 2	9648
TC02003640.hg.1	10.86	8.94	3.79	0.0012	ARL6IP6	ADP-ribosylation factor like GTPase 6 interacting protein 6	151188
TC02003658.hg.1	7.4	6.14	2.39	0.0007	LOC100996579	uncharacterized LOC100996579	100996579
TC02003678.hg.1	8.31	6.89	2.67	0.0086	PPIG	peptidylprolyl isomerase G (cyclophilin G)	9360
TC02003690.hg.1	13.54	12.28	2.4	0.0014	HAT1	histone acetyltransferase 1	8520
TC02003791.hg.1	5.75	4.78	1.96	0.0142	CREB1	cAMP responsive element binding protein 1	1385
TC02003797.hg.1	5.18	4.5	1.6	0.0019	LOC101928020	uncharacterized LOC101928020	101928020
TC02003886.hg.1	18.11	16.26	3.59	0.0002	PTMA	prothymosin, alpha	5757
TC02003892.hg.1	7.89	6.62	2.41	0.031	SCARNA5	small Cajal body-specific RNA 5	677775
TC02003893.hg.1	6.4	5.57	1.78	0.0431	SCARNA6	small Cajal body-specific RNA 6	677772
TC02003949.hg.1	10.33	9.35	1.97	0.0059	SH3YL1	SH3 and SYLF domain containing 1	26751
TC02004117.hg.1	9.16	8.41	1.69	0.0013	ATAD2B	ATPase family, AAA domain containing 2B	54454
TC02004129.hg.1	6.3	7.55	-2.37	0.029	SLC5A6	solute carrier family 5 (sodium/multivitamin and iodide cotransporter), member 6	8884
TC02004168.hg.1	13.63	12.63	2	0.027	ATL2	atlastin GTPase 2	64225
TC02004177.hg.1	8.21	7.21	2	0.0073	THUMPD2	THUMP domain containing 2	80745
TC02004216.hg.1	5.87	5.25	1.54	0.0196	LOC440862	uncharacterized LOC440862	440862
TC02004263.hg.1	5.02	4.38	1.56	0.0112	FAM161A	family with sequence similarity 161, member A	84140
TC02004383.hg.1	5.85	6.47	-1.53	0.0389	LOC90784	uncharacterized LOC90784	90784
TC02004412.hg.1	6.58	5.28	2.46	0.0212	ANKRD36C	ankyrin repeat domain 36C	400986
TC02004563.hg.1	10.49	9.76	1.65	6.77e-05	WDR33	WD repeat domain 33	55339
TC02004598.hg.1	5.99	7.18	-2.29	0.0081	NCKAP5	NCK-associated protein 5	344148
TC02004916.hg.1	10.51	11.13	-1.54	0.0304	SLC35F6	solute carrier family 35, member F6	54978
TC02004917.hg.1	6.84	5.78	2.08	0.0015	CENPA	centromere protein A	1058
TC02004925.hg.1	8.9	8.02	1.84	0.0018	TIA1	TIA1 cytotoxic granule-associated RNA binding protein	7072
TC02005028.hg.1	9.71	9.03	1.6	0.0001	PPP3R1	protein phosphatase 3, regulatory subunit B, alpha	5534
TC02005045.hg.1	10.4	9.48	1.9	0.0248	NFE2L2	nuclear factor, erythroid 2-like 2	4780
TC03000051.hg.1	7.98	6.72	2.4	0.0003	FANCD2	Fanconi anemia complementation group D2	2177
[truncated: 2,347 more rows]
