# Supplementary material for: Differential Marker Expression between Keratinocyte Stem Cells and Their Progeny Generated from a Single Colony
Source: Int J Mol Sci. 2021 Oct 6;22(19):10810. doi: 10.3390/ijms221910810 (PMC8509450; doi:10.3390/ijms221910810)
Supplement: Supplementary file 1 [file ijms-22-10810-s001.zip › Supplementary table S2.xls]

## Sheet: upregulated genes in holoclone
ID	H Avg (log2)	M Avg (log2)	P Avg (log2)	colony F-Test	Gene Symbol	Description	H vs P Fold Change	H vs M Fold Change
TC22000285.hg.1	11.17	9.44	7.85	0.0036	LGALS1	lectin, galactoside-binding, soluble, 1	9.96	3.31
TC12002734.hg.1	14.89	12.3	10.95	0.0042	SLC2A3	solute carrier family 2 (facilitated glucose transporter), member 3	15.33	6.01
TC02003640.hg.1	10.86	9.82	8.94	0.0016	ARL6IP6	ADP-ribosylation factor like GTPase 6 interacting protein 6	3.79	2.05
TC15001272.hg.1	12.77	12.01	11.18	0.001	RPS3AP47	ribosomal protein S3a pseudogene 47	3.01	1.69
TC14001678.hg.1	14.77	14.02	13.2	0.0003	ARF6	ADP-ribosylation factor 6	2.97	1.68
TC12001170.hg.1	11.64	9.57	8.79	0.0035	SLC2A3	solute carrier family 2 (facilitated glucose transporter), member 3	7.22	4.2
TC11000174.hg.1	10.45	9.35	8.59	0.0013	WEE1	WEE1 G2 checkpoint kinase	3.62	2.13
TC0X001627.hg.1	6.46	5.71	4.96	0.0041	PDK3	pyruvate dehydrogenase kinase, isozyme 3	2.84	1.68
TC03002732.hg.1	13.3	12.24	11.49	0.0014	HES1	hes family bHLH transcription factor 1	3.5	2.08
TC04001268.hg.1	11.91	10.46	9.76	0.0072	SULT1E1	sulfotransferase family 1E member 1	4.43	2.74
TC11003367.hg.1	8.44	6.96	6.27	0.0004	BACE1	beta-site APP-cleaving enzyme 1	4.52	2.79
TC02001031.hg.1	9.25	8.4	7.71	0.001	PDK1	pyruvate dehydrogenase kinase, isozyme 1	2.91	1.8
TC10002948.hg.1	6.72	5.92	5.22	0.0005	AS3MT	arsenite methyltransferase	2.81	1.74
TC10000140.hg.1	10.53	9.78	9.12	8.67e-05	ARL5B	ADP-ribosylation factor like GTPase 5B	2.65	1.68
TC16000151.hg.1	11.27	10.44	9.8	0.0064	C16orf72	chromosome 16 open reading frame 72	2.77	1.78
TC11001273.hg.1	13.7	9.3	8.67	0.0009	H19; MIR675	H19, imprinted maternally expressed transcript (non-protein coding); microRNA 675	32.67	21.11
TC16001125.hg.1	7.78	7.14	6.51	0.0005	CRNDE	colorectal neoplasia differentially expressed (non-protein coding)	2.41	1.56
TC05000243.hg.1	9.11	8.48	7.87	0.0005	MAP3K1	mitogen-activated protein kinase kinase kinase 1, E3 ubiquitin protein ligase	2.35	1.54
TC10002263.hg.1	7	6.27	5.67	0.0005	BORCS7-ASMT	BORCS7-ASMT readthrough (NMD candidate)	2.52	1.66
TC16000581.hg.1	8.17	7.27	6.67	0.0022	SNORD111	small nucleolar RNA, C/D box 111	2.82	1.87
TC14001720.hg.1	8.98	8.02	7.45	0.0004	PPM1A	protein phosphatase, Mg2+/Mn2+ dependent, 1A	2.87	1.93
TC15001841.hg.1	9.42	8.26	7.73	0.0029	IDH2	isocitrate dehydrogenase 2 (NADP+), mitochondrial	3.23	2.24
TC17001882.hg.1	14.48	13.64	13.11	0.0002	H3F3B	H3 histone, family 3B (H3.3B)	2.58	1.79
TC03002832.hg.1	10.1	9.36	8.84	0.0008	TBC1D5	TBC1 domain family, member 5	2.39	1.66
TC09001547.hg.1	12.8	11.58	11.06	0.0068	STOM	stomatin	3.36	2.34
TC17001328.hg.1	8.13	7.5	6.99	0.0051	BLMH	bleomycin hydrolase	2.2	1.54
TC13000456.hg.1	12.21	11.51	11	0.0007	GJB2	gap junction protein beta 2	2.32	1.62
TC10000449.hg.1	12.42	10.9	10.4	5.53e-05	DDIT4	DNA damage inducible transcript 4	4.08	2.87
TC11002307.hg.1	9.03	8.37	7.86	0.001	USP28	ubiquitin specific peptidase 28	2.25	1.59
TC21000284.hg.1	9.49	8.51	8.01	0.003	HSPA13	heat shock protein 70kDa family, member 13	2.8	1.97
TC12000428.hg.1	7.12	6.01	5.51	0.0054	IGFBP6	insulin like growth factor binding protein 6	3.06	2.16
TC04001323.hg.1	9.61	8.98	8.49	0.0004	CNOT6L	CCR4-NOT transcription complex subunit 6-like	2.18	1.55
TC04000031.hg.1	7.14	6.22	5.73	0.0094	SCARNA22	small Cajal body-specific RNA 22	2.67	1.9
TC14000941.hg.1	7.68	6.87	6.39	0.0008	HAUS4; MIR4707	HAUS augmin like complex subunit 4; microRNA 4707	2.45	1.75
TC0X001090.hg.1	8.74	7.34	6.87	0.01	SPIN4	spindlin family, member 4	3.67	2.64
TC03001071.hg.1	11.97	11.04	10.57	0.0078	HES1	hes family bHLH transcription factor 1	2.62	1.9
TC01002911.hg.1	9.16	7.94	7.49	0.0059	FRRS1	ferric-chelate reductase 1	3.18	2.32
TC01001128.hg.1	4.69	3.53	3.1	0.008	LOC284561	uncharacterized LOC284561	3.01	2.23
TC10002930.hg.1	9.87	9.28	8.85	0.0075	ERLIN1	ER lipid raft associated 1	2.03	1.51
TC15000368.hg.1	5.97	4.55	4.12	0.0044	SEMA6D	sema domain, transmembrane domain (TM), and cytoplasmic domain, (semaphorin) 6D	3.6	2.67
TC19000647.hg.1	7.85	7.01	6.58	0.0094	FOSB	FBJ murine osteosarcoma viral oncogene homolog B	2.4	1.78
TC08002241.hg.1	8.97	8.11	7.68	0.0006	MTUS1	microtubule associated tumor suppressor 1	2.45	1.82
TC10001486.hg.1	11.19	10.46	10.03	0.0048	GLUD1	glutamate dehydrogenase 1	2.24	1.67
TC09002670.hg.1	7.53	6.62	6.21	0.0012	FAM120AOS	family with sequence similarity 120A opposite strand	2.5	1.88
TC15000584.hg.1	10.76	9.36	8.94	0.0081	USP3	ubiquitin specific peptidase 3	3.52	2.64
TC19001376.hg.1	5.69	4.5	4.1	0.0111	LINC00662	long intergenic non-protein coding RNA 662	3	2.27
TC01001544.hg.1	9.61	8.99	8.6	0.0017	RALGPS2	Ral GEF with PH domain and SH3 binding motif 2	2.02	1.55
TC11003000.hg.1	15.16	9.99	9.62	0.0006	H19	H19, imprinted maternally expressed transcript (non-protein coding)	46.57	35.99
TC05001507.hg.1	10.39	9.65	9.29	0.0047	WDR41	WD repeat domain 41	2.16	1.67
TC08001659.hg.1	13.15	10.93	10.56	9.64e-06	NDRG1	N-myc downstream regulated 1	6.02	4.67
TC15002646.hg.1	9.13	7.36	7	0.0108	CTSH	cathepsin H	4.38	3.42
TC18000189.hg.1	11.19	10.24	9.9	0.0017	RAB27B	RAB27B, member RAS oncogene family	2.45	1.94
TC10002123.hg.1	9.95	9.25	8.92	0.0104	ANAPC16	anaphase promoting complex subunit 16	2.04	1.62
TC17000103.hg.1	9.97	8.36	8.04	0.0041	CD68	CD68 molecule	3.81	3.04
TC17001107.hg.1	6.75	5.97	5.65	0.0082	TMEM107; SNORD118	transmembrane protein 107; small nucleolar RNA, C/D box 118	2.14	1.72
TC13000871.hg.1	5.99	5.32	5.01	0.0066	IRS2	insulin receptor substrate 2	1.97	1.59
TC03001042.hg.1	13.99	12.94	12.63	0.0045	TP63	tumor protein p63	2.58	2.08
TC05000701.hg.1	14.66	12.62	12.32	1.53e-05	EGR1	early growth response 1	5.07	4.12
TC06000540.hg.1	9.33	8.66	8.37	0.0117	RPL12P2	ribosomal protein L12 pseudogene 2	1.95	1.59
TC05001172.hg.1	8.05	7.25	6.96	0.0019	ANKH	ANKH inorganic pyrophosphate transport regulator	2.12	1.74
TC09001906.hg.1	9.33	8.55	8.27	0.0049	DCAF10	DDB1 and CUL4 associated factor 10	2.08	1.71
TC08001013.hg.1	6.66	6.02	5.74	0.0027	MTUS1	microtubule associated tumor suppressor 1	1.9	1.56
TC07003357.hg.1	8.69	7.96	7.69	3.17e-05	PSPH	phosphoserine phosphatase	2	1.65
TC06002024.hg.1	7.96	6.61	6.36	0.0059	TUBE1	tubulin, epsilon 1	3.03	2.55
TC08002613.hg.1	7.66	6.07	5.83	3.91e-06	LOXL2	lysyl oxidase-like 2	3.57	3.01
TC04001570.hg.1	11.92	7.86	7.61	0.0001	SLC7A11	solute carrier family 7 (anionic amino acid transporter light chain, xc- system), member 11	19.82	16.75
TC01000638.hg.1	10.86	10.18	9.95	0.0114	BTF3L4	basic transcription factor 3-like 4	1.87	1.59
TC16001237.hg.1	8.14	7.14	6.91	0.0001	MTSS1L	metastasis suppressor 1-like	2.35	2
TC16000448.hg.1	10.33	9.71	9.48	0.0011	RBL2	retinoblastoma-like 2	1.8	1.54
TC12000520.hg.1	7.33	6.64	6.41	0.0021	NAB2	NGFI-A binding protein 2 (EGR1 binding protein 2)	1.89	1.61
TC01004709.hg.1	4.78	3.35	3.12	0.0082	LOC284561	uncharacterized LOC284561	3.15	2.69
TC11002268.hg.1	8.01	7.12	6.89	0.0022	KDELC2	KDEL (Lys-Asp-Glu-Leu) containing 2	2.17	1.86
TC12002398.hg.1	11.3	9.54	9.33	0.007	SHMT2	serine hydroxymethyltransferase 2 (mitochondrial)	3.92	3.37
TC10001398.hg.1	11.67	10.33	10.12	4.54e-06	P4HA1	prolyl 4-hydroxylase, alpha polypeptide I	2.93	2.53
TC19000439.hg.1	7.29	6.3	6.09	0.0005	KCTD15	potassium channel tetramerization domain containing 15	2.3	2
TC14002125.hg.1	9.96	9.36	9.15	0.0015	ATXN3	ataxin 3	1.75	1.52
TC13000633.hg.1	11.51	10.66	10.47	0.0074	RCN1P2	reticulocalbin 1, EF-hand calcium binding domain pseudogene 2	2.06	1.8
TC13000425.hg.1	8.46	7.77	7.58	0.0005	TMCO3	transmembrane and coiled-coil domains 3	1.84	1.61
TC04000548.hg.1	6.77	5.86	5.67	0.0009	NPNT	nephronectin	2.14	1.88
TC02003335.hg.1	12.21	10.23	10.04	0.0116	MTHFD2	methylenetetrahydrofolate dehydrogenase (NADP+ dependent) 2, methenyltetrahydrofolate cyclohydrolase	4.5	3.96
TC22000074.hg.1	10.65	9.92	9.74	0.004	CRKL	v-crk avian sarcoma virus CT10 oncogene homolog-like	1.88	1.66
TC09000191.hg.1	6.13	4.41	4.23	0.0039	CA9	carbonic anhydrase IX	3.72	3.28
TC04000029.hg.1	7.96	6.77	6.59	0.0092	FGFR3	fibroblast growth factor receptor 3	2.58	2.28
TC09001484.hg.1	8.79	8.11	7.93	0.0004	PTGR1	prostaglandin reductase 1	1.82	1.6
TC01000830.hg.1	6.95	6.25	6.08	0.0013	LMO4	LIM domain only 4	1.83	1.63
TC09001325.hg.1	7.13	5.77	5.6	0.0126	NFIL3	nuclear factor, interleukin 3 regulated	2.88	2.56
TC16001253.hg.1	13.86	11.65	11.48	0.026	SNORD71	small nucleolar RNA, C/D box 71	5.2	4.63
TC06002799.hg.1	10.68	8.12	7.96	0.0002	VEGFA	vascular endothelial growth factor A	6.58	5.88
TC12001626.hg.1	5.43	4.47	4.31	0.0045	MIR616	microRNA 616	2.18	1.95
TC12001637.hg.1	10.13	9.16	9	0.0001	CTDSP2	CTD small phosphatase 2	2.2	1.97
TC22001346.hg.1	5.03	4.43	4.28	0.0056	DMC1	DNA meiotic recombinase 1	1.68	1.51
TC09000013.hg.1	8.51	7.83	7.69	0.0005	SMARCA2	SWI/SNF related, matrix associated, actin dependent regulator of chromatin, subfamily a, member 2	1.77	1.6
TC09001769.hg.1	7.67	6.94	6.79	0.0104	NRARP	NOTCH-regulated ankyrin repeat protein	1.83	1.66
TC16000857.hg.1	12.68	11.54	11.39	0.0003	EMP2	epithelial membrane protein 2	2.44	2.21
TC07002321.hg.1	13.06	12.37	12.22	0.0006	EGFR	epidermal growth factor receptor	1.78	1.61
TC04002474.hg.1	12.06	11.36	11.22	0.0126	FBXL5	F-box and leucine-rich repeat protein 5	1.79	1.62
TC14001852.hg.1	8.76	8.11	7.96	0.0054	YY1	YY1 transcription factor	1.74	1.58
TC05001545.hg.1	9.24	8.42	8.28	0.0057	SSBP2	single-stranded DNA binding protein 2	1.94	1.76
TC14001303.hg.1	7.37	6.77	6.63	0.0003	ALDH6A1	aldehyde dehydrogenase 6 family, member A1	1.67	1.52
TC17001301.hg.1	7.6	6.08	5.95	0.0007	ALDOC	aldolase C, fructose-bisphosphate	3.15	2.86
TC22000317.hg.1	12.44	11.49	11.36	0.0049	ATF4	activating transcription factor 4	2.12	1.94
TC02000454.hg.1	10.94	9.16	9.04	0.0126	MTHFD2	methylenetetrahydrofolate dehydrogenase (NADP+ dependent) 2, methenyltetrahydrofolate cyclohydrolase	3.73	3.43
TC12001426.hg.1	14.68	14.06	13.94	0.001	SLC38A1	solute carrier family 38, member 1	1.66	1.53
TC01003833.hg.1	12.28	11.61	11.49	0.0166	EPRS	glutamyl-prolyl-tRNA synthetase	1.73	1.59
TC05001590.hg.1	9.78	9.08	8.96	0.0101	ARRDC3	arrestin domain containing 3	1.76	1.62
TC17001617.hg.1	7.33	6.66	6.54	0.0091	ARL17A; ARL17B	ADP-ribosylation factor like GTPase 17A; ADP-ribosylation factor like GTPase 17B	1.72	1.59
TC11002151.hg.1	8.56	7.97	7.86	0.0038	PRCP	prolylcarboxypeptidase	1.63	1.5
TC15001713.hg.1	7.12	6.26	6.15	0.0163	CTSH	cathepsin H	1.97	1.82
TC09000614.hg.1	8.2	6.47	6.37	0.0077	PTGS1	prostaglandin-endoperoxide synthase 1 (prostaglandin G/H synthase and cyclooxygenase)	3.55	3.3
TC01001591.hg.1	7.35	6.56	6.46	0.004	C1orf21	chromosome 1 open reading frame 21	1.85	1.72
TC22000383.hg.1	6.09	5.39	5.29	0.0011	FBLN1	fibulin 1	1.74	1.62
TC07000098.hg.1	7.17	6.51	6.41	0.0123	ARL4A	ADP-ribosylation factor like GTPase 4A	1.69	1.58
TC08002610.hg.1	9.78	8.61	8.51	0.0092	SOX7	SRY box 7	2.42	2.26
TC05000818.hg.1	9.58	8.6	8.51	0.0011	GRPEL2	GrpE-like 2, mitochondrial (E. coli)	2.11	1.98
TC07000399.hg.1	13.57	12.1	12.02	0.0078	SNORA22	small nucleolar RNA, H/ACA box 22	2.94	2.76
TC07003293.hg.1	6.19	5.54	5.46	0.0025	HILPDA	hypoxia inducible lipid droplet-associated	1.66	1.57
TC12003230.hg.1	11.52	10.89	10.81	0.0101	TULP3	tubby like protein 3	1.63	1.54
TC02000149.hg.1	10.04	9.07	8.99	0.0021	HADHB	hydroxyacyl-CoA dehydrogenase/3-ketoacyl-CoA thiolase/enoyl-CoA hydratase (trifunctional protein), beta subunit	2.07	1.96
TC17000702.hg.1	8.11	7.43	7.35	0.0027	SCPEP1	serine carboxypeptidase 1	1.69	1.6
TC02000696.hg.1	4.78	4.15	4.07	0.0053	BCL2L11	BCL2-like 11 (apoptosis facilitator)	1.63	1.55
TC20000245.hg.1	7.41	6.31	6.23	0.0005	ACSS2	acyl-CoA synthetase short-chain family member 2	2.26	2.15
TC12000525.hg.1	10.39	8.91	8.83	0.008	SHMT2	serine hydroxymethyltransferase 2 (mitochondrial)	2.94	2.79
TC19001018.hg.1	9.44	8.63	8.55	0.0017	BTBD2	BTB (POZ) domain containing 2	1.85	1.75
TC17000783.hg.1	7.32	6.4	6.34	7.05e-05	PRKCA	protein kinase C, alpha	1.96	1.88
TC19002299.hg.1	9.48	7.87	7.81	0.0001	PTPRS	protein tyrosine phosphatase, receptor type, S	3.19	3.05
TC08001843.hg.1	5.93	5.12	5.06	0.0252	NEFM	neurofilament, medium polypeptide	1.82	1.76
TC01002330.hg.1	5.59	4.73	4.68	0.0012	WNT4	wingless-type MMTV integration site family, member 4	1.89	1.82
TC05001924.hg.1	13.32	12.72	12.67	0.0018	CSNK1A1	casein kinase 1, alpha 1	1.57	1.52
TC04000600.hg.1	15.8	14.8	14.75	0.0179	SNORA24	small nucleolar RNA, H/ACA box 24	2.07	2
TC16000476.hg.1	14.96	14.15	14.11	0.0008	MT1X	metallothionein 1X	1.81	1.75
TC12001168.hg.1	7.24	6.41	6.36	0.0045	SLC2A14	solute carrier family 2 (facilitated glucose transporter), member 14	1.84	1.78
TC19000069.hg.1	9.28	8.63	8.59	0.0219	NFIC	nuclear factor I/C (CCAAT-binding transcription factor)	1.61	1.56
TC17000246.hg.1	10.58	9.59	9.55	0.002	ALDH3A2	aldehyde dehydrogenase 3 family, member A2	2.04	1.98
TC01004964.hg.1	10.42	9.47	9.42	0.0247	MDM4	MDM4, p53 regulator	1.99	1.93
TC04000581.hg.1	6.01	5.39	5.35	0.0003	ALPK1	alpha kinase 1	1.57	1.53
TC04001319.hg.1	14.61	13.9	13.86	0.0007	CCNI	cyclin I	1.68	1.64
TC11001288.hg.1	7.62	6.72	6.7	0.0181	SNORA54	small nucleolar RNA, H/ACA box 54	1.89	1.86
TC07002487.hg.1	9.27	8.17	8.15	0.0021	ZKSCAN1	zinc finger with KRAB and SCAN domains 1	2.18	2.14
TC09001565.hg.1	6.8	5.78	5.76	0.003	SNORD90	small nucleolar RNA, C/D box 90	2.06	2.03
TC12000399.hg.1	7.68	7.07	7.06	0.0003	METTL7A	methyltransferase like 7A	1.54	1.53
TC19000442.hg.1	13.4	12.72	12.71	0.0194	GPI	glucose-6-phosphate isomerase	1.61	1.6
TC15002404.hg.1	8.26	7.28	7.27	0.0065	MEF2A	myocyte enhancer factor 2A	1.98	1.97
TC02001071.hg.1	9.27	8.56	8.55	0.0308	OSBPL6; MIR548N	oxysterol binding protein-like 6; microRNA 548n	1.65	1.64
TC11002372.hg.1	9.15	8.31	8.31	0.0007	PVRL1	poliovirus receptor-related 1 (herpesvirus entry mediator C)	1.79	1.78
TC19002636.hg.1	6.66	6.05	6.04	0.0008	BCKDHA	branched chain keto acid dehydrogenase E1, alpha polypeptide	1.54	1.54
TC12000099.hg.1	5.8	5.15	5.15	0.0228	ENO2	enolase 2 (gamma, neuronal)	1.58	1.57
TC06000608.hg.1	10.66	8.66	8.66	0.0003	VEGFA	vascular endothelial growth factor A	4.01	4.01
TC11003463.hg.1	9.62	8.73	8.73	3.23e-05	C11orf80	chromosome 11 open reading frame 80	1.85	1.85
TC12003212.hg.1	6.54	5.47	5.47	0.0057	ALDH2	aldehyde dehydrogenase 2 family (mitochondrial)	2.1	2.1
TC01001369.hg.1	6.39	5.62	5.62	0.0011	VANGL2	VANGL planar cell polarity protein 2	1.69	1.7
TC12001913.hg.1	9.03	8.18	8.2	0.0009	APPL2	adaptor protein, phosphotyrosine interaction, PH domain and leucine zipper containing 2	1.78	1.8
TC19001076.hg.1	7.77	6.81	6.83	0.0009	PTPRS	protein tyrosine phosphatase, receptor type, S	1.92	1.95
TC18000266.hg.1	10.05	9.14	9.16	0.0064	HSBP1L1	heat shock factor binding protein 1-like 1	1.85	1.88
TC10001136.hg.1	8.91	7.69	7.71	0.0008	MPP7	membrane protein, palmitoylated 7	2.31	2.34
TC01000565.hg.1	15.32	13.87	13.9	0.0088	SNORD46	small nucleolar RNA, C/D box 46	2.67	2.72
TC06001748.hg.1	8.48	7.84	7.87	0.0006	DLK2	delta-like 2 homolog (Drosophila)	1.52	1.56
TC01002655.hg.1	10.29	9.42	9.45	0.0292	TXNDC12	thioredoxin domain containing 12 (endoplasmic reticulum)	1.78	1.83
TC11002445.hg.1	6.16	5.32	5.36	4.83e-05	TP53AIP1	tumor protein p53 regulated apoptosis inducing protein 1	1.74	1.79
TC14000471.hg.1	9.38	8	8.03	0.0001	FOS	FBJ murine osteosarcoma viral oncogene homolog	2.54	2.61
TC04001856.hg.1	6.25	4.91	4.95	0.0065	FGFR3	fibroblast growth factor receptor 3	2.47	2.54
TC14001036.hg.1	10.92	9.97	10.01	0.0005	NFKBIA	nuclear factor of kappa light polypeptide gene enhancer in B-cells inhibitor, alpha	1.87	1.93
TC06000515.hg.1	5.4	4.64	4.69	0.007	FANCE	Fanconi anemia complementation group E	1.64	1.69
TC17001376.hg.1	6.23	5.52	5.57	0.0103	MMP28	matrix metallopeptidase 28	1.58	1.63
TC17000551.hg.1	8.58	7.46	7.51	8e-05	ARL4D	ADP-ribosylation factor like GTPase 4D	2.09	2.17
TC02001911.hg.1	8.76	7.97	8.03	0.0021	PELI1	pellino E3 ubiquitin protein ligase 1	1.66	1.72
TC01005268.hg.1	9.96	8.74	8.79	0.0103	DHRS3	dehydrogenase/reductase (SDR family) member 3	2.24	2.33
TC20000194.hg.1	11.38	9.37	9.43	0.0003	ID1	inhibitor of DNA binding 1, dominant negative helix-loop-helix protein	3.88	4.03
TC05000389.hg.1	8.12	7.29	7.35	0.0022	JMY	junction mediating and regulatory protein, p53 cofactor	1.71	1.78
TC19001922.hg.1	10.79	10.07	10.13	0.0018	CHMP2A	charged multivesicular body protein 2A	1.58	1.65
TC08002614.hg.1	7.22	6.37	6.43	0.0005	ZNF395	zinc finger protein 395	1.73	1.81
TC06000009.hg.1	5.93	4.97	5.04	0.0116	FOXQ1	forkhead box Q1	1.86	1.94
TC18000593.hg.1	7.37	6.7	6.77	0.0037	PARD6G	par-6 family cell polarity regulator gamma	1.51	1.59
TC22000627.hg.1	9.38	8.01	8.08	0.0035	XBP1	X-box binding protein 1	2.46	2.6
TC11001059.hg.1	6.05	5.05	5.13	0.0079	TMPRSS4	transmembrane protease, serine 4	1.89	1.99
TC18000435.hg.1	16.98	15.97	16.05	0.0002	DSC3	desmocollin 3	1.91	2.03
TC14002196.hg.1	7.74	6.97	7.06	0.0138	LTB4R	leukotriene B4 receptor	1.6	1.71
TC13000273.hg.1	13.63	12.34	12.44	0.0004	KLF5	Kruppel-like factor 5 (intestinal)	2.29	2.44
TC05000734.hg.1	4.55	3.76	3.86	0.0101	VTRNA1-1	vault RNA 1-1	1.61	1.73
TC01001018.hg.1	14.49	13.5	13.61	0.0032	ATP1A1	ATPase, Na+/K+ transporting, alpha 1 polypeptide	1.84	1.99
TC12001622.hg.1	7.2	5.6	5.71	0.0105	NDUFA4L2	NADH dehydrogenase (ubiquinone) 1 alpha subcomplex, 4-like 2	2.81	3.04
TC19000228.hg.1	10.46	8.7	8.81	3.46e-05	JUNB	jun B proto-oncogene	3.14	3.4
TC09002707.hg.1	8.9	7.83	7.94	0.0013	TMEM246	transmembrane protein 246	1.95	2.11
TC16000647.hg.1	11.09	9.74	9.86	0.0019	CDH13	cadherin 13	2.35	2.55
TC22000288.hg.1	9.61	7.87	8	0.003	H1F0	H1 histone family, member 0	3.06	3.34
TC01003197.hg.1	6.17	5.38	5.51	0.01	MTMR11	myotubularin related protein 11	1.57	1.72
TC07002622.hg.1	5.69	4.69	4.83	0.0034	JHDM1D-AS1	JHDM1D antisense RNA 1 (head to head)	1.82	2
TC0X001723.hg.1	9.25	8.08	8.22	0.0089	KLF8	Kruppel-like factor 8	2.04	2.25
TC03000888.hg.1	7.4	4.99	5.13	0.001	PSAT1P4	phosphoserine aminotransferase 1 pseudogene 4	4.81	5.32
TC17001509.hg.1	8.05	7.06	7.21	0.0133	KRT15	keratin 15, type I	1.79	1.98
TC01001220.hg.1	5.2	4.46	4.61	0.01	LOC100132111	uncharacterized LOC100132111	1.5	1.67
TC11001414.hg.1	12.18	11.38	11.53	0.005	RNF141	ring finger protein 141	1.57	1.74
TC0X000910.hg.1	10.26	9.03	9.18	0.0012	SCARNA9L	small Cajal body-specific RNA 9-like	2.12	2.36
TC06002863.hg.1	10.36	9.12	9.28	0.0142	OGFRL1	opioid growth factor receptor-like 1	2.12	2.36
TC05002075.hg.1	5.93	4.29	4.46	0.0015	STC2	stanniocalcin 2	2.77	3.11
TC0X000370.hg.1	10.34	9.57	9.74	0.0031	IGBP1	immunoglobulin (CD79A) binding protein 1	1.51	1.7
TC13000217.hg.1	11.03	10.18	10.37	0.0003	WDFY2	WD repeat and FYVE domain containing 2	1.59	1.81
TC09000644.hg.1	6.37	4.88	5.07	0.0001	OLFML2A	olfactomedin like 2A	2.46	2.81
TC08001706.hg.1	7.49	6.61	6.81	0.0019	LY6D	lymphocyte antigen 6 complex, locus D	1.61	1.84
TC10000168.hg.1	6.91	6.04	6.24	0.0019	OTUD1	OTU deubiquitinase 1	1.6	1.83
TC15001541.hg.1	13.8	11.37	11.58	0.0015	CA12	carbonic anhydrase XII	4.67	5.38
TC07000198.hg.1	14.88	13.59	13.8	0.0011	GARS	glycyl-tRNA synthetase	2.12	2.45
TC19001938.hg.1	8.59	7.65	7.86	0.0051	GADD45B	growth arrest and DNA-damage-inducible, beta	1.65	1.91
TC16001335.hg.1	15.29	13.09	13.3	0.0039	SLC7A5	solute carrier family 7 (amino acid transporter light chain, L system), member 5	3.97	4.61
TC13001719.hg.1	7.97	7.04	7.26	5.07e-05	FOXO1	forkhead box O1	1.63	1.9
TC01001043.hg.1	8.45	5.77	5.99	0.0002	PHGDH	phosphoglycerate dehydrogenase	5.48	6.41
TC02001974.hg.1	8.41	7.17	7.42	0.003	PAIP2B	poly(A) binding protein interacting protein 2B	1.99	2.35
TC19001511.hg.1	6.75	5.65	5.9	3.15e-05	FBXO27	F-box protein 27	1.81	2.15
TC20000838.hg.1	8.39	7.27	7.52	0.0095	SNORA71B	small nucleolar RNA, H/ACA box 71B	1.82	2.18
TC01000835.hg.1	9.79	8.63	8.89	0.0023	GBP6	guanylate binding protein family, member 6	1.86	2.23
TC21000500.hg.1	5.11	4.12	4.38	0.0025	CBS; CBSL	cystathionine-beta-synthase; cystathionine-beta-synthase like	1.66	1.99
TC07001917.hg.1	8.99	7.76	8.03	6.89e-06	KDM7A	lysine (K)-specific demethylase 7A	1.94	2.34
TC17001903.hg.1	12.82	11.46	11.73	0.001	ST6GALNAC2	ST6 (alpha-N-acetyl-neuraminyl-2,3-beta-galactosyl-1,3)-N-acetylgalactosaminide alpha-2,6-sialyltransferase 2	2.13	2.58
TC12001136.hg.1	8.15	6.78	7.05	0.0003	SCNN1A	sodium channel, non voltage gated 1 alpha subunit	2.14	2.59
TC17000124.hg.1	12.32	10.21	10.49	0.0091	ALOX15B	arachidonate 15-lipoxygenase, type B	3.55	4.31
TC11001026.hg.1	5.98	4.81	5.09	0.002	ZBTB16	zinc finger and BTB domain containing 16	1.86	2.26
TC06004057.hg.1	5.63	4.71	4.99	0.0002	RPS6KA2	ribosomal protein S6 kinase, 90kDa, polypeptide 2	1.55	1.89
TC02001314.hg.1	5.74	4.61	4.9	0.0006	WNT10A	wingless-type MMTV integration site family, member 10A	1.79	2.19
TC19000055.hg.1	8.53	7.57	7.86	0.0052	GADD45B	growth arrest and DNA-damage-inducible, beta	1.6	1.96
TC16000657.hg.1	6.6	5.58	5.87	0.013	ATP2C2	ATPase, Ca++ transporting, type 2C, member 2	1.66	2.03
TC22000191.hg.1	9.8	8.64	8.93	0.0001	KREMEN1	kringle containing transmembrane protein 1	1.82	2.23
TC12001545.hg.1	8.76	7.5	7.8	0.0001	RARG	retinoic acid receptor, gamma	1.95	2.39
TC02001558.hg.1	10.69	9.66	9.97	0.0011	ADAM17	ADAM metallopeptidase domain 17	1.65	2.04
TC03000378.hg.1	9.55	7.53	7.84	0.0054	PXK	PX domain containing serine/threonine kinase	3.28	4.07
TC12002891.hg.1	8.06	6.75	7.06	9.5e-06	RARG	retinoic acid receptor, gamma	2	2.48
TC17000309.hg.1	12.76	11.78	12.09	0.0009	WSB1	WD repeat and SOCS box containing 1	1.59	1.98
TC09000923.hg.1	7.32	6.3	6.62	0.0002	TTC39B	tetratricopeptide repeat domain 39B	1.63	2.03
TC12002396.hg.1	9.06	7.72	8.05	0.0039	LRP1	LDL receptor related protein 1	2.03	2.54
TC05001505.hg.1	6.92	5.21	5.54	0.0173	SNORA47	small nucleolar RNA, H/ACA box 47	2.6	3.26
TC07002919.hg.1	10.14	9.21	9.55	0.0026	POLR2J4	polymerase (RNA) II (DNA directed) polypeptide J4, pseudogene	1.51	1.92
TC06002977.hg.1	10.4	9.27	9.61	0.0017	FOXO3	forkhead box O3	1.73	2.19
TC10001470.hg.1	6.89	5.95	6.29	0.0049	LOC642934	uncharacterized LOC642934	1.51	1.92
TC20000009.hg.1	6.65	5.3	5.64	0.0025	TRIB3	tribbles pseudokinase 3	2.01	2.56
TC01002608.hg.1	6.03	5.03	5.39	0.0007	TESK2	testis-specific kinase 2	1.56	2
TC01004603.hg.1	10.95	8.97	9.33	0.0064	SARS	seryl-tRNA synthetase	3.09	3.96
TC19001995.hg.1	7.75	6.14	6.5	0.0008	JUNB	jun B proto-oncogene	2.37	3.04
TC13000729.hg.1	18.52	16.59	16.96	0.0089	FABP5P1	fatty acid binding protein 5 pseudogene 1	2.95	3.8
TC12002914.hg.1	7.3	5.51	5.89	0.0033	NDUFA4L2	NADH dehydrogenase (ubiquinone) 1 alpha subcomplex, 4-like 2	2.66	3.46
TC11001833.hg.1	18.79	16.84	17.22	0.0141	FABP5P7	fatty acid binding protein 5 pseudogene 7	2.98	3.89
TC11000910.hg.1	11.95	10.58	10.96	0.0043	SCARNA9; SCARNA9L	small Cajal body-specific RNA 9; small Cajal body-specific RNA 9-like	1.98	2.59
TC19001656.hg.1	10.4	8.79	9.18	0.0109	SLC1A5	solute carrier family 1 (neutral amino acid transporter), member 5	2.33	3.06
TC11000567.hg.1	9.98	8.45	8.86	0.0064	SLC3A2	solute carrier family 3 (amino acid transporter heavy chain), member 2	2.17	2.87
TC04000577.hg.1	8.61	7.43	7.84	0.0018	C4orf32	chromosome 4 open reading frame 32	1.71	2.27
TC21000169.hg.1	12.77	11.02	11.44	0.0011	ETS2	v-ets avian erythroblastosis virus E26 oncogene homolog 2	2.52	3.35
TC06000945.hg.1	13.3	12.04	12.45	0.0024	GJA1	gap junction protein alpha 1	1.8	2.41
TC11000278.hg.1	7.13	5.48	5.9	0.0037	BBOX1	butyrobetaine (gamma), 2-oxoglutarate dioxygenase (gamma-butyrobetaine hydroxylase) 1	2.34	3.13
TC12001625.hg.1	5.46	4.22	4.65	0.0077	DDIT3	DNA-damage-inducible transcript 3	1.76	2.36
TC06000766.hg.1	7.87	6.8	7.23	0.0018	TPBG	trophoblast glycoprotein	1.56	2.1
TC19002300.hg.1	10.37	8.02	8.46	0.0022	PTPRS	protein tyrosine phosphatase, receptor type, S	3.77	5.1
TC06001807.hg.1	9.46	7.57	8	0.0006	GSTA4	glutathione S-transferase alpha 4	2.76	3.73
TC01003747.hg.1	5.28	4.14	4.58	0.0008	LEMD1	LEM domain containing 1	1.63	2.21
TC01000157.hg.1	8.67	6.85	7.3	0.0056	SNORA59B; SNORA59A	small nucleolar RNA, H/ACA box 59B; small nucleolar RNA, H/ACA box 59A	2.57	3.53
TC17000242.hg.1	8.67	6.85	7.3	0.0056	SNORA59B; SNORA59A	small nucleolar RNA, H/ACA box 59B; small nucleolar RNA, H/ACA box 59A	2.57	3.53
TC12001052.hg.1	10.35	8.48	8.94	0.0082	SNORA49	small nucleolar RNA, H/ACA box 49	2.67	3.67
TC22000322.hg.1	8.99	7.78	8.24	0.0062	LOC100130899	uncharacterized LOC100130899	1.68	2.31
TC22001116.hg.1	8.99	7.78	8.24	0.0062	LOC100130899	uncharacterized LOC100130899	1.68	2.31
TC0X000807.hg.1	7.6	5.21	5.69	0.0004	MXRA5	matrix-remodelling associated 5	3.76	5.23
TC17000323.hg.1	5.56	4.26	4.74	0.0021	FOXN1	forkhead box N1	1.77	2.46
TC02001948.hg.1	12.08	10.41	10.9	0.0115	GFPT1	glutamine--fructose-6-phosphate transaminase 1	2.27	3.18
TC01006056.hg.1	6.24	4.11	4.61	0.0015	LEMD1	LEM domain containing 1	3.08	4.35
TC12000521.hg.1	8.48	7.06	7.57	0.0007	LRP1	LDL receptor related protein 1	1.89	2.69
TC19001019.hg.1	11.78	9.62	10.14	1.61e-05	MKNK2	MAP kinase interacting serine/threonine kinase 2	3.13	4.48
TC11002605.hg.1	6.12	4.69	5.21	0.0022	BBOX1	butyrobetaine (gamma), 2-oxoglutarate dioxygenase (gamma-butyrobetaine hydroxylase) 1	1.88	2.69
TC14000157.hg.1	6.41	4.53	5.05	0.005	PCK2	phosphoenolpyruvate carboxykinase 2 (mitochondrial)	2.57	3.7
TC01002578.hg.1	16	14.58	15.11	0.0006	SLC2A1	solute carrier family 2 (facilitated glucose transporter), member 1	1.86	2.68
TC16000426.hg.1	6.7	5.52	6.05	0.0043	GPT2	glutamic pyruvate transaminase (alanine aminotransferase) 2	1.57	2.28
TC09000358.hg.1	14.28	9.86	10.41	0.0004	PSAT1	phosphoserine aminotransferase 1	14.64	21.47
TC01005330.hg.1	9.25	7.88	8.45	2.16e-05	HMGCL	3-hydroxymethyl-3-methylglutaryl-CoA lyase	1.74	2.59
TC06002217.hg.1	8.93	7.68	8.26	5.16e-05	LRP11	LDL receptor related protein 11	1.6	2.39
TC07002957.hg.1	10.8	9.57	10.15	0.0006	FKBP9P1	FK506 binding protein 9 pseudogene 1	1.57	2.36
TC18000522.hg.1	9.67	7.57	8.17	0.0072	SNORA37	small nucleolar RNA, H/ACA box 37	2.84	4.3
TC12003055.hg.1	7.49	4.98	5.58	0.0177	ALDH1L2	aldehyde dehydrogenase 1 family, member L2	3.75	5.71
TC09000015.hg.1	7.17	5.6	6.21	1.07e-05	VLDLR	very low density lipoprotein receptor	1.93	2.96
TC0X000033.hg.1	8.12	6.39	7.01	9.34e-05	TBL1X	transducin (beta)-like 1X-linked	2.15	3.31
TC06001091.hg.1	11.75	10.39	11.05	2.85e-05	PPP1R14C	protein phosphatase 1, regulatory (inhibitor) subunit 14C	1.63	2.57
TC01002590.hg.1	7.89	6.13	6.78	0.001	SLC6A9	solute carrier family 6 (neurotransmitter transporter, glycine), member 9	2.15	3.38
TC11002708.hg.1	14.54	12.4	13.09	0.0063	SLC3A2	solute carrier family 3 (amino acid transporter heavy chain), member 2	2.74	4.42
TC20001277.hg.1	6.87	5.42	6.12	0.0026	CEBPB	CCAAT/enhancer binding protein (C/EBP), beta	1.68	2.73
TC18000060.hg.1	11.96	8.7	9.41	0.0001	IMPA2	inositol(myo)-1(or 4)-monophosphatase 2	5.86	9.57
TC19000630.hg.1	8.92	7.18	7.92	5.76e-05	BCAM	basal cell adhesion molecule (Lutheran blood group)	2	3.32
TC11002345.hg.1	10.01	8.1	8.85	0.001	MPZL3	myelin protein zero-like 3	2.24	3.78
TC07001630.hg.1	9.38	5.98	6.73	0.002	ASNS	asparagine synthetase (glutamine-hydrolyzing)	6.26	10.58
TC07002600.hg.1	7.34	5.41	6.17	7.75e-05	AKR1B10	aldo-keto reductase family 1, member B10 (aldose reductase)	2.25	3.82
TC03001862.hg.1	7.18	5.58	6.35	0.0016	SLC9A9	solute carrier family 9, subfamily A (NHE9, cation proton antiporter 9), member 9	1.77	3.02
TC05001810.hg.1	5.1	3.46	4.26	0.0012	VTRNA2-1	vault RNA 2-1	1.78	3.12
TC11003010.hg.1	9.67	8.11	8.95	0.0016	CARS	cysteinyl-tRNA synthetase	1.65	2.94
TC16000480.hg.1	10.81	9.25	10.09	0.0003	HERPUD1	homocysteine-inducible, endoplasmic reticulum stress-inducible, ubiquitin-like domain member 1	1.65	2.96
TC13000457.hg.1	10.26	7.79	8.64	0.0003	GJB6	gap junction protein beta 6	3.08	5.54
TC13001343.hg.1	14.26	11.41	12.29	0.0002	GJB6	gap junction protein beta 6	3.93	7.22
TC07000834.hg.1	6.84	5.18	6.1	0.0002	AKR1B10	aldo-keto reductase family 1, member B10 (aldose reductase)	1.67	3.16
TC01005437.hg.1	10	7.13	8.09	0.001	SLC6A9	solute carrier family 6 (neurotransmitter transporter, glycine), member 9	3.77	7.33
TC15001996.hg.1	10.36	8.74	9.72	0.0002	CERS3	ceramide synthase 3	1.57	3.07
TC08002455.hg.1	10.29	8.56	9.58	0.0005	KLF10	Kruppel-like factor 10	1.65	3.32
TC06000541.hg.1	10.26	8.23	9.3	0.0002	PIM1	Pim-1 proto-oncogene, serine/threonine kinase	1.95	4.08
TC12000822.hg.1	8.33	6.33	7.42	0.0005	TCP11L2	t-complex 11, testis-specific-like 2	1.87	4
TC15000300.hg.1	8.82	5.62	7.22	0.0004	CHAC1	ChaC glutathione-specific gamma-glutamylcyclotransferase 1	3.03	9.19
TC09000736.hg.1	11.27	6.6	8.57	0.0005	ASS1	argininosuccinate synthase 1	6.51	25.53
TC10000593.hg.1	6.93	4.02	6.03	0.0001	CDHR1	cadherin-related family member 1	1.87	7.51
TC19000533.hg.1	11.2	8.08	10.13	7.1e-05	LGALS7B	lectin, galactoside-binding, soluble, 7B	2.1	8.7
TC19001503.hg.1	10.93	7.66	9.85	6.75e-05	LGALS7; LGALS7B	lectin, galactoside-binding, soluble, 7; lectin, galactoside-binding, soluble, 7B	2.11	9.64
TC01001090.hg.1	14.76	11.53	13.84	6.05e-05	TXNIP	thioredoxin interacting protein	1.89	9.32
TC19000266.hg.1	16.01	10.35	14.07	0.0007	CASP14	caspase 14	3.85	50.69
TC08002253.hg.1	7.2	6.32	1.84	0.0596	EGR3	early growth response 3	1.84	3.95
TC06000737.hg.1	13.09	12.01	11.89	0.015	CD109	CD109 molecule	2.11	2.3

## Sheet: downregulated genes  holoclone
ID	H Avg (log2)	M Avg (log2)	P Avg (log2)	colony F-Test	Gene Symbol	Description	H vs P Fold Change	H vs M Fold Change
TC17001485.hg.1	5.77	8.42	11.43	0.0036	KRTAP2-3	keratin associated protein 2-3	-50.55	-6.28
TC01002412.hg.1	10.83	12.6	15.08	0.0008	IFI6	interferon, alpha-inducible protein 6	-19.06	-3.42
TC21000345.hg.1	6.38	8.65	10.04	0.0027	ADAMTS1	ADAM metallopeptidase with thrombospondin type 1 motif 1	-12.59	-4.8
TC03002268.hg.1	10.03	12.29	13.47	0.0037	TGFBR2	transforming growth factor beta receptor II	-10.79	-4.76
TC08002306.hg.1	6.95	9.39	10.2	0.0009	PLAT	plasminogen activator, tissue	-9.5	-5.41
TC05001481.hg.1	6.7	8.99	9.67	0.0023	ENC1	ectodermal-neural cortex 1 (with BTB domain)	-7.82	-4.87
TC03000149.hg.1	11.6	13.73	14.52	0.0052	TGFBR2	transforming growth factor beta receptor II	-7.58	-4.38
TC07001606.hg.1	7.17	8.88	9.96	0.0109	SAMD9L	sterile alpha motif domain containing 9-like	-6.93	-3.28
TC01000580.hg.1	7.06	9.54	9.81	0.0007	TSPAN1	tetraspanin 1	-6.74	-5.6
TC08001175.hg.1	5.67	7.6	8.41	0.0008	PLAT	plasminogen activator, tissue	-6.71	-3.82
TC05002969.hg.1	5.76	7.92	8.48	0.0032	DAB2	Dab, mitogen-responsive phosphoprotein, homolog 2 (Drosophila)	-6.57	-4.47
TC15000270.hg.1	13.61	16.74	16.25	0.0046	THBS1	thrombospondin 1	-6.22	-8.71
TC09000038.hg.1	5.78	7.43	8.31	3.14e-05	PDCD1LG2	programmed cell death 1 ligand 2	-5.78	-3.13
TC03001604.hg.1	10.15	13.35	12.66	0.0017	DCBLD2	discoidin, CUB and LCCL domain containing 2	-5.71	-9.18
TC03003002.hg.1	10.41	13.41	12.91	0.0035	DCBLD2	discoidin, CUB and LCCL domain containing 2	-5.65	-8.03
TC10000350.hg.1	7.49	10.58	9.73	0.0028	DKK1	dickkopf WNT signaling pathway inhibitor 1	-4.72	-8.52
TC03000208.hg.1	7.83	9.03	10.07	0.0019	ENTPD3	ectonucleoside triphosphate diphosphohydrolase 3	-4.71	-2.3
TC12001341.hg.1	10.55	13.85	12.67	0.0051	PTHLH	parathyroid hormone-like hormone	-4.33	-9.81
TC04002924.hg.1	7.91	9.7	10	0.0117	SLC39A8	solute carrier family 39 (zinc transporter), member 8	-4.27	-3.46
TC21000891.hg.1	3.7	4.69	5.79	0.0016	ADAMTS1	ADAM metallopeptidase with thrombospondin type 1 motif 1	-4.25	-1.99
TC03003246.hg.1	9.3	10.3	11.37	0.0017	ALG3	ALG3, alpha-1,3- mannosyltransferase	-4.21	-2.01
TC05001752.hg.1	9.05	11.04	11.11	0.0158	FBN2	fibrillin 2	-4.17	-3.98
TC01002195.hg.1	8.96	10.7	10.94	0.0004	SRM	spermidine synthase	-3.95	-3.34
TC06003084.hg.1	12.23	13.76	14.19	0.0085	TNFAIP3	tumor necrosis factor, alpha-induced protein 3	-3.9	-2.88
TC02002469.hg.1	9.04	10.71	10.98	0.0147	ITGB6	integrin beta 6	-3.83	-3.18
TC12001783.hg.1	8.73	9.71	10.61	0.0028	SLC6A15	solute carrier family 6 (neutral amino acid transporter), member 15	-3.68	-1.97
TC09001204.hg.1	7.66	8.78	9.5	5.37e-05	TMEM2	transmembrane protein 2	-3.58	-2.17
TC05001986.hg.1	5.06	6.86	6.9	0.0031	ADAM19	ADAM metallopeptidase domain 19	-3.58	-3.48
TC12002038.hg.1	7.59	9.33	9.37	0.001	PXN	paxillin	-3.42	-3.34
TC04000484.hg.1	8.13	9.74	9.85	0.0166	HERC6	HECT and RLD domain containing E3 ubiquitin protein ligase family member 6	-3.29	-3.05
TC02001714.hg.1	6.71	8.06	8.41	0.0066	XDH	xanthine dehydrogenase	-3.25	-2.56
TC12000642.hg.1	4.88	6.34	6.58	0.0238	GLIPR1	GLI pathogenesis-related 1	-3.25	-2.74
TC04002938.hg.1	4.56	5.7	6.14	0.0002	LOC285505	uncharacterized LOC285505	-2.99	-2.2
TC06001027.hg.1	8.38	9.68	9.94	0.0091	TNFAIP3	tumor necrosis factor, alpha-induced protein 3	-2.94	-2.46
TC14001138.hg.1	4.32	5.09	5.88	0.0013	NID2	nidogen 2 (osteonidogen)	-2.94	-1.7
TC07000059.hg.1	8.15	9.63	9.61	0.0058	AIMP2	aminoacyl tRNA synthetase complex-interacting multifunctional protein 2	-2.74	-2.79
TC20001170.hg.1	10.52	11.59	11.98	0.016	PYGB	phosphorylase, glycogen; brain	-2.74	-2.09
TC05000431.hg.1	11.91	13.28	13.36	0.0097	RASA1	RAS p21 protein activator (GTPase activating protein) 1	-2.72	-2.58
TC19000353.hg.1	7.71	8.89	9.15	0.0007	MPV17L2	MPV17 mitochondrial membrane protein-like 2	-2.71	-2.27
TC11000317.hg.1	4.98	7	6.42	0.0123	KIAA1549L	KIAA1549-like	-2.7	-4.05
TC09000999.hg.1	7.51	8.76	8.93	0.0227	DDX58	DEAD (Asp-Glu-Ala-Asp) box polypeptide 58	-2.68	-2.39
TC11001377.hg.1	6.2	7.24	7.59	0.0031	LOC283299	uncharacterized LOC283299	-2.61	-2.05
TC12001278.hg.1	10.03	12.27	11.4	0.0033	ARHGDIB	Rho GDP dissociation inhibitor (GDI) beta	-2.58	-4.73
TC02002853.hg.1	6.72	7.71	8.09	0.0035	SP110	SP110 nuclear body protein	-2.57	-1.99
TC04001226.hg.1	10.13	11.7	11.47	0.0078	IGFBP7	insulin like growth factor binding protein 7	-2.52	-2.97
TC02002823.hg.1	7.3	7.97	8.63	0.0036	SERPINE2	serpin peptidase inhibitor, clade E (nexin, plasminogen activator inhibitor type 1), member 2	-2.51	-1.59
TC02002480.hg.1	5.27	7.68	6.57	0.0045	FAP	fibroblast activation protein alpha	-2.45	-5.32
TC11001373.hg.1	5.4	6.13	6.67	0.0021	OVCH2	ovochymase 2 (gene/pseudogene)	-2.42	-1.66
TC11001375.hg.1	4.84	6.82	6.1	0.0011	OR5P2	olfactory receptor, family 5, subfamily P, member 2	-2.4	-3.94
TC12003015.hg.1	11.01	12.47	12.25	0.0103	FGD6	FYVE, RhoGEF and PH domain containing 6	-2.36	-2.76
TC11003040.hg.1	5.45	6.51	6.69	0.004	LOC283299	uncharacterized LOC283299	-2.35	-2.07
TC03002067.hg.1	6.02	6.64	7.25	0.0005	ALG3	ALG3, alpha-1,3- mannosyltransferase	-2.34	-1.54
TC06003472.hg.1	7.28	8.14	8.5	0.0059	EDN1	endothelin 1	-2.33	-1.81
TC02004598.hg.1	5.99	6.84	7.18	0.0077	NCKAP5	NCK-associated protein 5	-2.29	-1.8
TC17002123.hg.1	6.5	7.23	7.67	0.0031	MAP2K3	mitogen-activated protein kinase kinase 3	-2.25	-1.67
TC12000061.hg.1	8.11	9.18	9.28	0.0083	TIGAR	TP53 induced glycolysis regulatory phosphatase	-2.25	-2.1
TC01000814.hg.1	4.9	6.09	6.06	0.0071	WDR63	WD repeat domain 63	-2.24	-2.28
TC03000161.hg.1	5.6	6.83	6.76	0.0057	CMTM7	CKLF-like MARVEL transmembrane domain containing 7	-2.23	-2.34
TC04002953.hg.1	13.76	14.91	14.91	8.12e-05	AREG	amphiregulin	-2.22	-2.22
TC11001376.hg.1	3.82	5.48	4.97	0.002	OR5P3	olfactory receptor, family 5, subfamily P, member 3	-2.22	-3.14
TC11002005.hg.1	9.57	11.01	10.71	0.0003	C11orf24	chromosome 11 open reading frame 24	-2.2	-2.71
TC12001792.hg.1	7.01	8.43	8.14	0.0051	KITLG	KIT ligand	-2.19	-2.66
TC04002952.hg.1	13.8	14.96	14.92	9.65e-05	AREG	amphiregulin	-2.17	-2.23
TC13000518.hg.1	5.58	7.03	6.7	0.01	SLC46A3	solute carrier family 46, member 3	-2.17	-2.72
TC04002292.hg.1	4.14	4.99	5.26	0.0006	LOC285505	uncharacterized LOC285505	-2.17	-1.8
TC16001980.hg.1	4.41	5.44	5.53	0.0042	CDYL2	chromodomain protein, Y-like 2	-2.16	-2.04
TC01002868.hg.1	8.38	9.26	9.49	0.0178	EVI5	ecotropic viral integration site 5	-2.16	-1.84
TC02000711.hg.1	10.39	12.06	11.5	0.0017	SLC20A1	solute carrier family 20 (phosphate transporter), member 1	-2.16	-3.18
TC19001165.hg.1	10.39	11.09	11.49	0.0002	CDC37; MIR1181	cell division cycle 37; microRNA 1181	-2.14	-1.62
TC12000780.hg.1	6.53	8.38	7.62	0.0019	ANO4	anoctamin 4	-2.12	-3.62
TC18000202.hg.1	10.07	11.14	11.15	7.48e-05	NEDD4L	neural precursor cell expressed, developmentally down-regulated 4-like, E3 ubiquitin protein ligase	-2.1	-2.09
TC03001605.hg.1	10.45	12.43	11.51	0.0009	RNU6-26P	RNA, U6 small nuclear 26, pseudogene	-2.1	-3.95
TC01002949.hg.1	8.86	9.77	9.93	0.0011	TAF13	TAF13 RNA polymerase II, TATA box binding protein (TBP)-associated factor, 18kDa	-2.09	-1.88
TC05000576.hg.1	10.62	11.96	11.68	0.0052	SNX2	sorting nexin 2	-2.09	-2.53
TC01001753.hg.1	4.2	5.2	5.24	0.0288	SYT14	synaptotagmin XIV	-2.07	-2.01
TC05003425.hg.1	4.72	5.35	5.73	0.0068	DAB2	Dab, mitogen-responsive phosphoprotein, homolog 2 (Drosophila)	-2.01	-1.55
TC01001639.hg.1	9.5	10.25	10.51	0.0046	NEK7	NIMA-related kinase 7	-2.01	-1.69
TC02002754.hg.1	5.4	7.12	6.4	0.004	2019-03-04	membrane associated ring finger 4	-2	-3.29
TC19002097.hg.1	10.63	11.48	11.61	0.0107	FXYD5	FXYD domain containing ion transport regulator 5	-1.98	-1.8
TC08001641.hg.1	9.92	11.08	10.88	0.0002	ASAP1	ArfGAP with SH3 domain, ankyrin repeat and PH domain 1	-1.95	-2.24
TC04002917.hg.1	4.32	5.08	5.26	0.0074	TLR6	toll-like receptor 6	-1.92	-1.7
TC01004503.hg.1	6.21	6.88	7.15	0.0169	PRKACB	protein kinase, cAMP-dependent, catalytic, beta	-1.92	-1.59
TC04002457.hg.1	11.13	11.78	12.07	0.0068	WDR1	WD repeat domain 1	-1.91	-1.56
TC09001653.hg.1	6.74	7.67	7.67	0.0062	PTGES	prostaglandin E synthase	-1.91	-1.9
TC22001424.hg.1	6.2	7.09	7.13	0.0084	APOBEC3A_B; APOBEC3A	APOBEC3A and APOBEC3B deletion hybrid; apolipoprotein B mRNA editing enzyme, catalytic polypeptide-like 3A	-1.9	-1.85
TC01002616.hg.1	5.11	5.9	6.03	0.0015	PIK3R3	phosphoinositide-3-kinase, regulatory subunit 3 (gamma)	-1.89	-1.74
TC12000582.hg.1	5.01	5.71	5.92	0.0015	MSRB3	methionine sulfoxide reductase B3	-1.88	-1.62
TC12000793.hg.1	7.15	7.91	8.05	0.0154	DRAM1	DNA-damage regulated autophagy modulator 1	-1.86	-1.69
TC04000732.hg.1	10.27	10.88	11.17	0.0003	TMEM184C	transmembrane protein 184C	-1.86	-1.53
TC12001901.hg.1	6.43	7.63	7.32	0.0101	NT5DC3	5-nucleotidase domain containing 3	-1.86	-2.3
TC03002703.hg.1	5.28	5.92	6.17	0.0093	MAP3K13	mitogen-activated protein kinase kinase kinase 13	-1.85	-1.56
TC01004765.hg.1	7.53	8.38	8.42	0.0041	MSTO2P	misato family member 2, pseudogene	-1.85	-1.8
TC01000504.hg.1	12.57	13.3	13.43	0.0216	CAP1	CAP, adenylate cyclase-associated protein 1 (yeast)	-1.81	-1.66
TC12000134.hg.1	8.15	8.9	9	0.0005	RIMKLB	ribosomal modification protein rimK-like family member B	-1.81	-1.69
TC01001315.hg.1	6.28	6.91	7.13	0.0054	SLC25A44	solute carrier family 25, member 44	-1.8	-1.54
TC19000332.hg.1	12.27	12.86	13.12	0.0128	DDA1	DET1 and DDB1 associated 1	-1.8	-1.51
TC15002506.hg.1	11.14	12.09	11.99	0.0118	UBR1	ubiquitin protein ligase E3 component n-recognin 1	-1.8	-1.93
TC05002283.hg.1	9.63	10.35	10.47	0.0076	TRIO	trio Rho guanine nucleotide exchange factor	-1.79	-1.64
TC14002059.hg.1	15.92	17.07	16.76	0.0091	ACTN1	actinin, alpha 1	-1.79	-2.23
TC12001492.hg.1	12.19	13.16	13.02	0.018	LIMA1	LIM domain and actin binding 1	-1.78	-1.97
TC09001013.hg.1	6.38	7.57	7.22	0.0002	NOL6	nucleolar protein 6 (RNA-associated)	-1.78	-2.28
TC11002175.hg.1	12.41	13.26	13.25	0.021	CTSC	cathepsin C	-1.78	-1.8
TC11001309.hg.1	6.39	7.26	7.22	0.0033	TRIM21	tripartite motif containing 21	-1.78	-1.82
TC18000731.hg.1	9.47	10.43	10.28	0.0015	NEDD4L	neural precursor cell expressed, developmentally down-regulated 4-like, E3 ubiquitin protein ligase	-1.76	-1.95
TC10000008.hg.1	9.27	10.07	10.08	8.13e-05	GTPBP4	GTP binding protein 4	-1.76	-1.74
TC0X001219.hg.1	7.18	8.02	8	0.0026	GLA	galactosidase, alpha	-1.76	-1.79
TC11001251.hg.1	7.65	8.42	8.46	0.0051	POLR2L	polymerase (RNA) II (DNA directed) polypeptide L, 7.6kDa	-1.75	-1.71
TC17001803.hg.1	10.78	12.68	11.58	0.0002	SMURF2	SMAD specific E3 ubiquitin protein ligase 2	-1.74	-3.73
TC17001370.hg.1	4.84	5.63	5.63	0.0249	SLFN12	schlafen family member 12	-1.74	-1.74
TC04002890.hg.1	13.31	14.21	14.11	0.0142	FAT1	FAT atypical cadherin 1	-1.74	-1.87
TC16001314.hg.1	9.77	10.76	10.56	0.0216	COTL1	coactosin-like F-actin binding protein 1	-1.74	-1.99
TC17001465.hg.1	14.88	15.5	15.68	0.0059	TNS4	tensin 4	-1.73	-1.54
TC04001995.hg.1	10.16	10.8	10.95	0.0121	TMEM33	transmembrane protein 33	-1.73	-1.56
TC22000199.hg.1	8.93	10.16	9.72	0.0002	NF2	neurofibromin 2 (merlin)	-1.72	-2.34
TC16000149.hg.1	9.75	10.46	10.53	0.0025	PMM2	phosphomannomutase 2	-1.72	-1.64
TC16000463.hg.1	10.6	11.4	11.37	4.91e-05	OGFOD1	2-oxoglutarate and iron-dependent oxygenase domain containing 1	-1.71	-1.74
TC19000067.hg.1	7.29	8.29	8.07	0.0031	NCLN	nicalin	-1.71	-1.99
TC17000538.hg.1	11.99	12.73	12.75	0.0005	PSME3	proteasome activator subunit 3	-1.69	-1.66
TC02001570.hg.1	12.11	13.45	12.86	0.0005	ODC1	ornithine decarboxylase 1	-1.68	-2.53
TC05000083.hg.1	7.93	8.54	8.67	0.0084	TRIO	trio Rho guanine nucleotide exchange factor	-1.67	-1.53
TC14000491.hg.1	9.41	10.26	10.16	0.0005	AHSA1	AHA1, activator of heat shock 90kDa protein ATPase homolog 1 (yeast)	-1.67	-1.79
TC11000345.hg.1	5.22	6	5.95	0.0001	PRR5L	proline rich 5 like	-1.66	-1.72
TC01003196.hg.1	7	7.61	7.73	0.0093	SF3B4	splicing factor 3b, subunit 4, 49kDa	-1.66	-1.53
TC04001667.hg.1	5.55	6.42	6.28	0.0036	MAP9	microtubule-associated protein 9	-1.66	-1.83
TC01001667.hg.1	7.8	8.89	8.53	0.0003	TIMM17A	translocase of inner mitochondrial membrane 17 homolog A (yeast)	-1.65	-2.13
TC17002145.hg.1	12.36	12.98	13.05	0.0041	SUPT6H	SPT6 homolog, histone chaperone	-1.62	-1.54
TC01006335.hg.1	7.36	8.16	8.05	0.0047	MSTO1; MSTO2P	misato 1, mitochondrial distribution and morphology regulator; misato family member 2, pseudogene	-1.62	-1.74
TC10001069.hg.1	11.97	12.6	12.65	0.014	RSU1	Ras suppressor protein 1	-1.6	-1.55
TC09000004.hg.1	3.79	4.45	4.47	0.0102	DOCK8	dedicator of cytokinesis 8	-1.6	-1.58
TC10002328.hg.1	9.11	9.79	9.79	0.0166	SEC23IP	SEC23 interacting protein	-1.6	-1.6
TC01002985.hg.1	8.16	9.01	8.84	0.0033	WDR77	WD repeat domain 77	-1.6	-1.8
TC05000665.hg.1	9.46	10.07	10.14	0.0108	SEC24A	SEC24 homolog A, COPII coat complex component	-1.6	-1.53
TC05001012.hg.1	7.79	8.65	8.47	0.0048	PRELID1	PRELI domain containing 1	-1.6	-1.8
TC22000476.hg.1	6.84	7.94	7.51	0.006	BID	BH3 interacting domain death agonist	-1.58	-2.13
TC09000037.hg.1	5.37	6.13	6.03	0.0037	CD274	CD274 molecule	-1.58	-1.69
TC17001302.hg.1	10.05	10.74	10.7	0.0044	KIAA0100	KIAA0100	-1.57	-1.61
TC01000508.hg.1	10.85	11.62	11.5	0.0004	ZMPSTE24	zinc metallopeptidase STE24	-1.57	-1.7
TC01000520.hg.1	7.74	8.68	8.37	0.0055	CTPS1	CTP synthase 1	-1.55	-1.92
TC10000773.hg.1	7.87	8.49	8.5	0.0059	PDCD11	programmed cell death 11	-1.55	-1.54
TC13000411.hg.1	6.56	7.23	7.18	0.001	ATP11A	ATPase, class VI, type 11A	-1.54	-1.59
TC12000283.hg.1	5.06	5.97	5.68	0.0021	LINC00941	long intergenic non-protein coding RNA 941	-1.54	-1.88
TC10000566.hg.1	7.5	8.4	8.11	0.0004	PPIF	peptidylprolyl isomerase F	-1.53	-1.87
TC20001204.hg.1	11.57	12.16	12.18	0.0168	C20orf24	chromosome 20 open reading frame 24	-1.53	-1.5
TC08001538.hg.1	3.9	4.83	4.5	0.0063	CSMD3	CUB and Sushi multiple domains 3	-1.52	-1.91
TC02000357.hg.1	8.2	8.97	8.8	0.0109	B3GNT2	UDP-GlcNAc:betaGal beta-1,3-N-acetylglucosaminyltransferase 2	-1.52	-1.7
TC16000570.hg.1	10.39	11.19	10.98	0.0102	NFAT5	nuclear factor of activated T-cells 5, tonicity-responsive	-1.51	-1.74
TC12000274.hg.1	8.45	9.04	9.05	0.0024	CCDC91	coiled-coil domain containing 91	-1.51	-1.5
TC02001729.hg.1	8.88	9.65	9.47	0.0012	FAM98A	family with sequence similarity 98, member A	-1.51	-1.71
TC05003121.hg.1	10.61	11.32	11.2	0.0086	TMEM167A	transmembrane protein 167A	-1.51	-1.64

## Sheet: upregulated genes in meroclone
ID	H Avg (log2)	M Avg (log2)	P Avg (log2)	colony F-Test	Gene Symbol	Description	M vs H Fold Change	M vs P Fold Change
TC03001605.hg.1	10.45	12.43	11.51	0.0009	RNU6-26P	RNA, U6 small nuclear 26, pseudogene	3.95	1.89
TC17001803.hg.1	10.78	12.68	11.58	0.0002	SMURF2	SMAD specific E3 ubiquitin protein ligase 2	3.73	2.14
TC05001406.hg.1	4.86	6.72	5.56	0.0009	ADAMTS6	ADAM metallopeptidase with thrombospondin type 1 motif 6	3.64	2.24
TC11002390.hg.1	16.03	17.53	16.65	0.0018	HSPA8; SNORD14C	heat shock 70kDa protein 8; small nucleolar RNA, C/D box 14C	2.83	1.83
TC12001389.hg.1	7.13	8.4	7.7	0.0014	CPNE8	copine VIII	2.42	1.62
TC02001139.hg.1	8.36	9.68	8.92	0.0012	SLC39A10	solute carrier family 39 (zinc transporter), member 10	2.51	1.7
TC13000539.hg.1	11.15	12.67	11.67	4.93e-05	HSPH1	heat shock 105kDa/110kDa protein 1	2.86	1.99
TC03002155.hg.1	10.05	12	10.52	0.0063	TFRC	transferrin receptor	3.88	2.8
TC17000315.hg.1	8.54	9.59	9	8.18e-05	NLK	nemo-like kinase	2.07	1.51
TC01005857.hg.1	12.72	13.83	13.17	8.71e-05	CCT3	chaperonin containing TCP1, subunit 3 (gamma)	2.16	1.58
TC11002420.hg.1	6.47	7.51	6.91	0.0003	FEZ1	fasciculation and elongation protein zeta 1	2.05	1.51
TC08001867.hg.1	6.28	7.7	6.69	0.0005	UBXN8	UBX domain protein 8	2.67	2.01
TC03001702.hg.1	6.26	7.4	6.63	0.0003	CCDC58	coiled-coil domain containing 58	2.19	1.7
TC07001761.hg.1	6.79	8.04	7.14	0.0004	DOCK4	dedicator of cytokinesis 4	2.38	1.85
TC04000411.hg.1	4.54	6.11	4.89	0.0039	CXCL1	chemokine (C-X-C motif) ligand 1 (melanoma growth stimulating activity, alpha)	2.97	2.34
TC08000245.hg.1	5.98	6.96	6.32	0.0005	UBXN8	UBX domain protein 8	1.98	1.56
TC09000134.hg.1	10.72	12.06	11.05	0.0003	DNAJA1	DnaJ (Hsp40) homolog, subfamily A, member 1	2.54	2.02
TC05000220.hg.1	8.56	11.33	8.89	0.0113	FST	follistatin	6.81	5.42
TC17001664.hg.1	8.69	9.67	9	0.0004	PHB	prohibitin	1.97	1.59
TC03002038.hg.1	7.22	8.4	7.52	0.0039	GNB4	guanine nucleotide binding protein (G protein), beta polypeptide 4	2.26	1.84
TC01000909.hg.1	4.3	5.44	4.57	0.0004	S1PR1	sphingosine-1-phosphate receptor 1	2.21	1.82
TC19002165.hg.1	10.72	12.05	10.96	0.003	TOMM40	translocase of outer mitochondrial membrane 40 homolog (yeast)	2.52	2.12
TC11001557.hg.1	7.37	8.31	7.61	0.0009	COMMD9	COMM domain containing 9	1.92	1.62
TC04001934.hg.1	3.63	4.77	3.87	0.0007	SLIT2-IT1	SLIT2 intronic transcript 1	2.21	1.87
TC05000886.hg.1	10.14	11.21	10.38	0.0028	UBLCP1	ubiquitin-like domain containing CTD phosphatase 1	2.09	1.77
TC05000919.hg.1	11.83	12.74	12.07	0.0002	RARS	arginyl-tRNA synthetase	1.88	1.59
TC12003244.hg.1	14.92	15.79	15.16	0.0012	PA2G4	proliferation-associated 2G4	1.82	1.55
TC12000781.hg.1	8.25	9.82	8.48	0.0006	UTP20	UTP20 small subunit (SSU) processome component	2.98	2.53
TC05000441.hg.1	8.38	9.52	8.6	0.0003	POLR3G	polymerase (RNA) III (DNA directed) polypeptide G (32kD)	2.19	1.88
TC11002185.hg.1	8.34	9.84	8.54	1.68e-05	CHORDC1	cysteine and histidine rich domain containing 1	2.83	2.46
TC02004500.hg.1	8.14	8.97	8.34	0.0198	RGPD6	RANBP2-like and GRIP domain containing 6	1.77	1.54
TC01001422.hg.1	10.31	11.61	10.51	0.0004	UAP1	UDP-N-acetylglucosamine pyrophosphorylase 1	2.46	2.14
TC12002357.hg.1	10.61	11.44	10.8	0.0078	LARP4	La ribonucleoprotein domain family, member 4	1.78	1.56
TC10000408.hg.1	9.73	10.51	9.93	0.0011	CCAR1; SNORD98	cell division cycle and apoptosis regulator 1; small nucleolar RNA, C/D box 98	1.72	1.5
TC01000576.hg.1	10.56	11.39	10.75	0.0002	TMEM69	transmembrane protein 69	1.77	1.56
TC01002881.hg.1	7.37	8.32	7.55	0.0024	DNTTIP2	deoxynucleotidyltransferase, terminal, interacting protein 2	1.93	1.71
TC04000485.hg.1	4.62	5.93	4.8	0.0021	HERC5	HECT and RLD domain containing E3 ubiquitin protein ligase 5	2.48	2.19
TC06001970.hg.1	10.89	12.03	11.07	0.0008	ASCC3	activating signal cointegrator 1 complex subunit 3	2.21	1.95
TC06003312.hg.1	3.51	4.54	3.66	0.001	DHX16	DEAH (Asp-Glu-Ala-His) box polypeptide 16	2.03	1.83
TC21000167.hg.1	5.66	6.48	5.81	0.0006	KCNJ15	potassium channel, inwardly rectifying subfamily J, member 15	1.76	1.59
TC14000682.hg.1	3.89	4.86	4.03	0.0119	SNORD114-6	small nucleolar RNA, C/D box 114-6	1.96	1.77
TC02003807.hg.1	10.76	11.67	10.89	0.0119	ATIC	5-aminoimidazole-4-carboxamide ribonucleotide formyltransferase/IMP cyclohydrolase	1.88	1.72
TC20000475.hg.1	4.33	5.95	4.46	7.81e-05	C20orf197	chromosome 20 open reading frame 197	3.08	2.8
TC12000392.hg.1	9.65	10.48	9.78	0.0019	LARP4	La ribonucleoprotein domain family, member 4	1.78	1.62
TC05000159.hg.1	4.93	6.27	5.06	0.0106	IL7R	interleukin 7 receptor	2.53	2.31
TC08000553.hg.1	7.28	8.33	7.41	0.0038	OTUD6B	OTU domain containing 6B	2.08	1.9
TC22000202.hg.1	8.04	8.77	8.16	0.0005	UQCR10	ubiquinol-cytochrome c reductase, complex III subunit X	1.66	1.53
TC13001638.hg.1	5.98	7.26	6.09	0.0015	ABCC4	ATP binding cassette subfamily C member 4	2.43	2.25
TC10000413.hg.1	12.41	13.43	12.51	0.0142	DDX21	DEAD (Asp-Glu-Ala-Asp) box helicase 21	2.04	1.89
TC17000535.hg.1	10.48	11.25	10.59	0.0037	VPS25	vacuolar protein sorting 25 homolog (S. cerevisiae)	1.7	1.58
TC03001854.hg.1	7.41	8.46	7.5	0.0028	ATR	ATR serine/threonine kinase	2.07	1.95
TC12000587.hg.1	6.68	8.48	6.77	9.51e-05	HMGA2	high mobility group AT-hook 2	3.48	3.28
TC01003344.hg.1	6.77	7.46	6.86	0.008	GPATCH4	G-patch domain containing 4	1.61	1.52
TC20000600.hg.1	7.13	7.99	7.22	0.0145	TRMT6	tRNA methyltransferase 6	1.81	1.71
TC09001164.hg.1	4.95	5.85	5.02	0.0119	PGM5P2	phosphoglucomutase 5 pseudogene 2	1.87	1.77
TC20000239.hg.1	12.28	13.11	12.36	0.0043	ITCH	itchy E3 ubiquitin protein ligase	1.77	1.69
TC05000354.hg.1	8.14	9.15	8.21	0.0057	UTP15	UTP15, U3 small nucleolar ribonucleoprotein, homolog (S. cerevisiae)	2.01	1.91
TC03002505.hg.1	7.65	8.52	7.72	0.015	UMPS	uridine monophosphate synthetase	1.83	1.74
TC17001876.hg.1	5.25	6.04	5.31	0.0009	SLC25A19	solute carrier family 25 (mitochondrial thiamine pyrophosphate carrier), member 19	1.74	1.66
TC10001030.hg.1	5.51	6.7	5.58	0.0318	SFTA1P	surfactant associated 1, pseudogene	2.27	2.17
TC08001400.hg.1	7.79	8.65	7.84	0.0009	NBN	nibrin	1.82	1.75
TC22000846.hg.1	6.6	7.25	6.66	0.0023	RRP7A	ribosomal RNA processing 7 homolog A	1.57	1.51
TC02000530.hg.1	9.14	9.91	9.19	0.0235	ANAPC1	anaphase promoting complex subunit 1	1.7	1.65
TC19002076.hg.1	8.58	9.34	8.63	0.0012	POP4	POP4 homolog, ribonuclease P/MRP subunit	1.69	1.64
TC13000483.hg.1	7.19	8.58	7.24	0.002	SACS	sacsin molecular chaperone	2.61	2.53
TC03001751.hg.1	7.98	8.73	8.03	0.0009	RUVBL1	RuvB-like AAA ATPase 1	1.68	1.63
TC06000128.hg.1	6.24	6.89	6.29	0.0059	E2F3	E2F transcription factor 3	1.57	1.52
TC0X002337.hg.1	9.24	10.11	9.28	0.0072	ACSL4	acyl-CoA synthetase long-chain family member 4	1.84	1.78
TC08000602.hg.1	7.39	8.46	7.44	0.0009	POP1	POP1 homolog, ribonuclease P/MRP subunit	2.09	2.03
TC04000159.hg.1	4.42	5.22	4.46	0.011	SLIT2-IT1	SLIT2 intronic transcript 1	1.74	1.69
TC12001123.hg.1	8.79	9.89	8.83	0.0064	C12orf4	chromosome 12 open reading frame 4	2.14	2.08
TC02000535.hg.1	8.54	9.73	8.58	0.0038	LINC00152; MIR4435-2HG	long intergenic non-protein coding RNA 152; MIR4435-2 host gene	2.28	2.22
TC04001157.hg.1	7.53	8.48	7.57	0.0041	GNPDA2	glucosamine-6-phosphate deaminase 2	1.93	1.88
TC09002451.hg.1	6.77	7.57	6.81	0.0247	DNAJA1	DnaJ (Hsp40) homolog, subfamily A, member 1	1.74	1.69
TC11003476.hg.1	10.96	11.91	11	0.011	PIK3C2A	phosphatidylinositol-4-phosphate 3-kinase, catalytic subunit type 2 alpha	1.93	1.88
TC08000641.hg.1	9.85	10.58	9.89	0.0053	ATP6V1C1	ATPase, H+ transporting, lysosomal 42kDa, V1 subunit C1	1.66	1.62
TC08001644.hg.1	4.16	5.11	4.19	0.0028	ASAP1-IT1	ASAP1 intronic transcript 1	1.94	1.9
TC02003382.hg.1	8.89	10.07	8.92	0.003	MIR4435-2HG; LINC00152	MIR4435-2 host gene; long intergenic non-protein coding RNA 152	2.26	2.21
TC02001058.hg.1	3.54	4.42	3.57	0.0008	LINC01117	long intergenic non-protein coding RNA 1117	1.84	1.81
TC12000616.hg.1	12.64	13.65	12.67	0.0001	CCT2	chaperonin containing TCP1, subunit 2 (beta)	2.01	1.97
TC05000612.hg.1	9.36	10.26	9.39	0.0361	SLC12A2	solute carrier family 12 (sodium/potassium/chloride transporter), member 2	1.87	1.84
TC02001108.hg.1	9.95	10.9	9.97	0.0624	WDR75	WD repeat domain 75	1.93	1.9
TC01001604.hg.1	9.11	9.72	9.13	0.0226	C1orf27	chromosome 1 open reading frame 27	1.53	1.51
TC06003304.hg.1	3.63	4.26	3.65	0.003	DHX16	DEAH (Asp-Glu-Ala-His) box polypeptide 16	1.54	1.52
TC09000696.hg.1	8.17	9.29	8.18	0.0099	SET	SET nuclear proto-oncogene	2.18	2.16
TC07001868.hg.1	6.98	8.18	6.99	9.86e-05	LINC-PINT	long intergenic non-protein coding RNA, p53 induced transcript	2.3	2.29
TC06000886.hg.1	8.51	9.12	8.52	0.0022	GTF3C6	general transcription factor IIIC subunit 6	1.53	1.52
TC14002339.hg.1	6.6	7.19	6.6	0.0034	IPO4	importin 4	1.51	1.5
TC04001731.hg.1	6.24	7.04	6.24	0.0071	HSP90AA6P	heat shock protein 90kDa alpha (cytosolic), class A member 6, pseudogene	1.74	1.74
TC09002890.hg.1	10.45	11.36	10.45	0.002	TOMM5	translocase of outer mitochondrial membrane 5 homolog (yeast)	1.87	1.88
TC02001007.hg.1	9.79	10.62	9.78	0.0024	SSB	Sjogren syndrome antigen B (autoantigen La)	1.79	1.8
TC02001866.hg.1	9.61	11.06	9.6	0.0088	PNPT1	polyribonucleotide nucleotidyltransferase 1	2.73	2.75
TC15002177.hg.1	8.07	8.71	8.06	0.0057	SERF2	small EDRK-rich factor 2	1.56	1.58
TC12000298.hg.1	11.47	12.21	11.46	0.0046	DNM1L	dynamin 1-like	1.66	1.68
TC14000429.hg.1	9.09	9.72	9.08	0.0108	PCNX	pecanex homolog (Drosophila)	1.55	1.56
TC16000240.hg.1	6.16	6.83	6.15	0.0199	C16orf52	chromosome 16 open reading frame 52	1.58	1.61
TC01001523.hg.1	5.11	5.71	5.08	0.0064	GPR52	G protein-coupled receptor 52	1.52	1.54
TC05002611.hg.1	9.68	10.82	9.66	0.0151	SLC12A2	solute carrier family 12 (sodium/potassium/chloride transporter), member 2	2.2	2.24
TC07001718.hg.1	7.19	7.87	7.17	0.0129	DNAJC2	DnaJ (Hsp40) homolog, subfamily C, member 2	1.6	1.63
TC04001765.hg.1	7.78	8.61	7.76	0.0023	VEGFC	vascular endothelial growth factor C	1.77	1.8
TC17000026.hg.1	6.26	6.91	6.24	0.0303	RAP1GAP2	RAP1 GTPase activating protein 2	1.57	1.6
TC04001250.hg.1	11.22	12.23	11.2	0.0008	UBA6	ubiquitin-like modifier activating enzyme 6	2.01	2.05
TC03001277.hg.1	7.72	8.31	7.69	0.0008	CLASP2	cytoplasmic linker associated protein 2	1.5	1.53
TC01005030.hg.1	9.64	10.63	9.61	0.0002	RRP15	ribosomal RNA processing 15 homolog	1.99	2.04
TC02002813.hg.1	12.33	13.1	12.3	0.0026	FARSB	phenylalanyl-tRNA synthetase beta subunit	1.7	1.74
TC05002092.hg.1	7.14	7.86	7.1	0.0205	NOP16	NOP16 nucleolar protein	1.64	1.69
TC11000337.hg.1	7.57	8.41	7.53	0.0256	FJX1	four jointed box 1	1.79	1.84
TC06002750.hg.1	6.31	6.93	6.26	0.0259	SNRPC	small nuclear ribonucleoprotein polypeptide C	1.54	1.58
TC04000631.hg.1	6.7	7.59	6.66	0.0048	SPATA5	spermatogenesis associated 5	1.85	1.91
TC11000981.hg.1	9.35	10.24	9.31	0.0015	DDX10	DEAD (Asp-Glu-Ala-Asp) box polypeptide 10	1.85	1.91
TC12001235.hg.1	4.39	5.44	4.34	0.0086	TAS2R14	taste receptor, type 2, member 14	2.07	2.14
TC01000772.hg.1	6.62	7.47	6.57	0.0173	TYW3	tRNA-yW synthesizing protein 3 homolog (S. cerevisiae)	1.8	1.86
TC13000500.hg.1	3.4	4.07	3.35	0.0128	SHISA2	shisa family member 2	1.6	1.65
TC12000830.hg.1	9.41	10.17	9.36	0.0017	PWP1	PWP1 homolog, endonuclein	1.7	1.75
TC17002880.hg.1	5.56	6.17	5.51	0.0037	NME1; NME1-NME2	NME/NM23 nucleoside diphosphate kinase 1; NME1-NME2 readthrough	1.53	1.58
TC02004644.hg.1	11.47	12.45	11.42	0.0018	PRPF40A	PRP40 pre-mRNA processing factor 40 homolog A	1.96	2.04
TC02000941.hg.1	10.4	11.03	10.35	0.0011	FMNL2	formin like 2	1.55	1.6
TC04002393.hg.1	6.59	7.57	6.53	0.0005	HSP90AA4P	heat shock protein 90kDa alpha (cytosolic), class A member 4, pseudogene	1.98	2.05
TC01002803.hg.1	9.32	10.08	9.27	0.0036	FUBP1	far upstream element (FUSE) binding protein 1	1.68	1.75
TC10000860.hg.1	3.66	4.25	3.6	0.0414	TOMM22P5	translocase of outer mitochondrial membrane 22 homolog (yeast) pseudogene 5	1.5	1.56
TC02002434.hg.1	10.51	11.44	10.46	0.0012	PRPF40A	PRP40 pre-mRNA processing factor 40 homolog A	1.89	1.97
TC20000241.hg.1	7.95	9.44	7.89	0.0043	MIR644A	microRNA 644a	2.81	2.93
TC05000333.hg.1	8.98	9.59	8.92	0.0126	BDP1	B double prime 1, subunit of RNA polymerase III transcription initiation factor IIIB	1.53	1.59
TC07001880.hg.1	7.25	7.97	7.18	0.0067	SLC35B4	solute carrier family 35 (UDP-xylose/UDP-N-acetylglucosamine transporter), member B4	1.66	1.73
TC0X001191.hg.1	8.14	8.77	8.07	0.0243	CHM	choroideremia (Rab escort protein 1)	1.55	1.62
TC16001302.hg.1	8.58	9.26	8.52	0.0088	MPHOSPH6	M-phase phosphoprotein 6	1.6	1.68
TC05001974.hg.1	7.86	8.66	7.79	0.021	GEMIN5	gem nuclear organelle associated protein 5	1.73	1.82
TC06000883.hg.1	12.23	12.92	12.16	0.0057	AMD1	adenosylmethionine decarboxylase 1	1.61	1.69
TC12003292.hg.1	7.9	8.57	7.83	0.011	PPHLN1	periphilin 1	1.59	1.68
TC03002352.hg.1	7.29	8.16	7.21	0.0003	CCDC66	coiled-coil domain containing 66	1.83	1.93
TC14000248.hg.1	9.59	10.24	9.51	0.0267	PNN	pinin, desmosome associated protein	1.57	1.66
TC03001269.hg.1	7.6	8.23	7.51	0.0056	OSBPL10	oxysterol binding protein-like 10	1.56	1.65
TC10002196.hg.1	8.7	9.61	8.61	0.0038	FAS	Fas cell surface death receptor	1.88	1.99
TC13000799.hg.1	5.61	6.31	5.52	0.0007	ABCC4	ATP binding cassette subfamily C member 4	1.63	1.72
TC01001990.hg.1	8.56	9.21	8.47	0.0135	COX20	COX20 cytochrome c oxidase assembly factor	1.57	1.67
TC02000089.hg.1	11.63	12.39	11.54	0.0008	DDX1	DEAD (Asp-Glu-Ala-Asp) box helicase 1	1.7	1.81
TC06002990.hg.1	9.67	10.46	9.58	0.0039	GTF3C6	general transcription factor IIIC subunit 6	1.72	1.83
TC15000224.hg.1	4.96	5.84	4.87	0.0145	SCG5	secretogranin V	1.83	1.95
TC09001417.hg.1	8.91	9.79	8.82	0.001	TEX10	testis expressed 10	1.84	1.96
TC13000758.hg.1	9.04	9.7	8.94	0.0049	RBM26	RNA binding motif protein 26	1.58	1.69
TC13000091.hg.1	10.91	11.85	10.81	0.0027	POMP	proteasome maturation protein	1.92	2.05
TC01004038.hg.1	7.34	8.41	7.24	0.0007	CEP170	centrosomal protein 170kDa	2.09	2.24
TC02002207.hg.1	7.24	8.1	7.14	0.007	MIR4435-2HG	MIR4435-2 host gene	1.82	1.95
TC04000500.hg.1	8.58	9.16	8.47	0.015	SMARCAD1	SWI/SNF-related, matrix-associated actin-dependent regulator of chromatin, subfamily a, containing DEAD/H box 1	1.5	1.61
TC01004481.hg.1	8.95	10.22	8.84	0.0075	TYW3	tRNA-yW synthesizing protein 3 homolog (S. cerevisiae)	2.42	2.59
TC01004062.hg.1	10.63	11.33	10.52	0.0042	AHCTF1	AT hook containing transcription factor 1	1.63	1.76
TC20000637.hg.1	9.01	10.21	8.9	0.001	ESF1	ESF1 nucleolar pre-rRNA processing protein homolog	2.3	2.47
TC14002203.hg.1	11.51	12.6	11.41	0.0022	SLIRP	SRA stem-loop interacting RNA binding protein	2.12	2.28
TC0X000417.hg.1	8.69	9.53	8.58	0.0003	PBDC1	polysaccharide biosynthesis domain containing 1	1.79	1.94
TC01000245.hg.1	7.85	8.51	7.74	0.0037	MRTO4	MRT4 homolog, ribosome maturation factor	1.57	1.7
TC05000573.hg.1	8.69	9.42	8.58	0.022	SRFBP1	serum response factor binding protein 1	1.66	1.79
TC06000035.hg.1	8.85	9.53	8.74	0.0182	PRPF4B	pre-mRNA processing factor 4B	1.6	1.72
TC12000868.hg.1	5.19	5.84	5.08	0.0139	SH2B3	SH2B adaptor protein 3	1.57	1.7
TC07001734.hg.1	8.08	8.85	7.97	0.0259	PUS7	pseudouridylate synthase 7 (putative)	1.7	1.84
TC19000426.hg.1	5.87	6.5	5.75	0.0202	DPY19L3	dpy-19-like 3 (C. elegans)	1.55	1.68
TC13000880.hg.1	7.11	7.97	6.99	0.0156	ANKRD10-IT1	ANKRD10 intronic transcript 1	1.82	1.98
TC0X001414.hg.1	7.39	8.11	7.27	0.0047	MAP7D3	MAP7 domain containing 3	1.65	1.79
TC02003327.hg.1	13.24	13.9	13.12	0.0017	CCT7	chaperonin containing TCP1, subunit 7 (eta)	1.58	1.71
TC01002831.hg.1	8.53	9.12	8.41	0.021	ZNHIT6	zinc finger, HIT-type containing 6	1.51	1.64
TC0X000923.hg.1	7.75	8.88	7.62	0.0002	APOO	apolipoprotein O	2.19	2.39
TC0X001342.hg.1	9.2	9.9	9.07	0.0165	THOC2	THO complex 2	1.63	1.78
TC12001766.hg.1	11.04	11.65	10.92	0.0287	PPP1R12A	protein phosphatase 1, regulatory subunit 12A	1.52	1.65
TC02002209.hg.1	3.95	4.69	3.83	0.0034	MIR4435-2; MIR4435-1	microRNA 4435-2; microRNA 4435-1	1.67	1.82
TC01004007.hg.1	10.07	10.76	9.95	0.0392	HEATR1	HEAT repeat containing 1	1.62	1.76
TC13000461.hg.1	8.24	8.91	8.11	0.021	XPO4	exportin 4	1.59	1.74
TC02000536.hg.1	3.94	4.71	3.8	0.0015	MIR4435-1; MIR4435-2	microRNA 4435-1; microRNA 4435-2	1.71	1.87
TC0X002013.hg.1	8.2	9.21	8.07	0.0001	APOO	apolipoprotein O	2.01	2.21
TC12001242.hg.1	5.37	6.36	5.23	0.0002	TAS2R43; TAS2R45	taste receptor, type 2, member 43; taste receptor, type 2, member 45	1.98	2.18
TC02001004.hg.1	9.73	10.32	9.59	0.0148	PPIG	peptidylprolyl isomerase G (cyclophilin G)	1.51	1.66
TC04000932.hg.1	6.04	6.87	5.9	0.0027	HSP90AA4P	heat shock protein 90kDa alpha (cytosolic), class A member 4, pseudogene	1.78	1.95
TC02000861.hg.1	6.47	7.2	6.33	0.0059	LOC100507460	uncharacterized LOC100507460	1.66	1.83
TC02002211.hg.1	9.84	10.46	9.7	0.02	ANAPC1	anaphase promoting complex subunit 1	1.54	1.7
TC02002684.hg.1	8.2	9.06	8.06	0.0032	WDR12	WD repeat domain 12	1.81	2
TC0X001429.hg.1	7.75	8.4	7.61	0.0144	ATP11C	ATPase, class VI, type 11C	1.56	1.73
TC13000727.hg.1	9.76	10.4	9.61	0.0436	DIS3	DIS3 homolog, exosome endoribonuclease and 3-5 exoribonuclease	1.56	1.73
TC08001528.hg.1	8.18	9.3	8.03	0.0009	NUDCD1	NudC domain containing 1	2.17	2.42
TC01001804.hg.1	8.25	9.53	8.09	1.96e-05	RRP15	ribosomal RNA processing 15 homolog	2.43	2.71
TC14001663.hg.1	9.32	10.23	9.16	0.0517	PNN	pinin, desmosome associated protein	1.88	2.1
TC05002617.hg.1	6.87	7.73	6.71	0.0039	LYRM7	LYR motif containing 7	1.81	2.02
TC09001333.hg.1	7.63	8.25	7.47	0.011	NOL8	nucleolar protein 8	1.53	1.72
TC06001692.hg.1	11.84	12.51	11.67	0.0254	GLO1	glyoxalase I	1.59	1.79
TC03001919.hg.1	9.17	9.9	9	0.0167	DHX36	DEAH (Asp-Glu-Ala-His) box polypeptide 36	1.67	1.87
TC07001724.hg.1	7.75	8.57	7.58	0.0124	ORC5	origin recognition complex subunit 5	1.76	1.99
TC12001829.hg.1	10.08	10.89	9.91	0.0236	FGD6	FYVE, RhoGEF and PH domain containing 6	1.75	1.97
TC16001031.hg.1	9.19	10.52	9.02	0.0026	DCTPP1	dCTP pyrophosphatase 1	2.52	2.84
TC15000321.hg.1	8.15	8.76	7.97	0.0774	HAUS2	HAUS augmin like complex subunit 2	1.52	1.72
TC01001982.hg.1	5.24	6.15	5.06	0.0446	MIR4677	microRNA 4677	1.87	2.12
TC06001102.hg.1	7.63	8.35	7.44	0.0104	ARMT1	acidic residue methyltransferase 1	1.65	1.87
TC05000639.hg.1	11	11.66	10.82	0.0199	RAD50	RAD50 homolog, double strand break repair protein	1.57	1.78
TC04000549.hg.1	9.39	10.09	9.2	0.0043	AIMP1	aminoacyl tRNA synthetase complex-interacting multifunctional protein 1	1.63	1.85
TC14000326.hg.1	12.46	13.1	12.27	0.0907	KTN1	kinectin 1 (kinesin receptor)	1.57	1.78
TC06004137.hg.1	7.97	9.33	7.79	0.0045	ARHGAP18	Rho GTPase activating protein 18	2.56	2.91
TC10001299.hg.1	5.37	6.78	5.18	0.0012	LINC01468	long intergenic non-protein coding RNA 1468	2.66	3.04
TC01003636.hg.1	9.89	10.6	9.7	0.0323	TPR	translocated promoter region, nuclear basket protein	1.64	1.87
TC04002255.hg.1	4.66	5.47	4.47	0.0532	EDNRA	endothelin receptor type A	1.76	2.01
TC01000777.hg.1	10.53	11.57	10.34	0.0219	RABGGTB; SNORD45B; SNORD45A; SNORD45C	Rab geranylgeranyltransferase, beta subunit; small nucleolar RNA, C/D box 45B; small nucleolar RNA, C/D box 45A; small nucleolar RNA, C/D box 45C	2.06	2.35
TC07000338.hg.1	10.07	10.8	9.88	0.0018	CCT6A	chaperonin containing TCP1, subunit 6A (zeta 1)	1.66	1.89
TC04000430.hg.1	8.58	9.46	8.38	0.0187	2019-09-11	septin 11	1.85	2.11
TC09000492.hg.1	9.67	10.45	9.47	0.0081	NCBP1	nuclear cap binding protein subunit 1	1.71	1.96
TC03001888.hg.1	13	13.92	12.8	0.0694	TM4SF1	transmembrane 4 L six family member 1	1.89	2.17
TC16001321.hg.1	6.57	7.17	6.36	0.0098	EMC8	ER membrane protein complex subunit 8	1.52	1.75
TC10001545.hg.1	7.73	8.85	7.53	0.0137	NOC3L	NOC3-like DNA replication regulator	2.17	2.5
TC02000617.hg.1	10.46	11.34	10.25	0.0076	MAP4K4	mitogen-activated protein kinase kinase kinase kinase 4	1.83	2.12
TC12001348.hg.1	11.99	12.7	11.78	0.0585	ERGIC2	ERGIC and golgi 2	1.63	1.89
TC10000915.hg.1	7.3	8.48	7.09	0.0001	BCCIP	BRCA2 and CDKN1A interacting protein	2.26	2.61
TC18000114.hg.1	6.32	7.1	6.1	0.0019	TAF4B	TAF4b RNA polymerase II, TATA box binding protein (TBP)-associated factor, 105kDa	1.71	1.99
TC02000310.hg.1	5.91	6.77	5.69	0.0124	CHAC2	ChaC, cation transport regulator homolog 2 (E. coli)	1.81	2.11
TC05000072.hg.1	9.31	10.02	9.09	0.0004	CCT5	chaperonin containing TCP1, subunit 5 (epsilon)	1.63	1.9
TC15001206.hg.1	5.94	6.81	5.71	0.0108	MIR3942	microRNA 3942	1.82	2.14
TC12000656.hg.1	5.53	6.77	5.3	0.0249	NAV3	neuron navigator 3	2.37	2.78
TC09002791.hg.1	11.27	12.08	11.04	0.0057	MAPKAP1	mitogen-activated protein kinase associated protein 1	1.74	2.05
TC14001006.hg.1	4.65	5.56	4.42	0.0815	LOC100506071	uncharacterized LOC100506071	1.88	2.21
TC14000605.hg.1	13.56	14.22	13.32	0.0041	PAPOLA	poly(A) polymerase alpha	1.58	1.87
TC14001526.hg.1	14.05	15.09	13.81	9.26e-05	HSP90AA1	heat shock protein 90kDa alpha (cytosolic), class A member 1	2.05	2.42
TC02001860.hg.1	8.37	9.4	8.13	0.0192	CCDC88A	coiled-coil domain containing 88A	2.05	2.42
TC02001221.hg.1	7.27	8.06	7.03	0.0018	FASTKD2	FAST kinase domains 2	1.72	2.04
TC09000874.hg.1	8.95	10.06	8.71	0.0018	PUM3	pumilio RNA binding family member 3	2.16	2.55
TC02001576.hg.1	9.73	10.31	9.48	0.0514	ROCK2	Rho-associated, coiled-coil containing protein kinase 2	1.5	1.78
TC05000906.hg.1	11.32	11.92	11.07	0.039	CCNG1	cyclin G1	1.51	1.79
TC07003060.hg.1	8.28	9.06	8.03	0.0166	FAM133DP	family with sequence similarity 133, member A pseudogene	1.72	2.04
TC04000683.hg.1	10.73	11.74	10.48	0.003	NAA15	N(alpha)-acetyltransferase 15, NatA auxiliary subunit	2.01	2.38
TC04001648.hg.1	4.6	5.35	4.35	0.0029	MIR3140	microRNA 3140	1.68	2
TC05000319.hg.1	9.43	10.11	9.17	0.0671	GTF2H2; GTF2H2B; GTF2H2C_2; GTF2H2C	general transcription factor IIH subunit 2; general transcription factor IIH subunit 2B (pseudogene); GTF2H2 family member C, copy 2; GTF2H2 family member C	1.6	1.91
TC14000664.hg.1	5.04	6.14	4.79	0.0488	SNORD113-1	small nucleolar RNA, C/D box 113-1	2.14	2.55
TC07001207.hg.1	11.12	12.12	10.87	0.0015	CYCS	cytochrome c, somatic	2	2.38
TC05002425.hg.1	9.93	10.81	9.68	0.0417	GTF2H2B	general transcription factor IIH subunit 2B (pseudogene)	1.83	2.18
TC19000427.hg.1	9.01	9.68	8.76	0.0062	PDCD5	programmed cell death 5	1.59	1.9
TC01004629.hg.1	14.99	15.78	14.73	0.037	CAPZA1	capping protein (actin filament) muscle Z-line, alpha 1	1.73	2.07
TC12001796.hg.1	9.92	10.89	9.66	0.0814	DUSP6	dual specificity phosphatase 6	1.97	2.36
TC01003867.hg.1	5.73	6.34	5.46	0.014	TAF1A	TATA box binding protein (TBP)-associated factor, RNA polymerase I, A, 48kDa	1.53	1.84
TC01001582.hg.1	10.66	11.48	10.4	0.0038	DHX9	DEAH (Asp-Glu-Ala-His) box helicase 9	1.76	2.11
TC07002222.hg.1	5.67	7.19	5.4	0.0391	CREB5	cAMP responsive element binding protein 5	2.88	3.47
TC11002209.hg.1	7.85	8.47	7.58	0.0054	MTMR2	myotubularin related protein 2	1.54	1.85
TC01000080.hg.1	5.98	6.71	5.71	0.0763	AJAP1	adherens junctions associated protein 1	1.66	2.01
TC12002423.hg.1	5.22	7.06	4.94	0.0011	HMGA2	high mobility group AT-hook 2	3.6	4.36
TC14000914.hg.1	8.29	8.98	8.01	0.0465	LINC00641	long intergenic non-protein coding RNA 641	1.61	1.96
TC14000195.hg.1	9.62	10.37	9.34	0.0358	SCFD1	sec1 family domain containing 1	1.68	2.04
TC04000604.hg.1	6.68	7.86	6.4	0.0002	CEP170P1	centrosomal protein 170kDa pseudogene 1	2.28	2.76
TC07001192.hg.1	9.55	10.25	9.27	0.0076	FAM126A	family with sequence similarity 126, member A	1.63	1.98
TC11001461.hg.1	7.6	8.19	7.32	0.0087	SAAL1	serum amyloid A-like 1	1.51	1.83
TC06002277.hg.1	12.53	13.23	12.24	0.0005	TCP1; SNORA29	t-complex 1; small nucleolar RNA, H/ACA box 29	1.63	1.98
TC0X002141.hg.1	4.53	5.17	4.25	0.0691	RPS6KA6	ribosomal protein S6 kinase, 90kDa, polypeptide 6	1.55	1.89
TC01000812.hg.1	9.42	10.14	9.13	0.0088	RPF1	ribosome production factor 1 homolog	1.64	2
TC05001342.hg.1	6.73	7.32	6.44	0.0078	MOCS2	molybdenum cofactor synthesis 2	1.51	1.85
TC15000283.hg.1	8.34	9.14	8.05	0.0283	KNSTRN	kinetochore-localized astrin/SPAG5 binding protein	1.74	2.13
TC21000094.hg.1	9.15	10.05	8.86	0.0035	USP16	ubiquitin specific peptidase 16	1.86	2.29
TC10001159.hg.1	8.42	9.11	8.12	0.0594	ARHGAP12	Rho GTPase activating protein 12	1.62	1.99
TC15000732.hg.1	5.9	7.07	5.6	0.0028	CHRNA5	cholinergic receptor, nicotinic alpha 5	2.25	2.77
TC14002234.hg.1	5.62	6.46	5.32	0.0404	IGHD3-10	immunoglobulin heavy diversity 3-10	1.8	2.21
TC18001000.hg.1	4.62	5.24	4.31	0.0388	HMSD	histocompatibility (minor) serpin domain containing	1.54	1.9
TC07002518.hg.1	9.12	9.93	8.81	0.0007	BCAP29	B-cell receptor-associated protein 29	1.76	2.17
TC04002161.hg.1	6.87	8.37	6.56	7.35e-05	CEP170P1	centrosomal protein 170kDa pseudogene 1	2.83	3.5
TC02001741.hg.1	8.93	9.95	8.62	0.0018	CEBPZ	CCAAT/enhancer binding protein (C/EBP), zeta	2.03	2.51
TC0X000081.hg.1	7.77	8.37	7.46	0.0097	TXLNG	taxilin gamma	1.51	1.87
TC01004881.hg.1	11.65	12.55	11.34	0.0058	DHX9	DEAH (Asp-Glu-Ala-His) box helicase 9	1.86	2.3
TC05000519.hg.1	9.97	10.69	9.66	0.0535	WDR36	WD repeat domain 36	1.65	2.05
TC17000611.hg.1	13.39	14	13.08	0.0005	KPNB1	karyopherin (importin) beta 1	1.53	1.9
TC12000817.hg.1	11.84	12.44	11.53	0.0725	KIAA1033	KIAA1033	1.51	1.88
TC03000518.hg.1	6.29	6.94	5.98	0.0058	TRMT10C	tRNA methyltransferase 10C, mitochondrial RNase P subunit	1.57	1.95
TC02005004.hg.1	6.94	7.58	6.63	0.005	HSPE1	heat shock 10kDa protein 1	1.56	1.94
TC12002424.hg.1	8.18	11.15	7.86	0.0026	HMGA2	high mobility group AT-hook 2	7.83	9.78
TC02002859.hg.1	13.5	14.31	13.17	0.0016	NCL	nucleolin	1.76	2.21
TC04002556.hg.1	8.67	9.83	8.34	0.012	CLOCK	clock circadian regulator	2.23	2.81
TC14001123.hg.1	8.63	9.25	8.29	0.0084	NIN	ninein (GSK3B interacting protein)	1.54	1.94
TC05003160.hg.1	9.92	10.59	9.58	0.0143	CHD1	chromodomain helicase DNA binding protein 1	1.59	2.01
TC06004099.hg.1	9.24	10.35	8.9	0.0015	LTV1	LTV1 ribosome biogenesis factor	2.16	2.73
TC11002240.hg.1	9.62	10.24	9.28	0.0428	DCUN1D5	DCN1, defective in cullin neddylation 1, domain containing 5	1.54	1.95
TC20001725.hg.1	9.77	10.44	9.41	0.0049	SNX5	sorting nexin 5	1.6	2.04
TC04000989.hg.1	7.97	8.85	7.6	0.0009	LYAR	Ly1 antibody reactive	1.85	2.38
TC03002440.hg.1	7.51	8.48	7.14	0.0087	TRMT10C	tRNA methyltransferase 10C, mitochondrial RNase P subunit	1.96	2.53
TC06002088.hg.1	8.15	8.86	7.78	0.007	ECHDC1	ethylmalonyl-CoA decarboxylase 1	1.63	2.1
TC12001224.hg.1	5.24	5.98	4.87	0.0233	KLRAP1	killer cell lectin-like receptor subfamily A pseudogene 1	1.67	2.16
TC05000277.hg.1	8.57	9.16	8.2	0.0094	PPWD1	peptidylprolyl isomerase domain and WD repeat containing 1	1.5	1.94
TC06001956.hg.1	5.92	6.97	5.54	0.0327	NDUFAF4	NADH dehydrogenase (ubiquinone) complex I, assembly factor 4	2.08	2.69
TC11003094.hg.1	7.96	9.18	7.59	0.0005	HSP90AA2P	heat shock protein 90kDa alpha (cytosolic), class A member 2, pseudogene	2.33	3.02
TC14002169.hg.1	15.86	16.83	15.48	0.0006	HSP90AA1	heat shock protein 90kDa alpha (cytosolic), class A member 1	1.96	2.54
TC04001171.hg.1	7.69	8.3	7.31	0.0261	NFXL1	nuclear transcription factor, X-box binding-like 1	1.53	1.98
TC07003353.hg.1	9.7	10.42	9.32	0.0188	PSMA2	proteasome subunit alpha 2	1.65	2.14
TC08001940.hg.1	6.75	7.33	6.37	0.065	CHD7	chromodomain helicase DNA binding protein 7	1.5	1.95
TC17002860.hg.1	13.96	15.31	13.58	0.0183	KPNA2	karyopherin alpha 2 (RAG cohort 1, importin alpha 1)	2.54	3.31
TC16000425.hg.1	5.77	6.59	5.38	0.0009	ORC6	origin recognition complex subunit 6	1.76	2.3
TC13001569.hg.1	10.67	11.3	10.29	0.0186	DIS3	DIS3 homolog, exosome endoribonuclease and 3-5 exoribonuclease	1.54	2.02
TC04000268.hg.1	10.03	10.73	9.64	0.0069	GUF1	GUF1 homolog, GTPase	1.63	2.14
TC06002505.hg.1	8.16	9.4	7.76	0.0103	HLA-DQA1	major histocompatibility complex, class II, DQ alpha 1	2.37	3.12
TC04000709.hg.1	11.52	12.62	11.12	0.001	ABCE1	ATP binding cassette subfamily E member 1	2.14	2.82
TC08000412.hg.1	6.4	7.08	6	0.0702	CHD7	chromodomain helicase DNA binding protein 7	1.61	2.12
TC17001166.hg.1	6.71	7.62	6.31	0.0086	UBE2S	ubiquitin-conjugating enzyme E2S	1.88	2.48
TC05001628.hg.1	9.28	9.99	8.88	0.0163	CHD1	chromodomain helicase DNA binding protein 1	1.64	2.16
TC05000154.hg.1	9.53	10.16	9.13	0.0041	BRIX1	BRX1, biogenesis of ribosomes	1.54	2.04
TC06004054.hg.1	11.9	12.5	11.5	0.0031	SYNCRIP	synaptotagmin binding, cytoplasmic RNA interacting protein	1.52	2
TC0X001176.hg.1	7.4	8.54	7	0.006	TAF9B	TAF9B RNA polymerase II, TATA box binding protein (TBP)-associated factor, 31kDa	2.2	2.91
TC02001795.hg.1	11.04	11.74	10.63	0.0508	LRPPRC	leucine-rich pentatricopeptide repeat containing	1.62	2.15
TC15000614.hg.1	9.63	11.01	9.21	0.0012	ZWILCH	zwilch kinetochore protein	2.61	3.48
TC11000854.hg.1	6.34	7.13	5.92	0.0039	DDIAS	DNA damage-induced apoptosis suppressor	1.73	2.31
TC13000367.hg.1	9.67	10.42	9.25	0.0015	TPP2	tripeptidyl peptidase II	1.68	2.25
TC19002354.hg.1	7.88	8.47	7.47	0.0034	DDX39A	DEAD (Asp-Glu-Ala-Asp) box polypeptide 39A	1.5	2.01
TC15002245.hg.1	9.88	11.31	9.46	0.0016	ZWILCH	zwilch kinetochore protein	2.69	3.6
TC02004778.hg.1	9.61	10.39	9.19	0.0011	ORC2	origin recognition complex subunit 2	1.72	2.3
TC16000920.hg.1	9.7	10.35	9.28	0.0269	KNOP1	lysine-rich nucleolar protein 1	1.57	2.1
TC04001211.hg.1	9.86	10.97	9.44	0.0181	CLOCK	clock circadian regulator	2.15	2.89
TC04000297.hg.1	4.73	5.37	4.3	0.0153	DANCR	differentiation antagonizing non-protein coding RNA	1.56	2.1
TC03002133.hg.1	11.5	12.44	11.07	0.0004	ATP13A3	ATPase type 13A3	1.93	2.59
TC11000208.hg.1	11.71	12.7	11.28	0.0643	FAR1	fatty acyl CoA reductase 1	1.99	2.67
TC0X001609.hg.1	8.07	8.9	7.64	0.0184	TXLNG	taxilin gamma	1.77	2.39
TC17001621.hg.1	10.83	11.56	10.4	0.008	CDC27	cell division cycle 27	1.66	2.24
TC09001890.hg.1	5.66	6.37	5.22	0.0058	RPL36AP33	ribosomal protein L36a pseudogene 33	1.63	2.21
TC08001507.hg.1	8.25	8.86	7.81	0.0479	SLC25A32	solute carrier family 25 (mitochondrial folate carrier), member 32	1.52	2.06
TC02000215.hg.1	7.97	8.62	7.53	0.0284	TTC27	tetratricopeptide repeat domain 27	1.57	2.14
TC04000547.hg.1	7.33	8.03	6.88	0.0002	GSTCD	glutathione S-transferase, C-terminal domain containing	1.62	2.22
TC22001472.hg.1	7.94	8.57	7.49	0.003	ADSL	adenylosuccinate lyase	1.55	2.11
TC02000669.hg.1	5.55	6.25	5.1	0.0011	CCDC138	coiled-coil domain containing 138	1.62	2.22
TC05002698.hg.1	10.34	11.15	9.89	0.0108	G3BP1	GTPase activating protein (SH3 domain) binding protein 1	1.75	2.4
TC02002582.hg.1	10.3	10.92	9.84	0.0034	CWC22	CWC22 homolog, spliceosome-associated protein	1.55	2.12
TC01005500.hg.1	10.22	10.83	9.77	0.0065	HSPB11	heat shock protein family B (small), member 11	1.52	2.08
TC03001723.hg.1	9.48	10.07	9.02	0.0093	SNX4	sorting nexin 4	1.51	2.07
TC02000187.hg.1	11.27	12.19	10.81	0.0196	WDR43	WD repeat domain 43	1.9	2.61
TC05001570.hg.1	7.35	7.97	6.89	0.0041	CCNH	cyclin H	1.53	2.12
TC03000881.hg.1	9.05	9.68	8.59	0.0191	NMD3	NMD3 ribosome export adaptor	1.54	2.13
TC12001330.hg.1	9.34	10.04	8.88	0.0037	ASUN	asunder spermatogenesis regulator	1.62	2.24
TC13000285.hg.1	11.15	11.75	10.68	0.0072	UCHL3	ubiquitin C-terminal hydrolase L3	1.52	2.11
TC07003113.hg.1	5.2	6.76	4.73	0.0024	DOCK4	dedicator of cytokinesis 4	2.94	4.08
TC04000701.hg.1	10.64	11.24	10.17	0.0027	SMARCA5	SWI/SNF related, matrix associated, actin dependent regulator of chromatin, subfamily a, member 5	1.51	2.1
TC06000729.hg.1	4.36	5.23	3.89	0.0334	KCNQ5-IT1	KCNQ5 intronic transcript 1	1.82	2.53
TC01000860.hg.1	6.68	7.4	6.2	0.0018	CCDC18	coiled-coil domain containing 18	1.65	2.29
TC19002646.hg.1	9.17	9.8	8.7	0.0071	PRMT1	protein arginine methyltransferase 1	1.54	2.15
TC02001098.hg.1	9.8	10.58	9.33	0.015	ZC3H15	zinc finger CCCH-type containing 15	1.72	2.39
TC15001342.hg.1	13.01	13.6	12.52	0.0407	COPS2	COP9 signalosome subunit 2	1.51	2.11
TC02002267.hg.1	9.65	10.64	9.16	0.0195	NIFK	nucleolar protein interacting with the FHA domain of MKI67	1.99	2.79
TC08002364.hg.1	5.57	6.44	5.07	0.0069	MYBL1	v-myb avian myeloblastosis viral oncogene homolog-like 1	1.82	2.57
TC03001146.hg.1	7.71	8.62	7.21	0.0002	RAD18	RAD18 E3 ubiquitin protein ligase	1.88	2.65
TC08000255.hg.1	6.58	7.87	6.08	0.0034	NRG1	neuregulin 1	2.44	3.46
TC11000980.hg.1	7.74	8.35	7.24	0.0225	ATM	ATM serine/threonine kinase	1.52	2.15
TC05003240.hg.1	7.26	7.99	6.75	0.0014	ZCCHC10	zinc finger, CCHC domain containing 10	1.66	2.35
TC0X001359.hg.1	7.67	8.31	7.17	0.0079	ZNF280C	zinc finger protein 280C	1.56	2.21
TC08001433.hg.1	5.93	6.61	5.42	0.0024	RAD54B; FSBP	RAD54 homolog B (S. cerevisiae); fibrinogen silencer binding protein	1.61	2.29
TC0X000783.hg.1	9.4	10.02	8.89	0.0017	BRCC3	BRCA1/BRCA2-containing complex subunit 3	1.54	2.18
TC06000789.hg.1	8.81	9.78	8.3	0.0019	ORC3	origin recognition complex subunit 3	1.96	2.79
TC06002143.hg.1	9.67	10.44	9.15	0.0221	BCLAF1	BCL2-associated transcription factor 1	1.71	2.44
TC08000648.hg.1	8.1	8.88	7.59	0.0227	DCAF13	DDB1 and CUL4 associated factor 13	1.72	2.45
TC02003134.hg.1	11.99	13.03	11.47	0.0248	WDR43	WD repeat domain 43	2.06	2.94
TC14000388.hg.1	10.8	11.44	10.29	0.0213	MTHFD1	methylenetetrahydrofolate dehydrogenase (NADP+ dependent) 1, methenyltetrahydrofolate cyclohydrolase, formyltetrahydrofolate synthetase	1.55	2.22
TC02002510.hg.1	7.7	8.34	7.18	0.0066	FASTKD1	FAST kinase domains 1	1.56	2.23
TC06003728.hg.1	9.95	10.66	9.43	0.0282	PHIP	pleckstrin homology domain interacting protein	1.63	2.34
TC07002377.hg.1	7.04	7.75	6.51	0.0922	ZNF92	zinc finger protein 92	1.65	2.36
TC14001708.hg.1	10.38	11.5	9.85	0.0052	PSMA3	proteasome subunit alpha 3	2.17	3.13
TC11002866.hg.1	6.32	6.95	5.79	0.0207	DLAT	dihydrolipoamide S-acetyltransferase	1.54	2.23
TC03003048.hg.1	9.75	10.49	9.22	0.0084	LRRC58	leucine rich repeat containing 58	1.67	2.41
TC07001568.hg.1	7.13	8.05	6.6	0.0058	SEMA3A	sema domain, immunoglobulin domain (Ig), short basic domain, secreted, (semaphorin) 3A	1.89	2.73
TC14000346.hg.1	9.54	10.53	9	0.0128	PSMA3	proteasome subunit alpha 3	1.98	2.87
TC17001056.hg.1	12.69	13.75	12.16	0.0177	C1QBP	complement component 1, q subcomponent binding protein	2.08	3.02
TC02001572.hg.1	9.45	10.1	8.91	0.0198	NOL10	nucleolar protein 10	1.57	2.28
TC12001435.hg.1	8.6	9.3	8.06	0.001	RPAP3	RNA polymerase II associated protein 3	1.63	2.37
TC11000908.hg.1	7.57	8.39	7.03	0.0031	CEP295	centrosomal protein 295kDa	1.76	2.56
TC13000151.hg.1	7.32	8.09	6.78	0.0281	DGKH	diacylglycerol kinase, eta	1.7	2.48
TC02001089.hg.1	10.28	11.19	9.74	0.0093	DNAJC10	DnaJ (Hsp40) homolog, subfamily C, member 10	1.88	2.73
TC06001679.hg.1	9.19	9.86	8.64	0.026	PPIL1	peptidylprolyl isomerase (cyclophilin)-like 1	1.59	2.32
TC09000186.hg.1	5.59	6.27	5.04	0.0182	RPL36AP33	ribosomal protein L36a pseudogene 33	1.6	2.34
TC02000742.hg.1	9.07	9.77	8.52	0.0068	DDX18	DEAD (Asp-Glu-Ala-Asp) box polypeptide 18	1.62	2.37
TC17000065.hg.1	9.52	10.19	8.97	0.0132	RABEP1	rabaptin, RAB GTPase binding effector protein 1	1.6	2.33
TC09000933.hg.1	8.88	9.75	8.33	0.0012	HAUS6	HAUS augmin like complex subunit 6	1.83	2.68
TC02001188.hg.1	11.89	13.38	11.34	0.0061	NOP58	NOP58 ribonucleoprotein	2.8	4.11
TC17001724.hg.1	11.62	12.4	11.06	0.0276	SRSF1	serine/arginine-rich splicing factor 1	1.71	2.52
TC10000185.hg.1	7.16	8.03	6.6	0.0096	PDSS1	prenyl (decaprenyl) diphosphate synthase, subunit 1	1.83	2.7
TC01004059.hg.1	8.53	9.24	7.97	0.0083	TFB2M	transcription factor B2, mitochondrial	1.64	2.41
TC12001747.hg.1	9.7	10.48	9.14	0.0031	KRR1	KRR1, small subunit (SSU) processome component, homolog (yeast)	1.72	2.53
TC14000310.hg.1	10.45	11.06	9.88	0.0075	STYX	serine/threonine/tyrosine interacting protein	1.53	2.27
TC12000803.hg.1	15.79	16.43	15.22	0.0034	HSP90B1; MIR3652	heat shock protein 90kDa beta (Grp94), member 1; microRNA 3652	1.56	2.31
TC16001270.hg.1	7.36	8.26	6.8	0.0509	MLKL	mixed lineage kinase domain-like	1.87	2.76
TC14000266.hg.1	6.17	6.79	5.6	0.0002	FANCM	Fanconi anemia complementation group M	1.54	2.28
TC01001026.hg.1	6.84	7.44	6.27	0.004	TTF2	transcription termination factor, RNA polymerase II	1.51	2.24
TC11002857.hg.1	8.16	8.75	7.59	0.0455	ATM	ATM serine/threonine kinase	1.5	2.23
TC01002669.hg.1	6.51	7.24	5.94	0.0098	LRP8	LDL receptor related protein 8	1.65	2.45
TC03001048.hg.1	5.4	6.23	4.82	0.0045	IL1RAP	interleukin 1 receptor accessory protein	1.78	2.65
TC10000613.hg.1	7.93	8.53	7.35	0.0029	FAM35A	family with sequence similarity 35, member A	1.52	2.26
TC08000594.hg.1	13.41	14.02	12.83	0.0006	MTDH	metadherin	1.53	2.27
TC17002724.hg.1	12.54	13.49	11.96	0.0213	SRSF1	serine/arginine-rich splicing factor 1	1.94	2.89
TC09002753.hg.1	7.66	8.25	7.08	0.0154	POLE3	polymerase (DNA directed), epsilon 3, accessory subunit	1.5	2.25
TC11000257.hg.1	8.79	9.58	8.2	0.0093	PRMT3	protein arginine methyltransferase 3	1.72	2.59
TC01002769.hg.1	9.34	10.08	8.75	0.0064	LRRC40	leucine rich repeat containing 40	1.66	2.5
TC05000010.hg.1	6.96	7.93	6.37	0.0002	TRIP13	thyroid hormone receptor interactor 13	1.96	2.96
TC17002457.hg.1	8.62	9.93	8.03	0.0006	C1QBP	complement component 1, q subcomponent binding protein	2.47	3.73
TC16001530.hg.1	6.69	7.47	6.09	0.0004	ORC6	origin recognition complex subunit 6	1.72	2.61
TC02001065.hg.1	10.24	10.91	9.64	0.0162	AGPS	alkylglycerone phosphate synthase	1.59	2.42
TC14001706.hg.1	9.56	10.24	8.95	0.0177	AP5M1	adaptor-related protein complex 5, mu 1 subunit	1.6	2.44
TC11003288.hg.1	5.87	7.07	5.27	0.0032	CHORDC1	cysteine and histidine rich domain containing 1	2.29	3.49
TC18000565.hg.1	9.48	10.08	8.87	0.0007	TMX3	thioredoxin-related transmembrane protein 3	1.52	2.32
TC17002276.hg.1	13.55	14.27	12.94	0.0013	NME1-NME2	NME1-NME2 readthrough	1.65	2.51
TC11000295.hg.1	8.26	8.89	7.64	0.0069	ARL14EP	ADP-ribosylation factor like GTPase 14 effector protein	1.55	2.38
TC12003132.hg.1	10.83	11.43	10.21	0.002	RSRC2	arginine/serine-rich coiled-coil 2	1.51	2.32
TC03000503.hg.1	6.17	6.95	5.54	0.0035	CMSS1	cms1 ribosomal small subunit homolog (yeast)	1.72	2.66
TC01002500.hg.1	6.22	7.82	5.57	0.0049	CLSPN	claspin	3.02	4.74
TC02000105.hg.1	8.57	9.41	7.92	0.0014	GEN1	GEN1 Holliday junction 5 flap endonuclease	1.79	2.81
TC01005331.hg.1	11.13	11.84	10.47	0.0014	SRSF10	serine/arginine-rich splicing factor 10	1.63	2.57
TC20000384.hg.1	13.58	14.72	12.92	0.0013	CSE1L	CSE1 chromosome segregation 1-like (yeast)	2.19	3.47
TC01004267.hg.1	8.53	9.22	7.87	0.0037	RCC1	regulator of chromosome condensation 1	1.61	2.55
TC11002195.hg.1	9.89	10.83	9.22	0.0135	TAF1D; SNORA8; SNORA18; SNORA40; SNORA1; SNORA25; SNORA32; SNORD5; SNORD6; MIR1304	TATA box binding protein associated factor 1D; small nucleolar RNA, H/ACA box 8; small nucleolar RNA, H/ACA box 18; small nucleolar RNA, H/ACA box 40; small nucleolar RNA, H/ACA box 1; small nucleolar RNA, H/ACA box 25; small nucleolar RNA, H/ACA box 32; small nucleolar RNA, C/D box 5; small nucleolar RNA, C/D box 6; microRNA 1304	1.93	3.06
TC08002065.hg.1	10.7	11.48	10.03	0.0118	ENY2	enhancer of yellow 2 homolog (Drosophila)	1.71	2.72
TC13000330.hg.1	8.45	9.32	7.78	0.0021	GPR180	G protein-coupled receptor 180	1.83	2.92
TC05000234.hg.1	10.91	11.53	10.24	0.0024	SKIV2L2	superkiller viralicidic activity 2-like 2 (S. cerevisiae)	1.54	2.45
TC01004027.hg.1	6.57	7.53	5.9	0.0064	CHML	choroideremia-like (Rab escort protein 2)	1.95	3.1
TC12000749.hg.1	9.77	10.68	9.1	0.0336	NEDD1	neural precursor cell expressed, developmentally down-regulated 1	1.87	2.98
TC03001690.hg.1	8.97	9.81	8.3	0.0013	LRRC58	leucine rich repeat containing 58	1.8	2.86
TC07001177.hg.1	7.07	7.79	6.4	0.0091	TWISTNB	TWIST neighbor	1.65	2.63
TC01004530.hg.1	7.24	8.28	6.57	0.0005	CCDC18	coiled-coil domain containing 18	2.05	3.27
TC03002794.hg.1	6.82	7.45	6.14	0.0017	RAD18	RAD18 E3 ubiquitin protein ligase	1.55	2.49
TC03001787.hg.1	11.15	12.11	10.47	0.004	MRPL3	mitochondrial ribosomal protein L3	1.94	3.12
TC20000063.hg.1	9.09	9.97	8.41	0.0003	MCM8	minichromosome maintenance 8 homologous recombination repair factor	1.84	2.95
TC05000453.hg.1	6.21	6.81	5.52	0.0003	SLF1	SMC5-SMC6 complex localization factor 1	1.51	2.45
TC06000888.hg.1	10.94	11.69	10.23	0.0205	RPF2	ribosome production factor 2 homolog	1.68	2.76
TC06000265.hg.1	6.87	8.03	6.15	0.0013	HIST1H2BM	histone cluster 1, H2bm	2.24	3.68
TC01006233.hg.1	6.09	7.11	5.37	0.0004	CHML	choroideremia-like (Rab escort protein 2)	2.03	3.35
TC13001592.hg.1	8.87	9.65	8.14	0.0141	RBM26	RNA binding motif protein 26	1.71	2.85
TC01003495.hg.1	6.47	7.18	5.73	0.0025	NME7	NME/NM23 family member 7	1.64	2.74
TC0X000475.hg.1	7.23	8.08	6.48	0.0013	CENPI	centromere protein I	1.81	3.04
TC03001374.hg.1	5.45	6.29	4.69	0.0159	CDC25A	cell division cycle 25A	1.79	3.02
TC17000795.hg.1	11	11.96	10.24	0.0078	NOL11	nucleolar protein 11	1.94	3.29
TC03000774.hg.1	10.04	10.81	9.28	0.004	U2SURP	U2 snRNP-associated SURP domain containing	1.7	2.88
TC14001238.hg.1	11.95	12.59	11.18	0.0181	PLEK2	pleckstrin 2	1.56	2.66
TC01004531.hg.1	5.7	7.2	4.93	0.0005	CCDC18	coiled-coil domain containing 18	2.84	4.83
TC08001876.hg.1	9.89	10.51	9.12	0.0129	MAK16	MAK16 homolog	1.53	2.62
TC10001347.hg.1	6.11	6.81	5.33	0.0009	DNA2	DNA replication helicase/nuclease 2	1.62	2.78
TC01002676.hg.1	9.67	10.32	8.89	9.48e-05	NDC1	NDC1 transmembrane nucleoporin	1.56	2.68
TC05000928.hg.1	7.08	8.22	6.31	0.0001	SPDL1	spindle apparatus coiled-coil protein 1	2.2	3.77
TC12001296.hg.1	9.75	10.65	8.96	0.045	RECQL	RecQ helicase-like	1.87	3.23
TC06002142.hg.1	6.33	7.02	5.54	0.0006	MTFR2	mitochondrial fission regulator 2	1.61	2.78
TC02000939.hg.1	8.35	8.98	7.56	0.0039	RIF1	replication timing regulatory factor 1	1.55	2.67
TC19002199.hg.1	10.45	11.34	9.66	0.0015	PRMT1	protein arginine methyltransferase 1	1.85	3.19
TC01002891.hg.1	9.41	10.07	8.62	0.0042	CNN3	calponin 3, acidic	1.58	2.74
TC10002686.hg.1	6.3	6.98	5.48	0.0005	DNA2	DNA replication helicase/nuclease 2	1.61	2.84
TC06002991.hg.1	12.69	13.54	11.86	0.0257	RPF2	ribosome production factor 2 homolog	1.81	3.21
TC19000699.hg.1	12.86	14.12	12.03	0.0076	EMP3	epithelial membrane protein 3	2.4	4.26
TC16001174.hg.1	11.1	11.87	10.27	0.0008	NAE1	NEDD8 activating enzyme E1 subunit 1	1.7	3.03
TC05002648.hg.1	12.02	12.68	11.16	0.0013	MATR3; SNHG4	matrin 3; small nucleolar RNA host gene 4	1.58	2.87
TC10001702.hg.1	11.48	12.32	10.62	0.0005	PRDX3	peroxiredoxin 3	1.79	3.25
TC04000625.hg.1	7.31	8.1	6.43	0.0026	EXOSC9	exosome component 9	1.74	3.19
TC01005497.hg.1	10.55	11.32	9.67	5.5e-05	NDC1	NDC1 transmembrane nucleoporin	1.7	3.13
TC05001649.hg.1	7.09	7.86	6.2	0.0087	NUDT12	nudix hydrolase 12	1.71	3.15
TC02001024.hg.1	7.94	8.72	7.03	0.0032	HAT1	histone acetyltransferase 1	1.72	3.22
TC03001632.hg.1	7.18	8.36	6.26	1.48e-05	KIAA1524	KIAA1524	2.27	4.29
TC15001576.hg.1	7.62	8.38	6.7	0.0081	TIPIN	TIMELESS interacting protein	1.69	3.22
TC04001487.hg.1	7.26	7.96	6.33	0.0036	ARSJ	arylsulfatase family, member J	1.63	3.1
TC18000187.hg.1	7.15	7.98	6.21	0.0134	C18orf54	chromosome 18 open reading frame 54	1.78	3.4
TC12001412.hg.1	8.92	9.64	7.98	0.0004	PUS7L	pseudouridylate synthase 7-like	1.65	3.15
TC13000701.hg.1	7.93	8.76	7	0.0101	DIAPH3	diaphanous-related formin 3	1.78	3.41
TC01002916.hg.1	7.82	8.88	6.88	0.0004	SASS6	SAS-6 centriolar assembly protein	2.08	4
TC06000073.hg.1	9	10	8.05	0.021	PAK1IP1	PAK1 interacting protein 1	2	3.87
TC12000602.hg.1	9.18	9.87	8.22	8.16e-05	NUP107	nucleoporin 107kDa	1.61	3.15
TC15000868.hg.1	6.53	7.26	5.57	5.45e-05	BLM	Bloom syndrome, RecQ helicase-like	1.66	3.25
TC06002757.hg.1	11.5	12.18	10.53	0.002	SRSF3	serine/arginine-rich splicing factor 3	1.61	3.15
TC20001115.hg.1	10.89	11.71	9.91	0.0029	SNRPB2	small nuclear ribonucleoprotein polypeptide B	1.77	3.49
TC11003482.hg.1	8.31	9.23	7.33	0.0006	SLC43A3	solute carrier family 43, member 3	1.89	3.76
TC18000088.hg.1	10.23	10.85	9.24	0.0011	SNRPD1	small nuclear ribonucleoprotein D1 polypeptide	1.54	3.06
TC11000963.hg.1	7.77	8.73	6.77	0.0026	DYNC2H1	dynein, cytoplasmic 2, heavy chain 1	1.94	3.88
TC16001088.hg.1	10.77	11.66	9.76	0.0185	NETO2	neuropilin (NRP) and tolloid (TLL)-like 2	1.84	3.73
TC01003702.hg.1	6.12	6.93	5.1	6.41e-05	UBE2T	ubiquitin conjugating enzyme E2T	1.75	3.55
TC17000495.hg.1	7.32	8.3	6.29	0.002	CDC6	cell division cycle 6	1.97	4.02
TC13000119.hg.1	8.07	8.89	7.03	0.0003	RFC3	replication factor C subunit 3	1.76	3.63
TC03000930.hg.1	9.34	10.31	8.29	0.0047	ECT2	epithelial cell transforming 2	1.96	4.05
TC11002851.hg.1	7.39	8.56	6.34	0.0016	DYNC2H1	dynein, cytoplasmic 2, heavy chain 1	2.25	4.65
TC01006300.hg.1	8.59	9.28	7.53	2.69e-05	STIL	SCL/TAL1 interrupting locus	1.61	3.37
TC09000324.hg.1	10.04	10.66	8.97	0.0017	SMC5	structural maintenance of chromosomes 5	1.54	3.23
TC04002654.hg.1	9.02	10.65	7.95	0.0001	CENPE	centromere protein E	3.09	6.5
TC03001695.hg.1	6.58	7.2	5.51	0.0037	POLQ	polymerase (DNA directed), theta	1.53	3.23
TC07002047.hg.1	6.17	7.18	5.09	0.0014	XRCC2	X-ray repair complementing defective repair in Chinese hamster cells 2	2.01	4.27
TC03003098.hg.1	9.25	9.87	8.12	0.0001	TOPBP1	topoisomerase (DNA) II binding protein 1	1.53	3.37
TC12001756.hg.1	6.82	7.62	5.67	0.0058	E2F7	E2F transcription factor 7	1.75	3.88
TC20000968.hg.1	7.88	8.5	6.72	0.0011	AURKA	aurora kinase A	1.54	3.43
TC04002612.hg.1	14.27	14.9	13.1	0.0026	HNRNPDL	heterogeneous nuclear ribonucleoprotein D like	1.54	3.49
TC10000098.hg.1	7.06	8.33	5.83	0.002	MCM10	minichromosome maintenance 10 replication initiation factor	2.42	5.66
TC02003690.hg.1	13.54	14.62	12.28	0.0008	HAT1	histone acetyltransferase 1	2.12	5.09
TC11002850.hg.1	8.32	9.42	7.02	0.0045	DYNC2H1	dynein, cytoplasmic 2, heavy chain 1	2.14	5.27
TC01001976.hg.1	6.4	7.21	5.1	0.0027	EXO1	exonuclease 1	1.75	4.33
TC02000057.hg.1	7.13	7.76	5.81	0.0009	RRM2	ribonucleotide reductase M2	1.55	3.85
TC14000608.hg.1	9.29	10.27	7.98	0.0005	VRK1	vaccinia related kinase 1	1.96	4.89
TC13001534.hg.1	9.28	10.13	7.94	0.0057	DIAPH3	diaphanous-related formin 3	1.81	4.58
TC13000111.hg.1	6.97	7.85	5.62	4.84e-05	BRCA2	breast cancer 2, early onset	1.84	4.71
TC17002645.hg.1	7.54	8.29	6.17	0.0001	BRCA1	breast cancer 1, early onset	1.68	4.35
TC17000355.hg.1	7.28	7.92	5.88	2.24e-05	ATAD5	ATPase family, AAA domain containing 5	1.55	4.09
TC16001083.hg.1	7.69	8.3	6.27	0.0005	SHCBP1	SHC SH2-domain binding protein 1	1.52	4.09
TC04001436.hg.1	8.63	9.9	7.2	0.0011	CENPE	centromere protein E	2.41	6.49
TC09000207.hg.1	9.63	10.22	8.16	2.81e-05	MELK	maternal embryonic leucine zipper kinase	1.51	4.17
TC04000645.hg.1	7.98	8.81	6.51	3.74e-05	PLK4	polo-like kinase 4	1.77	4.9
TC05001408.hg.1	7.83	8.51	6.34	0.0001	CENPK	centromere protein K	1.61	4.52
TC09002074.hg.1	10.66	11.84	9.16	0.0022	CKS2	CDC28 protein kinase regulatory subunit 2	2.26	6.42
TC08001584.hg.1	8.14	8.77	6.61	2.64e-05	ATAD2	ATPase family, AAA domain containing 2	1.56	4.49
TC10000673.hg.1	7.52	8.22	5.99	0.001	HELLS	helicase, lymphoid-specific	1.62	4.69
TC15000638.hg.1	10.55	11.6	9	0.0007	KIF23	kinesin family member 23	2.06	6.06
TC17001769.hg.1	7.82	8.49	6.26	0.0004	BRIP1	BRCA1 interacting protein C-terminal helicase 1	1.6	4.7
TC09000415.hg.1	9.68	10.73	8.09	0.0013	CKS2	CDC28 protein kinase regulatory subunit 2	2.07	6.23
TC15000290.hg.1	8.46	9.28	6.83	3.89e-05	CASC5	cancer susceptibility candidate 5	1.77	5.46
TC09000395.hg.1	8.02	8.61	6.39	0.0001	CDC20P1	cell division cycle 20 pseudogene 1	1.5	4.64
TC13000468.hg.1	7.72	8.5	6.08	0.0002	SKA3	spindle and kinetochore associated complex subunit 3	1.72	5.35
TC09000526.hg.1	9.58	10.29	7.94	0.0018	SMC2	structural maintenance of chromosomes 2	1.63	5.07
TC08000213.hg.1	7.87	9.15	6.2	4.94e-05	ESCO2	establishment of sister chromatid cohesion N-acetyltransferase 2	2.42	7.71
TC11000482.hg.1	6.86	8.23	5.18	0.0003	FAM111B	family with sequence similarity 111, member B	2.58	8.29
TC20001661.hg.1	10.23	11.17	8.52	0.0005	AURKA	aurora kinase A	1.92	6.29
TC07000235.hg.1	12.8	14.18	11.01	0.0232	ANLN	anillin actin binding protein	2.61	9.01
TC01000545.hg.1	8.96	9.77	7.12	1.74e-05	CDC20	cell division cycle 20	1.75	6.25
TC08001086.hg.1	7.84	8.98	5.99	0.0008	PBK	PDZ binding kinase	2.21	7.95
TC12002967.hg.1	11.56	12.37	9.64	0.001	NAP1L1	nucleosome assembly protein 1-like 1	1.75	6.64
TC06000761.hg.1	8.2	9.09	6.28	0.0003	TTK	TTK protein kinase	1.85	7.02
TC03000873.hg.1	9.74	10.5	7.79	9.12e-05	SMC4	structural maintenance of chromosomes 4	1.68	6.55
TC06001428.hg.1	5.54	6.26	3.57	0.0002	HIST1H4L	histone cluster 1, H4l	1.65	6.48
TC02002204.hg.1	8.6	9.54	6.63	6.41e-06	BUB1	BUB1 mitotic checkpoint serine/threonine kinase	1.91	7.49
TC01003679.hg.1	8.2	9.19	6.22	6.32e-05	KIF14	kinesin family member 14	1.99	7.82
TC15000223.hg.1	9.89	10.52	7.85	0.0001	ARHGAP11A	Rho GTPase activating protein 11A	1.55	6.38
TC10000664.hg.1	7.79	8.95	5.75	0.0001	CEP55	centrosomal protein 55kDa	2.24	9.2
TC01003085.hg.1	8.35	9.29	6.28	7.01e-05	FAM72D	family with sequence similarity 72, member D	1.92	8.1
TC06001429.hg.1	6.98	8.16	4.9	9.12e-06	HIST1H3J	histone cluster 1, H3j	2.27	9.59
TC18000006.hg.1	8.69	9.51	6.53	0.0002	TYMS	thymidylate synthetase	1.76	7.91
TC01002766.hg.1	7.97	8.56	5.79	8.61e-05	DEPDC1	DEP domain containing 1	1.51	6.84
TC05000298.hg.1	10.28	10.92	8.08	0.0001	CCNB1	cyclin B1	1.56	7.16
TC04000155.hg.1	8.88	9.83	6.4	3.38e-05	NCAPG	non-SMC condensin I complex subunit G	1.93	10.75
TC16000258.hg.1	10.74	11.39	8.24	5.68e-05	PLK1	polo-like kinase 1	1.58	8.93
TC14001155.hg.1	10.02	10.83	6.93	2.22e-05	DLGAP5	discs, large (Drosophila) homolog-associated protein 5	1.76	14.97
TC10000659.hg.1	9.65	10.44	6.52	3.58e-05	KIF11	kinesin family member 11	1.74	15.14

## Sheet: downregulated genes  meroclone
ID	H Avg (log2)	M Avg (log2)	P Avg (log2)	colony F-Test	Gene Symbol	Description	M vs H Fold Change	M vs P Fold Change
TC19000266.hg.1	16.01	10.35	14.07	0.0007	CASP14	caspase 14	-50.69	-13.15
TC17001100.hg.1	8.25	4.49	9.21	0.048	ALOX12B	arachidonate 12-lipoxygenase, 12R type	-13.52	-26.39
TC13000057.hg.1	11.25	7.83	12.07	0.0649	ATP12A	ATPase, H+/K+ transporting, nongastric, alpha polypeptide	-10.69	-18.9
TC10000592.hg.1	8.23	4.87	7.56	0.0004	C10orf99	chromosome 10 open reading frame 99	-10.26	-6.47
TC19001503.hg.1	10.93	7.66	9.85	6.75e-05	LGALS7; LGALS7B	lectin, galactoside-binding, soluble, 7; lectin, galactoside-binding, soluble, 7B	-9.64	-4.58
TC01001090.hg.1	14.76	11.53	13.84	6.05e-05	TXNIP	thioredoxin interacting protein	-9.32	-4.93
TC15000300.hg.1	8.82	5.62	7.22	0.0004	CHAC1	ChaC glutathione-specific gamma-glutamylcyclotransferase 1	-9.19	-3.04
TC19000533.hg.1	11.2	8.08	10.13	7.1e-05	LGALS7B	lectin, galactoside-binding, soluble, 7B	-8.7	-4.14
TC16000254.hg.1	8.22	5.26	8.29	0.0024	SCNN1B	sodium channel, non voltage gated 1 beta subunit	-7.77	-8.19
TC10000593.hg.1	6.93	4.02	6.03	0.0001	CDHR1	cadherin-related family member 1	-7.51	-4.02
TC13000966.hg.1	10.29	7.4	11.15	0.0695	ATP12A	ATPase, H+/K+ transporting, nongastric, alpha polypeptide	-7.42	-13.48
TC15000945.hg.1	12.32	9.73	12.15	2.06e-05	ARRDC4	arrestin domain containing 4	-6.03	-5.38
TC16000456.hg.1	10.33	7.77	10.06	0.0037	CAPNS2	calpain, small subunit 2	-5.92	-4.88
TC07000144.hg.1	8.24	5.91	7.61	0.0005	GPNMB	glycoprotein (transmembrane) nmb	-5.04	-3.25
TC21000200.hg.1	6.42	4.11	5.6	0.0014	ABCG1	ATP binding cassette subfamily G member 1	-4.95	-2.8
TC03001612.hg.1	7.35	5.08	6.73	0.0001	ABI3BP	ABI family, member 3 (NESH) binding protein	-4.81	-3.14
TC16000989.hg.1	11.2	9.04	10.33	0.001	NUPR1	nuclear protein 1, transcriptional regulator	-4.45	-2.43
TC10000986.hg.1	7.9	5.79	7.61	0.0005	AKR1C2	aldo-keto reductase family 1, member C2	-4.33	-3.54
TC03003211.hg.1	11.73	9.69	11.39	3.64e-06	TNFSF10	tumor necrosis factor (ligand) superfamily, member 10	-4.1	-3.24
TC06000541.hg.1	10.26	8.23	9.3	0.0002	PIM1	Pim-1 proto-oncogene, serine/threonine kinase	-4.08	-2.09
TC05000837.hg.1	7.76	5.76	8.27	0.0079	GPX3	glutathione peroxidase 3	-4	-5.7
TC12000822.hg.1	8.33	6.33	7.42	0.0005	TCP11L2	t-complex 11, testis-specific-like 2	-4	-2.13
TC09002619.hg.1	7.06	5.07	7.13	0.043	SLC28A3	solute carrier family 28 (concentrative nucleoside transporter), member 3	-3.98	-4.18
TC01001199.hg.1	9.73	7.74	10.4	0.0023	BNIPL	BCL2/adenovirus E1B 19kD interacting protein like	-3.97	-6.3
TC08002253.hg.1	7.2	5.22	6.32	0.0016	EGR3	early growth response 3	-3.95	-2.15
TC07002600.hg.1	7.34	5.41	6.17	7.75e-05	AKR1B10	aldo-keto reductase family 1, member B10 (aldose reductase)	-3.82	-1.7
TC19000583.hg.1	7.17	5.24	9.01	0.0218	CEACAM5	carcinoembryonic antigen-related cell adhesion molecule 5	-3.81	-13.64
TC05002857.hg.1	5.99	4.07	5.89	0.0172	SEMA5A	sema domain, seven thrombospondin repeats (type 1 and type 1-like), transmembrane domain (TM) and short cytoplasmic domain, (semaphorin) 5A	-3.79	-3.54
TC19001643.hg.1	8.93	7.03	9.91	0.0461	IGFL3	IGF like family member 3	-3.72	-7.37
TC17001101.hg.1	6.42	4.55	6.8	0.0054	ALOXE3	arachidonate lipoxygenase 3	-3.68	-4.78
TC17000090.hg.1	6.76	4.91	6.31	0.0048	KCTD11	potassium channel tetramerization domain containing 11	-3.61	-2.64
TC10002940.hg.1	6.56	4.71	6.88	0.0226	FAM25A	family with sequence similarity 25, member A	-3.6	-4.52
TC10002924.hg.1	7.19	5.34	6.71	0.0006	AKR1C1	aldo-keto reductase family 1, member C1	-3.6	-2.58
TC09001286.hg.1	6.6	4.77	6.52	0.0341	SLC28A3	solute carrier family 28 (concentrative nucleoside transporter), member 3	-3.55	-3.37
TC03002096.hg.1	8	6.21	7.9	0.0041	BCL6	B-cell CLL/lymphoma 6	-3.47	-3.24
TC02000054.hg.1	10.74	8.96	10.4	0.0004	GRHL1	grainyhead-like transcription factor 1	-3.44	-2.71
TC08002510.hg.1	11.8	10.03	11.42	0.0011	MTSS1	metastasis suppressor 1	-3.41	-2.61
TC10001257.hg.1	10.37	8.61	10.96	0.0314	FAM25C; FAM25G; FAM25BP	family with sequence similarity 25, member C; family with sequence similarity 25, member G; protein FAM25	-3.39	-5.13
TC19000630.hg.1	8.92	7.18	7.92	5.76e-05	BCAM	basal cell adhesion molecule (Lutheran blood group)	-3.32	-1.67
TC17001987.hg.1	8.91	7.17	8.55	0.0006	ZNF750	zinc finger protein 750	-3.32	-2.59
TC08002455.hg.1	10.29	8.56	9.58	0.0005	KLF10	Kruppel-like factor 10	-3.32	-2.02
TC0X000033.hg.1	8.12	6.39	7.01	9.34e-05	TBL1X	transducin (beta)-like 1X-linked	-3.31	-1.54
TC11001192.hg.1	10.99	9.27	10.45	0.0035	TMEM45B	transmembrane protein 45B	-3.3	-2.27
TC03002006.hg.1	8.77	7.05	8.74	0.0001	TNFSF10	tumor necrosis factor (ligand) superfamily, member 10	-3.29	-3.21
TC20000702.hg.1	8.59	6.89	8.11	7.18e-06	THBD	thrombomodulin	-3.25	-2.33
TC17000492.hg.1	8.91	7.21	8.5	0.0007	RAPGEFL1	Rap guanine nucleotide exchange factor like 1	-3.25	-2.44
TC06002219.hg.1	8.92	7.22	9.21	0.0077	RAET1E	retinoic acid early transcript 1E	-3.24	-3.96
TC10001239.hg.1	8.55	6.88	9.53	0.0402	FAM25C; FAM25G; FAM25BP	family with sequence similarity 25, member C; family with sequence similarity 25, member G; protein FAM25	-3.16	-6.24
TC07000834.hg.1	6.84	5.18	6.1	0.0002	AKR1B10	aldo-keto reductase family 1, member B10 (aldose reductase)	-3.16	-1.9
TC11002740.hg.1	9.75	8.1	9.35	0.0078	ALDH3B2	aldehyde dehydrogenase 3 family, member B2	-3.15	-2.38
TC10000313.hg.1	8.6	6.95	9.48	0.0677	FAM25C; FAM25G; FAM25BP	family with sequence similarity 25, member C; family with sequence similarity 25, member G; protein FAM25	-3.13	-5.78
TC06000950.hg.1	7.51	5.88	7.28	0.0015	SMPDL3A	sphingomyelin phosphodiesterase, acid-like 3A	-3.09	-2.65
TC16001050.hg.1	11.45	9.82	11.49	0.002	PRSS8	protease, serine, 8	-3.09	-3.19
TC15001996.hg.1	10.36	8.74	9.72	0.0002	CERS3	ceramide synthase 3	-3.07	-1.96
TC17_ctg5_hap1000029.hg.1	10.85	9.23	10.6	0.0131	MGC57346	ADP-ribosylation factor pseudogene	-3.06	-2.59
TC16000524.hg.1	13.09	11.48	13.58	0.0119	CES2	carboxylesterase 2	-3.05	-4.28
TC16001604.hg.1	13.43	11.84	13.94	0.0117	CES2	carboxylesterase 2	-3.01	-4.26
TC01002954.hg.1	9.29	7.71	9.26	0.015	SORT1	sortilin 1	-2.99	-2.92
TC06003372.hg.1	7.99	6.41	7.93	0.0035	DXO	decapping exoribonuclease	-2.99	-2.87
TC04001809.hg.1	12.19	10.61	11.87	0.0001	ACSL1	acyl-CoA synthetase long-chain family member 1	-2.98	-2.38
TC12002388.hg.1	5.79	4.22	5.7	0.0212	ERBB3	erb-b2 receptor tyrosine kinase 3	-2.97	-2.78
TC02001347.hg.1	8.24	6.67	8.21	0.0048	SGPP2	sphingosine-1-phosphate phosphatase 2	-2.96	-2.91
TC09000015.hg.1	7.17	5.6	6.21	1.07e-05	VLDLR	very low density lipoprotein receptor	-2.96	-1.53
TC16000480.hg.1	10.81	9.25	10.09	0.0003	HERPUD1	homocysteine-inducible, endoplasmic reticulum stress-inducible, ubiquitin-like domain member 1	-2.96	-1.79
TC12001958.hg.1	15.05	13.49	15.07	0.0115	GLTP	glycolipid transfer protein	-2.93	-2.98
TC05002011.hg.1	5.73	4.19	6.23	0.0523	ATP10B	ATPase, class V, type 10B	-2.91	-4.1
TC01003258.hg.1	9.16	7.62	9.77	0.0558	PGLYRP3	peptidoglycan recognition protein 3	-2.9	-4.43
TC20001153.hg.1	7.6	6.08	7.02	2.63e-05	THBD	thrombomodulin	-2.88	-1.92
TC11000642.hg.1	6.2	4.68	6.39	0.0065	OVOL1	ovo-like zinc finger 1	-2.86	-3.28
TC06001089.hg.1	7.45	5.94	7.84	0.0583	ULBP1	UL16 binding protein 1	-2.86	-3.75
TC16000838.hg.1	12.35	10.85	11.9	0.0013	PPL	periplakin	-2.82	-2.07
TC11002594.hg.1	10.46	8.98	11.23	2.16e-05	NAV2	neuron navigator 2	-2.79	-4.76
TC12001513.hg.1	8.15	6.68	8.95	0.0248	KRT80	keratin 80, type II	-2.77	-4.82
TC19001644.hg.1	6.58	5.12	6.82	0.0081	LOC645553	uncharacterized LOC645553	-2.75	-3.25
TC07001582.hg.1	9.88	8.45	10.53	0.004	STEAP4	STEAP family member 4	-2.7	-4.23
TC11001100.hg.1	5.57	4.14	5.28	0.0165	POU2F3	POU class 2 homeobox 3	-2.7	-2.21
TC01000309.hg.1	9.45	8.03	9.91	0.0023	GRHL3	grainyhead-like transcription factor 3	-2.68	-3.69
TC19001250.hg.1	8.1	6.68	7.83	0.0091	NOTCH3	notch 3	-2.67	-2.22
TC11000812.hg.1	7.21	5.79	8.71	0.0124	DGAT2	diacylglycerol O-acyltransferase 2	-2.66	-7.54
TC15001829.hg.1	12.29	10.88	12.23	0.0025	RHCG	Rh family, C glycoprotein	-2.65	-2.54
TC14000410.hg.1	5.67	4.28	6.12	0.0091	RDH12	retinol dehydrogenase 12 (all-trans/9-cis/11-cis)	-2.63	-3.59
TC19000544.hg.1	12.85	11.46	13.43	0.0048	ZFP36	ZFP36 ring finger protein	-2.62	-3.93
TC10001555.hg.1	8.14	6.75	7.97	0.0137	BLNK	B-cell linker	-2.62	-2.33
TC10000841.hg.1	12.4	11.02	11.93	0.0037	PNLIPRP3	pancreatic lipase-related protein 3	-2.6	-1.88
TC01004604.hg.1	7.6	6.23	7.37	0.012	SARS	seryl-tRNA synthetase	-2.58	-2.2
TC06001091.hg.1	11.75	10.39	11.05	2.85e-05	PPP1R14C	protein phosphatase 1, regulatory (inhibitor) subunit 14C	-2.57	-1.57
TC17000053.hg.1	9.63	8.27	9.19	0.003	PLD2	phospholipase D2	-2.56	-1.89
TC06000795.hg.1	10.85	9.5	10.81	0.0014	PNRC1	proline-rich nuclear receptor coactivator 1	-2.55	-2.48
TC12001611.hg.1	11.07	9.73	11.33	0.0019	SNORD59A	small nucleolar RNA, C/D box 59A	-2.53	-3.03
TC01006383.hg.1	7.59	6.26	8.19	0.0041	MUC1	mucin 1, cell surface associated	-2.53	-3.81
TC10002160.hg.1	9.39	8.06	9	0.0129	ZMIZ1	zinc finger, MIZ-type containing 1	-2.53	-1.93
TC17_ctg5_hap1000022.hg.1	5.92	4.58	5.83	0.001	CRHR1-IT1	CRHR1 intronic transcript 1	-2.52	-2.37
TC12003243.hg.1	8.06	6.73	7.7	0.001	ERBB3	erb-b2 receptor tyrosine kinase 3	-2.51	-1.95
TC01000377.hg.1	7.22	5.9	6.97	0.0057	SESN2	sestrin 2	-2.5	-2.09
TC08001462.hg.1	9.89	8.57	9.66	0.0009	NIPAL2	NIPA-like domain containing 2	-2.49	-2.12
TC15001306.hg.1	11.25	9.94	11.84	0.0009	DUOXA1	dual oxidase maturation factor 1	-2.48	-3.74
TC03003324.hg.1	13.85	12.55	13.36	0.0032	IL20RB	interleukin 20 receptor beta	-2.47	-1.76
TC01001473.hg.1	10.32	9.03	9.78	6.08e-05	ATP1B1	ATPase, Na+/K+ transporting, beta 1 polypeptide	-2.46	-1.68
TC10000093.hg.1	6.76	5.47	7.39	0.0692	CAMK1D	calcium/calmodulin-dependent protein kinase ID	-2.46	-3.8
TC01005848.hg.1	7.82	6.53	9.09	0.0203	MUC1	mucin 1, cell surface associated	-2.44	-5.89
TC18000035.hg.1	6.22	4.96	8.35	0.0028	PTPRM	protein tyrosine phosphatase, receptor type, M	-2.4	-10.45
TC01006333.hg.1	9.57	8.31	9.25	0.0022	EFNA3	ephrin-A3	-2.39	-1.92
TC03000509.hg.1	13.31	12.06	14.95	0.003	TMEM45A	transmembrane protein 45A	-2.39	-7.42
TC11001444.hg.1	7.28	6.03	7.14	0.004	CYP2R1	cytochrome P450, family 2, subfamily R, polypeptide 1	-2.38	-2.15
TC10001280.hg.1	4.32	3.07	4.32	0.0164	FAM25D	family with sequence similarity 25, member D	-2.38	-2.38
TC15002563.hg.1	5.4	4.16	5.37	0.0084	RORA	RAR-related orphan receptor A	-2.36	-2.31
TC18000100.hg.1	12.58	11.35	12.12	0.0004	RIOK3	RIO kinase 3	-2.36	-1.71
TC07002957.hg.1	10.8	9.57	10.15	0.0006	FKBP9P1	FK506 binding protein 9 pseudogene 1	-2.36	-1.5
TC11003215.hg.1	8.43	7.19	8.44	0.0096	SPTBN2	spectrin, beta, non-erythrocytic 2	-2.35	-2.38
TC11002727.hg.1	13.04	11.81	14.24	0.0145	NEAT1	nuclear paraspeckle assembly transcript 1 (non-protein coding)	-2.35	-5.38
TC12001705.hg.1	7.77	6.55	8.74	0.0035	CPM	carboxypeptidase M	-2.33	-4.58
TC03002889.hg.1	8.12	6.91	8.18	0.0089	ALS2CL	ALS2 C-terminal like	-2.32	-2.42
TC16001020.hg.1	6.5	5.3	6.53	0.0058	GDPD3	glycerophosphodiester phosphodiesterase domain containing 3	-2.3	-2.35
TC07000213.hg.1	11.31	10.12	10.8	0.0006	FKBP9	FK506 binding protein 9	-2.29	-1.6
TC22001177.hg.1	3.96	2.76	3.56	0.0042	ADM2	adrenomedullin 2	-2.29	-1.74
TC01000941.hg.1	8.17	6.98	8.07	0.0041	CELSR2	cadherin, EGF LAG seven-pass G-type receptor 2	-2.28	-2.12
TC12002894.hg.1	10.17	8.99	10.64	0.0024	CALCOCO1	calcium binding and coiled-coil domain 1	-2.27	-3.14
TC03000714.hg.1	5.73	4.55	5.56	0.0054	ACPP	acid phosphatase, prostate	-2.26	-2.01
TC16001257.hg.1	6.69	5.51	7.08	0.0148	PMFBP1	polyamine modulated factor 1 binding protein 1	-2.26	-2.97
TC06003089.hg.1	5.59	4.41	5.51	0.0058	FLJ46906	uncharacterized LOC441172	-2.26	-2.14
TC11000628.hg.1	11.88	10.71	12.85	0.0117	NEAT1; MIR612	nuclear paraspeckle assembly transcript 1 (non-protein coding); microRNA 612	-2.25	-4.4
TC17001759.hg.1	6.19	5.03	6.51	0.0151	WFDC21P	WAP four-disulfide core domain 21, pseudogene	-2.24	-2.79
TC12001610.hg.1	7.43	6.27	7.51	0.0166	SNORD59B	small nucleolar RNA, C/D box 59B	-2.24	-2.37
TC01001724.hg.1	7.33	6.17	7.11	0.0051	RASSF5	Ras association (RalGDS/AF-6) domain family member 5	-2.23	-1.91
TC01006036.hg.1	7.76	6.6	9.21	0.004	TNNT2	troponin T type 2 (cardiac)	-2.22	-6.1
TC17001930.hg.1	7.24	6.09	6.78	0.0027	CBX4	chromobox homolog 4	-2.22	-1.61
TC11003175.hg.1	5.01	3.86	4.64	0.0008	SYT7	synaptotagmin VII	-2.22	-1.72
TC09000893.hg.1	10.51	9.36	10.25	0.0076	ERMP1	endoplasmic reticulum metallopeptidase 1	-2.21	-1.84
TC02002808.hg.1	7.95	6.81	8.54	0.0369	EPHA4	EPH receptor A4	-2.2	-3.31
TC0X000744.hg.1	11.2	10.08	11.23	0.0224	ZNF185	zinc finger protein 185 (LIM domain)	-2.18	-2.22
TC14000812.hg.1	5.14	4.03	5.52	0.0357	MIR203A	microRNA 203a	-2.16	-2.81
TC08001036.hg.1	5.46	4.35	5.71	0.0069	PHYHIP	phytanoyl-CoA 2-hydroxylase interacting protein	-2.15	-2.56
TC21000198.hg.1	5.09	3.99	4.79	0.0049	ABCG1	ATP binding cassette subfamily G member 1	-2.15	-1.75
TC01003349.hg.1	8.38	7.28	8.06	0.0007	CRABP2	cellular retinoic acid binding protein 2	-2.15	-1.72
TC09002617.hg.1	7.33	6.23	6.89	0.0009	RASEF	RAS and EF-hand domain containing	-2.14	-1.58
TC12001253.hg.1	9.85	8.75	10.35	0.0093	MANSC1	MANSC domain containing 1	-2.14	-3.02
TC11002470.hg.1	4.03	2.95	4.21	0.0036	IGSF9B	immunoglobulin superfamily, member 9B	-2.12	-2.41
TC16000253.hg.1	5.7	4.61	6.11	0.0008	SCNN1G	sodium channel, non voltage gated 1 gamma subunit	-2.12	-2.81
TC04000833.hg.1	5.72	4.64	5.59	0.0119	TLL1	tolloid like 1	-2.12	-1.93
TC08001602.hg.1	9.34	8.27	9.2	0.001	MTSS1	metastasis suppressor 1	-2.1	-1.91
TC20000416.hg.1	5.15	4.09	4.71	0.0002	TSHZ2	teashirt zinc finger homeobox 2	-2.09	-1.54
TC16001124.hg.1	9.69	8.63	10.22	0.0069	IRX3	iroquois homeobox 3	-2.08	-3.01
TC01000181.hg.1	9.2	8.14	9.58	0.0044	PDPN	podoplanin	-2.08	-2.71
TC11000252.hg.1	9.23	8.18	9.39	0.0036	NAV2	neuron navigator 2	-2.08	-2.31
TC06001229.hg.1	6.91	5.86	6.86	0.0025	SLC22A23	solute carrier family 22, member 23	-2.07	-2.01
TC02000183.hg.1	8.69	7.64	8.36	0.0026	FOSL2	FOS-like antigen 2	-2.06	-1.64
TC04000754.hg.1	8.35	7.31	8.11	0.0044	FAM160A1	family with sequence similarity 160, member A1	-2.06	-1.74
TC17001114.hg.1	4.39	3.36	4.3	4.79e-05	LOC100128288	uncharacterized LOC100128288	-2.04	-1.91
TC06002150.hg.1	6.29	5.26	6.31	0.0184	IL20RA	interleukin 20 receptor, alpha	-2.04	-2.07
TC20000893.hg.1	9.04	8.02	9.32	0.0498	PLTP	phospholipid transfer protein	-2.03	-2.46
TC01002534.hg.1	8.15	7.12	8.14	0.0135	RHBDL2	rhomboid, veinlet-like 2 (Drosophila)	-2.03	-2.02
TC05001151.hg.1	5.27	4.26	5.13	0.0102	SEMA5A	sema domain, seven thrombospondin repeats (type 1 and type 1-like), transmembrane domain (TM) and short cytoplasmic domain, (semaphorin) 5A	-2.02	-1.83
TC15001635.hg.1	6.3	5.28	6.46	0.0276	C15orf59	chromosome 15 open reading frame 59	-2.02	-2.26
TC15000352.hg.1	9.73	8.72	10.33	0.0033	DUOX1	dual oxidase 1	-2.02	-3.06
TC10000575.hg.1	7.86	6.85	7.96	0.0003	TMEM254	transmembrane protein 254	-2.02	-2.16
TC01003616.hg.1	5.76	4.76	5.96	0.0046	NCF2	neutrophil cytosolic factor 2	-2.01	-2.3
TC01003415.hg.1	8.91	7.9	8.82	0.0111	PVRL4	poliovirus receptor-related 4	-2	-1.88
TC19001855.hg.1	8.02	7.03	8.87	0.0045	RDH13	retinol dehydrogenase 13 (all-trans/9-cis)	-2	-3.59
TC10002092.hg.1	12.39	11.4	12.17	0.0042	ARID5B	AT rich interactive domain 5B (MRF1-like)	-1.99	-1.71
TC14000819.hg.1	5.89	4.89	5.59	0.0042	ADSSL1	adenylosuccinate synthase like 1	-1.99	-1.62
TC08001500.hg.1	9.55	8.56	9.18	0.0006	KLF10	Kruppel-like factor 10	-1.98	-1.53
TC22001303.hg.1	5.33	4.35	5.35	0.0016	RNF185	ring finger protein 185	-1.98	-2.01
TC10000565.hg.1	8.03	7.04	7.82	0.0076	ZMIZ1	zinc finger, MIZ-type containing 1	-1.98	-1.72
TC11003472.hg.1	13.49	12.51	14.09	0.0158	CTSD	cathepsin D	-1.97	-3.01
TC0Y000001.hg.1	7.39	6.42	7.54	0.0195	PLCXD1	phosphatidylinositol-specific phospholipase C, X domain containing 1	-1.96	-2.17
TC17000590.hg.1	4.78	3.81	4.61	0.0047	CRHR1-IT1	CRHR1 intronic transcript 1	-1.96	-1.74
TC18000176.hg.1	10.61	9.64	11.05	0.0682	SCARNA17	small Cajal body-specific RNA 17	-1.96	-2.66
TC17002612.hg.1	6.01	5.05	6.91	0.0195	FBXL20	F-box and leucine-rich repeat protein 20	-1.95	-3.63
TC01001358.hg.1	9	8.05	8.96	0.021	LINC01133	long intergenic non-protein coding RNA 1133	-1.94	-1.88
TC19001207.hg.1	15.24	14.29	15.64	0.0436	SNORD41	small nucleolar RNA, C/D box 41	-1.93	-2.55
TC11000310.hg.1	12	11.06	12.12	0.0046	PRRG4	proline rich Gla (G-carboxyglutamic acid) 4 (transmembrane)	-1.92	-2.09
TC11003427.hg.1	3.67	2.73	3.8	0.0186	MIR4697HG	MIR4697 host gene	-1.92	-2.11
TC16001019.hg.1	5.92	4.98	5.93	0.0037	YPEL3	yippee like 3	-1.92	-1.93
TC22000223.hg.1	8.59	7.65	8.36	0.0035	RNF185	ring finger protein 185	-1.91	-1.63
TC11000314.hg.1	8.62	7.69	8.67	0.0481	LINC00294	long intergenic non-protein coding RNA 294	-1.91	-1.98
TC05002687.hg.1	8.83	7.9	8.88	0.0079	ARHGEF37	Rho guanine nucleotide exchange factor 37	-1.9	-1.98
TC03002861.hg.1	9.38	8.45	9.44	0.0027	PLCD1	phospholipase C, delta 1	-1.9	-1.99
TC16000639.hg.1	6.3	5.38	7.03	0.0012	MIR4720	microRNA 4720	-1.89	-3.14
TC01004769.hg.1	9.87	8.95	10.79	0.0083	TMEM79	transmembrane protein 79	-1.89	-3.58
TC03001359.hg.1	7.87	6.96	8.03	0.006	ALS2CL	ALS2 C-terminal like	-1.88	-2.11
TC06002403.hg.1	7.61	6.7	7.62	0.0167	FOXC1	forkhead box C1	-1.88	-1.89
TC14000130.hg.1	6.64	5.74	6.63	0.0126	ABHD4	abhydrolase domain containing 4	-1.87	-1.85
TC01001658.hg.1	13.95	13.06	13.87	0.0024	PKP1	plakophilin 1	-1.86	-1.76
TC01006037.hg.1	8.96	8.07	9.89	0.0022	TNNT2	troponin T type 2 (cardiac)	-1.85	-3.52
TC01001688.hg.1	11.99	11.11	11.84	0.0026	ATP2B4	ATPase, Ca++ transporting, plasma membrane 4	-1.84	-1.65
TC20000287.hg.1	5.68	4.8	5.57	0.0004	ARHGAP40	Rho GTPase activating protein 40	-1.84	-1.71
TC04000282.hg.1	12.01	11.13	12.57	0.0241	CWH43	cell wall biogenesis 43 C-terminal homolog	-1.84	-2.71
TC0X000378.hg.1	6.39	5.52	6.67	0.0002	GDPD2	glycerophosphodiester phosphodiesterase domain containing 2	-1.83	-2.22
TC17002907.hg.1	15.11	14.24	15.39	0.0422	JUP	junction plakoglobin	-1.83	-2.23
TC17001059.hg.1	7.7	6.83	7.63	0.0063	NLRP1	NLR family, pyrin domain containing 1	-1.82	-1.74
TC19002318.hg.1	6.87	6	6.71	0.0002	RAB11B-AS1	RAB11B antisense RNA 1	-1.82	-1.63
TC19001085.hg.1	7.93	7.08	8.28	0.0015	FUT3	fucosyltransferase 3 (galactoside 3(4)-L-fucosyltransferase, Lewis blood group)	-1.81	-2.3
TC17001448.hg.1	8.84	7.98	9.28	0.0364	FBXL20	F-box and leucine-rich repeat protein 20	-1.81	-2.45
TC14002303.hg.1	5.62	4.77	6.26	0.0347	FLVCR2	feline leukemia virus subgroup C cellular receptor family, member 2	-1.8	-2.81
TC01004863.hg.1	7	6.15	7.08	0.0221	FLJ23867	uncharacterized protein FLJ23867	-1.8	-1.9
TC03000303.hg.1	8.9	8.05	8.9	0.0093	SEMA3F	sema domain, immunoglobulin domain (Ig), short basic domain, secreted, (semaphorin) 3F	-1.8	-1.81
TC09001026.hg.1	5.75	4.91	6.16	0.0019	SNORD121A	small nucleolar RNA, C/D box 121A	-1.79	-2.38
TC01002289.hg.1	13.8	12.95	13.54	0.0064	RCC2	regulator of chromosome condensation 2	-1.79	-1.5
TC15002009.hg.1	6.66	5.82	7.24	0.0257	PCSK6	proprotein convertase subtilisin/kexin type 6	-1.79	-2.67
TC14002300.hg.1	6.85	6.01	6.64	0.0051	CHURC1-FNTB; FNTB	CHURC1-FNTB readthrough; farnesyltransferase, CAAX box, beta	-1.79	-1.55
TC11002623.hg.1	10.1	9.26	10.59	0.0043	PRRG4	proline rich Gla (G-carboxyglutamic acid) 4 (transmembrane)	-1.79	-2.51
TC04000319.hg.1	10.24	9.4	10.63	0.0004	SRD5A3	steroid 5 alpha-reductase 3	-1.79	-2.33
TC11000597.hg.1	11.14	10.3	11.31	0.0036	PRDX5	peroxiredoxin 5	-1.79	-2.01
TC05000822.hg.1	7.38	6.54	7.35	0.0042	ARHGEF37	Rho guanine nucleotide exchange factor 37	-1.79	-1.75
TC03002211.hg.1	6.83	5.99	6.98	0.0024	TTLL3	tubulin tyrosine ligase-like family member 3	-1.78	-1.98
TC15000315.hg.1	6.45	5.62	6.22	0.0087	JMJD7; PLA2G4B; JMJD7-PLA2G4B	jumonji domain containing 7; phospholipase A2, group IVB (cytosolic); JMJD7-PLA2G4B readthrough	-1.78	-1.52
TC6_cox_hap2000036.hg.1	10.63	9.8	10.8	0.0148	HLA-E	major histocompatibility complex, class I, E	-1.78	-2
TC6_dbb_hap3000029.hg.1	10.63	9.8	10.8	0.0148	HLA-E	major histocompatibility complex, class I, E	-1.78	-2
TC6_qbl_hap6000029.hg.1	10.63	9.8	10.8	0.0148	HLA-E	major histocompatibility complex, class I, E	-1.78	-2
TC6_ssto_hap7000029.hg.1	10.63	9.8	10.8	0.0148	HLA-E	major histocompatibility complex, class I, E	-1.78	-2
TC01003745.hg.1	7.52	6.68	7.67	0.0388	NUAK2	NUAK family, SNF1-like kinase, 2	-1.78	-1.98
TC11002446.hg.1	10.83	10.01	10.67	0.0002	ARHGAP32	Rho GTPase activating protein 32	-1.76	-1.58
TC09001618.hg.1	6.51	5.7	6.6	0.0013	FAM102A	family with sequence similarity 102, member A	-1.76	-1.87
TC08001034.hg.1	7.27	6.45	7.27	0.006	REEP4	receptor accessory protein 4	-1.76	-1.76
TC02002698.hg.1	6.96	6.16	7.31	0.0155	GPR1	G protein-coupled receptor 1	-1.75	-2.22
TC16000227.hg.1	7.75	6.96	7.58	0.0046	TMEM159	transmembrane protein 159	-1.73	-1.54
TC10001676.hg.1	8.87	8.07	8.86	0.0372	ABLIM1	actin binding LIM protein 1	-1.73	-1.72
TC01002506.hg.1	7.73	6.94	7.67	0.0036	STK40	serine/threonine kinase 40	-1.73	-1.66
TC11003460.hg.1	7.28	6.49	8.1	0.0102	TM7SF2	transmembrane 7 superfamily member 2	-1.73	-3.05
TC14000628.hg.1	5.45	4.66	5.91	0.0554	EML1	echinoderm microtubule associated protein like 1	-1.73	-2.36
TC12001554.hg.1	7.92	7.14	8.41	0.0088	CALCOCO1	calcium binding and coiled-coil domain 1	-1.72	-2.42
TC19002457.hg.1	15.02	14.24	15.6	0.0287	DMKN	dermokine	-1.72	-2.56
TC01003748.hg.1	5.09	4.31	5.37	0.001	MIR135B	microRNA 135b	-1.72	-2.08
TC03003320.hg.1	9.52	8.74	9.74	0.0211	NFKBIZ	nuclear factor of kappa light polypeptide gene enhancer in B-cells inhibitor, zeta	-1.72	-2
TC01001842.hg.1	11.09	10.31	10.98	0.0088	DEGS1	delta(4)-desaturase, sphingolipid 1	-1.72	-1.59
TC06001275.hg.1	6.07	5.3	6.21	0.0636	ADTRP	androgen-dependent TFPI-regulating protein	-1.71	-1.88
TC16001549.hg.1	6.01	5.23	6.08	0.0282	NOD2	nucleotide-binding oligomerization domain containing 2	-1.71	-1.8
TC01001317.hg.1	9.14	8.36	9.88	0.0149	TMEM79	transmembrane protein 79	-1.71	-2.87
TC04001361.hg.1	12.71	11.94	12.86	0.0042	TECRP1	trans-2,3-enoyl-CoA reductase pseudogene 1	-1.71	-1.89
TC06001031.hg.1	5.04	4.27	4.91	0.0011	FLJ46906	uncharacterized LOC441172	-1.7	-1.56
TC20000486.hg.1	8.89	8.12	9.16	0.0046	OSBPL2	oxysterol binding protein-like 2	-1.7	-2.05
TC20001373.hg.1	8.92	8.15	9.62	0.0024	FKBP1A-SDCBP2	FKBP1A-SDCBP2 readthrough (NMD candidate)	-1.7	-2.77
TC12001049.hg.1	5.57	4.81	5.6	0.0347	ULK1	unc-51 like autophagy activating kinase 1	-1.7	-1.74
TC16000640.hg.1	9.46	8.7	9.53	0.0653	CMIP	c-Maf inducing protein	-1.7	-1.77
TC03001007.hg.1	6.34	5.58	6.31	0.0003	EPHB3	EPH receptor B3	-1.7	-1.66
TC22001071.hg.1	7.31	6.55	7.28	0.0024	RNF185	ring finger protein 185	-1.69	-1.65
TC22001461.hg.1	8.56	7.82	8.8	0.018	SEC14L2	SEC14-like lipid binding 2	-1.68	-1.98
TC11002375.hg.1	12.56	11.82	13.09	0.0066	TRIM29	tripartite motif containing 29	-1.68	-2.42
TC15001261.hg.1	9.84	9.09	9.87	0.0087	VPS39	vacuolar protein sorting 39 homolog (S. cerevisiae)	-1.67	-1.72
TC11000575.hg.1	11.56	10.82	11.42	0.0061	RTN3	reticulon 3	-1.67	-1.52
TC06000338.hg.1	10.64	9.9	10.87	0.0141	HLA-E	major histocompatibility complex, class I, E	-1.67	-1.96
TC6_mann_hap4000031.hg.1	10.64	9.9	10.87	0.0141	HLA-E	major histocompatibility complex, class I, E	-1.67	-1.96
TC6_mcf_hap5000023.hg.1	10.64	9.9	10.87	0.0141	HLA-E	major histocompatibility complex, class I, E	-1.67	-1.96
TC01003733.hg.1	6.06	5.32	6.01	0.0099	PIK3C2B	phosphatidylinositol-4-phosphate 3-kinase, catalytic subunit type 2 beta	-1.67	-1.61
TC17002849.hg.1	7.17	6.43	7.68	0.0236	PER1	period circadian clock 1	-1.67	-2.37
TC03000015.hg.1	10.94	10.2	10.96	0.0076	BHLHE40	basic helix-loop-helix family, member e40	-1.67	-1.69
TC02002194.hg.1	14.85	14.11	14.75	0.0168	MALL	mal, T-cell differentiation protein-like	-1.67	-1.56
TC17000357.hg.1	4.94	4.2	5.31	0.0286	ADAP2	ArfGAP with dual PH domains 2	-1.67	-2.16
TC08000906.hg.1	7.86	7.12	9.24	0.0019	DEFB1	defensin, beta 1	-1.66	-4.33
TC19000458.hg.1	9.84	9.11	10.28	0.0065	FXYD3	FXYD domain containing ion transport regulator 3	-1.66	-2.25
TC05001875.hg.1	6.79	6.06	7.21	0.0103	PCDH1	protocadherin 1	-1.66	-2.22
TC06002723.hg.1	7.51	6.78	7.77	0.0177	EGFL8; PPT2-EGFL8	EGF-like-domain, multiple 8; PPT2-EGFL8 readthrough (NMD candidate)	-1.66	-1.98
TC19002475.hg.1	5.97	5.24	6.03	0.0124	SPINT2	serine peptidase inhibitor, Kunitz type, 2	-1.65	-1.73
TC12000539.hg.1	10.81	10.08	10.82	0.0246	OS9	osteosarcoma amplified 9, endoplasmic reticulum lectin	-1.65	-1.67
TC09001339.hg.1	9.24	8.51	9.1	0.0051	IPPK	inositol 1,3,4,5,6-pentakisphosphate 2-kinase	-1.65	-1.5
TC19002351.hg.1	6.7	5.98	7.11	0.0582	ADGRL1	adhesion G protein-coupled receptor L1	-1.64	-2.19
TC17001254.hg.1	7.4	6.68	7.5	0.0491	LGALS9C; LGALS9B	lectin, galactoside-binding, soluble, 9C; lectin, galactoside-binding, soluble, 9B	-1.64	-1.76
TC19002003.hg.1	12.55	11.84	12.82	0.0004	TECR	trans-2,3-enoyl-CoA reductase	-1.64	-1.96
TC04000591.hg.1	4.27	3.56	4.28	0.0022	MIR577	microRNA 577	-1.64	-1.65
TC09001008.hg.1	11	10.29	11.2	0.0334	B4GALT1	UDP-Gal:betaGlcNAc beta 1,4- galactosyltransferase, polypeptide 1	-1.64	-1.87
TC01000821.hg.1	16.24	15.53	16.28	0.0282	CLCA2	chloride channel accessory 2	-1.64	-1.68
TC17002732.hg.1	6.26	5.55	6.41	0.031	WFDC21P	WAP four-disulfide core domain 21, pseudogene	-1.63	-1.82
TC01000156.hg.1	9.14	8.43	9.09	0.0031	VPS13D	vacuolar protein sorting 13 homolog D (S. cerevisiae)	-1.63	-1.58
TC11000588.hg.1	7.01	6.31	7.07	0.0125	DNAJC4	DnaJ (Hsp40) homolog, subfamily C, member 4	-1.63	-1.69
TC03000637.hg.1	6.59	5.89	6.62	0.0328	LOC100129550	uncharacterized LOC100129550	-1.62	-1.67
TC22001088.hg.1	7.8	7.1	7.98	0.0164	TOM1	target of myb1 membrane trafficking protein	-1.62	-1.85
TC13000523.hg.1	12.33	11.63	12.3	0.0231	SLC7A1	solute carrier family 7 (cationic amino acid transporter, y+ system), member 1	-1.62	-1.59
TC05000839.hg.1	10.33	9.64	10.64	0.0461	GM2A	GM2 ganglioside activator	-1.62	-2
TC07001087.hg.1	6.85	6.15	7.06	0.005	TMEM184A	transmembrane protein 184A	-1.62	-1.88
TC12000379.hg.1	14.38	13.69	14.33	0.0098	TMBIM6	transmembrane BAX inhibitor motif containing 6	-1.62	-1.56
TC15001606.hg.1	7.27	6.58	7.23	0.0186	TLE3	transducin-like enhancer of split 3	-1.62	-1.57
TC19000259.hg.1	11.64	10.95	11.85	0.0004	TECR; MIR639	trans-2,3-enoyl-CoA reductase; microRNA 639	-1.61	-1.86
TC17001891.hg.1	7.5	6.82	7.73	0.0216	EVPL	envoplakin	-1.61	-1.88
TC20001740.hg.1	6.75	6.06	7.12	0.0043	SDCBP2	syndecan binding protein (syntenin) 2	-1.61	-2.08
TC01002584.hg.1	8.02	7.34	7.99	0.0163	MED8	mediator complex subunit 8	-1.61	-1.58
TC16000493.hg.1	10.08	9.4	10.46	0.0494	ADGRG1	adhesion G protein-coupled receptor G1	-1.61	-2.09
TC17000217.hg.1	7.88	7.2	7.98	0.022	LGALS9C; LGALS9B	lectin, galactoside-binding, soluble, 9C; lectin, galactoside-binding, soluble, 9B	-1.6	-1.73
TC10001640.hg.1	5.58	4.9	6.04	0.0248	MIR4482	microRNA 4482	-1.6	-2.21
TC07000485.hg.1	12.87	12.19	13.09	0.0232	HSPB1	heat shock 27kDa protein 1	-1.6	-1.87
TC02004677.hg.1	3.39	2.71	3.59	0.0074	SCN7A	sodium channel, voltage gated, type VII alpha subunit	-1.59	-1.84
TC19000943.hg.1	6.33	5.66	6.27	0.0028	ZNF419	zinc finger protein 419	-1.59	-1.53
TC05003108.hg.1	8.66	7.99	8.96	0.0266	SERINC5	serine incorporator 5	-1.59	-1.96
TC0X000001.hg.1	6.71	6.04	6.83	0.0179	PLCXD1	phosphatidylinositol-specific phospholipase C, X domain containing 1	-1.59	-1.73
TC11000784.hg.1	10.39	9.72	10.76	0.025	PPME1	protein phosphatase methylesterase 1	-1.59	-2.05
TC10001374.hg.1	12.82	12.15	13.47	0.0046	PSAP	prosaposin	-1.59	-2.5
TC11001975.hg.1	7.42	6.75	7.49	0.0015	SPTBN2	spectrin, beta, non-erythrocytic 2	-1.58	-1.66
TC6_mcf_hap5000206.hg.1	9.6	8.94	10.86	0.0005	HLA-A	major histocompatibility complex, class I, A	-1.58	-3.8
TC11001787.hg.1	8.56	7.91	8.54	0.0038	TNKS1BP1	tankyrase 1 binding protein 1	-1.57	-1.54
TC16000174.hg.1	5.67	5.02	5.92	0.0657	MIR193B	microRNA 193b	-1.56	-1.87
TC12002055.hg.1	10.27	9.62	10.38	0.0048	SPPL3	signal peptide peptidase like 3	-1.56	-1.68
TC17002861.hg.1	6.92	6.28	7.22	0.034	FGF11	fibroblast growth factor 11	-1.56	-1.92
TC01001568.hg.1	6.94	6.3	7.2	0.0051	MR1	major histocompatibility complex, class I-related	-1.56	-1.87
TC16000442.hg.1	5.47	4.83	5.53	0.0045	NOD2	nucleotide-binding oligomerization domain containing 2	-1.55	-1.62
TC11000772.hg.1	8.4	7.76	8.54	0.0612	P2RY2	purinergic receptor P2Y, G-protein coupled, 2	-1.55	-1.72
TC11001151.hg.1	6.92	6.29	7.3	0.0568	SLC37A2	solute carrier family 37 (glucose-6-phosphate transporter), member 2	-1.55	-2.02
TC07002640.hg.1	4.85	4.22	5.18	0.0766	EPHB6	EPH receptor B6	-1.54	-1.95
TC16000638.hg.1	9.32	8.7	10	0.0038	GAN	gigaxonin	-1.54	-2.47
TC10000434.hg.1	10.31	9.69	10.28	0.008	SGPL1	sphingosine-1-phosphate lyase 1	-1.54	-1.51
TC11000166.hg.1	6.97	6.35	7.24	0.0475	TMEM9B-AS1	TMEM9B antisense RNA 1	-1.53	-1.85
TC10000883.hg.1	6.95	6.34	6.99	0.0043	TACC2	transforming, acidic coiled-coil containing protein 2	-1.53	-1.57
TC11000770.hg.1	6.53	5.92	6.53	0.0044	ATG16L2	autophagy related 16-like 2	-1.53	-1.53
TC17001540.hg.1	8.26	7.65	8.66	0.0437	EZH1	enhancer of zeste 1 polycomb repressive complex 2 subunit	-1.52	-2.01
TC17001822.hg.1	9.21	8.6	9.4	0.0396	WIPI1	WD repeat domain, phosphoinositide interacting 1	-1.52	-1.74
TC15002509.hg.1	5.72	5.12	5.74	0.0507	ZSCAN29	zinc finger and SCAN domain containing 29	-1.51	-1.54
TC19001619.hg.1	9.63	9.03	9.82	0.0627	PPP1R13L	protein phosphatase 1, regulatory subunit 13 like	-1.51	-1.73
TC6_dbb_hap3000213.hg.1	8.11	7.51	9.18	0.0001	HLA-A	major histocompatibility complex, class I, A	-1.51	-3.18
TC19000562.hg.1	7.04	6.45	7.15	0.03	PLD3	phospholipase D family, member 3	-1.51	-1.63
TC19000944.hg.1	5.06	4.47	5.3	0.021	ZNF773	zinc finger protein 773	-1.51	-1.78
TC17000211.hg.1	6.45	5.86	6.51	0.0451	EVPLL	envoplakin-like	-1.5	-1.56
TC17000864.hg.1	4.26	3.67	4.43	0.0284	GALR2	galanin receptor 2	-1.5	-1.69
TC09001638.hg.1	7.72	7.13	7.98	0.0464	ZER1	zyg-11 related, cell cycle regulator	-1.5	-1.8

## Sheet: upregulated genes in paraclone
ID	H Avg (log2)	M Avg (log2)	P Avg (log2)	colony F-Test	Gene Symbol	Description	P vs M Fold Change	P vs H Fold Change
TC12001532.hg.1	12.08	9.99	17.28	0.0147	KRT1	keratin 1, type II	156.48	36.68
TC19000583.hg.1	7.17	5.24	9.01	0.0218	CEACAM5	carcinoembryonic antigen-related cell adhesion molecule 5	13.64	3.58
TC01005829.hg.1	8.81	6.98	15.18	0.019	FLG	filaggrin	293.68	83.05
TC18000227.hg.1	7.57	5.8	10.3	0.0133	SERPINB12	serpin peptidase inhibitor, clade B (ovalbumin), member 12	22.69	6.67
TC01005830.hg.1	8.53	6.82	14.5	0.0299	FLG	filaggrin	205.2	62.81
TC01003245.hg.1	7.85	6.21	14.28	0.0163	FLG	filaggrin	269.82	86.31
TC11002594.hg.1	10.46	8.98	11.23	2.16e-05	NAV2	neuron navigator 2	4.76	1.71
TC06001538.hg.1	7.92	6.5	11.87	0.0331	LY6G6C	lymphocyte antigen 6 complex, locus G6C	41.26	15.44
TC6_cox_hap2000167.hg.1	7.92	6.5	11.87	0.0331	LY6G6C	lymphocyte antigen 6 complex, locus G6C	41.26	15.44
TC6_dbb_hap3000156.hg.1	7.92	6.5	11.87	0.0331	LY6G6C	lymphocyte antigen 6 complex, locus G6C	41.26	15.44
TC6_mann_hap4000144.hg.1	7.92	6.5	11.87	0.0331	LY6G6C	lymphocyte antigen 6 complex, locus G6C	41.26	15.44
TC6_mcf_hap5000144.hg.1	7.92	6.5	11.87	0.0331	LY6G6C	lymphocyte antigen 6 complex, locus G6C	41.26	15.44
TC6_ssto_hap7000139.hg.1	7.92	6.5	11.87	0.0331	LY6G6C	lymphocyte antigen 6 complex, locus G6C	41.26	15.44
TC11000812.hg.1	7.21	5.79	8.71	0.0124	DGAT2	diacylglycerol O-acyltransferase 2	7.54	2.83
TC10000628.hg.1	6.59	5.18	8.34	0.0433	LIPK	lipase, family member K	8.89	3.35
TC19000544.hg.1	12.85	11.46	13.43	0.0048	ZFP36	ZFP36 ring finger protein	3.93	1.5
TC01005828.hg.1	6.76	5.38	13.19	0.0151	FLG	filaggrin	224.77	86.39
TC6_qbl_hap6000159.hg.1	7.89	6.56	11.69	0.0296	LY6G6C	lymphocyte antigen 6 complex, locus G6C	34.86	13.89
TC01005848.hg.1	7.82	6.53	9.09	0.0203	MUC1	mucin 1, cell surface associated	5.89	2.41
TC19002558.hg.1	6.23	4.94	7.76	0.0117	VSIG10L	V-set and immunoglobulin domain containing 10 like	7.04	2.89
TC18000035.hg.1	6.22	4.96	8.35	0.0028	PTPRM	protein tyrosine phosphatase, receptor type, M	10.45	4.36
TC03000509.hg.1	13.31	12.06	14.95	0.003	TMEM45A	transmembrane protein 45A	7.42	3.11
TC12001705.hg.1	7.77	6.55	8.74	0.0035	CPM	carboxypeptidase M	4.58	1.97
TC01006036.hg.1	7.76	6.6	9.21	0.004	TNNT2	troponin T type 2 (cardiac)	6.1	2.75
TC19001773.hg.1	5.69	4.56	7.26	0.0113	VSIG10L	V-set and immunoglobulin domain containing 10 like	6.5	2.96
TC10000630.hg.1	4.71	3.61	6.28	0.0588	LIPM	lipase, family member M	6.36	2.96
TC01003237.hg.1	6.4	5.31	9.58	0.0275	THEM5	thioesterase superfamily member 5	19.34	9.05
TC15000352.hg.1	9.73	8.72	10.33	0.0033	DUOX1	dual oxidase 1	3.06	1.52
TC19001092.hg.1	5.7	4.7	7.52	0.0176	ACER1	alkaline ceramidase 1	7.06	3.52
TC19001855.hg.1	8.02	7.03	8.87	0.0045	RDH13	retinol dehydrogenase 13 (all-trans/9-cis)	3.59	1.8
TC09002865.hg.1	11.3	10.32	12.81	0.0462	CLIC3	chloride intracellular channel 3	5.61	2.84
TC11003472.hg.1	13.49	12.51	14.09	0.0158	CTSD	cathepsin D	3.01	1.52
TC17002612.hg.1	6.01	5.05	6.91	0.0195	FBXL20	F-box and leucine-rich repeat protein 20	3.63	1.86
TC17001472.hg.1	15.88	14.94	19.17	0.0055	KRT10	keratin 10, type I	18.75	9.74
TC16000639.hg.1	6.3	5.38	7.03	0.0012	MIR4720	microRNA 4720	3.14	1.66
TC01004769.hg.1	9.87	8.95	10.79	0.0083	TMEM79	transmembrane protein 79	3.58	1.89
TC12001269.hg.1	10.84	9.92	12.43	0.0496	PLBD1	phospholipase B domain containing 1	5.68	3.02
TC01006037.hg.1	8.96	8.07	9.89	0.0022	TNNT2	troponin T type 2 (cardiac)	3.52	1.9
TC01001197.hg.1	8.08	7.23	8.9	0.031	ANXA9	annexin A9	3.2	1.77
TC12001533.hg.1	7.27	6.42	9.51	0.006	KRT77	keratin 77, type II	8.51	4.72
TC01003246.hg.1	3.67	2.86	6.12	0.0536	FLG2	filaggrin family member 2	9.57	5.44
TC11003460.hg.1	7.28	6.49	8.1	0.0102	TM7SF2	transmembrane 7 superfamily member 2	3.05	1.76
TC01001317.hg.1	9.14	8.36	9.88	0.0149	TMEM79	transmembrane protein 79	2.87	1.68
TC20001373.hg.1	8.92	8.15	9.62	0.0024	FKBP1A-SDCBP2	FKBP1A-SDCBP2 readthrough (NMD candidate)	2.77	1.63
TC08000906.hg.1	7.86	7.12	9.24	0.0019	DEFB1	defensin, beta 1	4.33	2.6
TC09000965.hg.1	7.92	7.18	8.78	0.0455	CDKN2B	cyclin-dependent kinase inhibitor 2B (p15, inhibits CDK4)	3.02	1.81
TC19000538.hg.1	11.96	11.27	13.69	0.0026	NCCRP1	non-specific cytotoxic cell receptor protein 1 homolog (zebrafish)	5.34	3.3
TC21000007.hg.1	7.31	6.62	9.93	0.0885	MIR3687-1	microRNA 3687-1	9.93	6.15
TC10001374.hg.1	12.82	12.15	13.47	0.0046	PSAP	prosaposin	2.5	1.57
TC6_mcf_hap5000206.hg.1	9.6	8.94	10.86	0.0005	HLA-A	major histocompatibility complex, class I, A	3.8	2.41
TC01002260.hg.1	6.84	6.18	7.87	0.0536	ANO7P1	anoctamin 7 pseudogene 1	3.22	2.04
TC16001621.hg.1	6.59	5.95	9.22	0.0154	CALB2	calbindin 2	9.66	6.2
TC16000638.hg.1	9.32	8.7	10	0.0038	GAN	gigaxonin	2.47	1.6
TC12001436.hg.1	5.23	4.62	6.32	0.0106	ENDOU	endonuclease, polyU-specific	3.23	2.12
TC6_dbb_hap3000213.hg.1	8.11	7.51	9.18	0.0001	HLA-A	major histocompatibility complex, class I, A	3.18	2.1
TC12001538.hg.1	6.41	5.82	7.82	0.029	KRT78	keratin 78, type II	4	2.66
TC0X000571.hg.1	13.52	12.94	14.96	0.0518	SLC6A14	solute carrier family 6 (amino acid transporter), member 14	4.08	2.72
TC05000805.hg.1	14.35	13.78	15.92	0.0026	SPINK5	serine peptidase inhibitor, Kazal type 5	4.43	2.97
TC03002078.hg.1	8.6	8.03	9.73	0.0456	LIPH	lipase, member H	3.25	2.18
TC17000448.hg.1	9.21	8.66	9.88	0.0155	DUSP14	dual specificity phosphatase 14	2.34	1.6
TC17001468.hg.1	7.29	6.74	9.12	0.0205	KRT24	keratin 24, type I	5.22	3.56
TC01001311.hg.1	12.89	12.36	13.57	0.0106	RAB25	RAB25, member RAS oncogene family	2.32	1.6
TC08001654.hg.1	4.92	4.39	5.57	0.0334	LRRC6	leucine rich repeat containing 6	2.27	1.57
TC17001890.hg.1	10.61	10.08	11.57	0.0041	ACOX1	acyl-CoA oxidase 1, palmitoyl	2.8	1.94
TC6_qbl_hap6000219.hg.1	6.66	6.14	7.33	0.0143	HLA-H; HLA-A	major histocompatibility complex, class I, H (pseudogene); major histocompatibility complex, class I, A	2.28	1.6
TC6_mcf_hap5000207.hg.1	7.54	7.04	8.26	0.0048	HLA-H	major histocompatibility complex, class I, H (pseudogene)	2.33	1.65
TC6_qbl_hap6000148.hg.1	6.06	5.57	7.34	0.0088	HLA-B	major histocompatibility complex, class I, B	3.41	2.42
TC6_qbl_hap6000147.hg.1	6.77	6.28	7.99	0.0127	HLA-B	major histocompatibility complex, class I, B	3.28	2.33
TC0X000519.hg.1	4.98	4.49	5.79	0.0213	RNF128	ring finger protein 128, E3 ubiquitin protein ligase	2.47	1.76
TC18000507.hg.1	9.32	8.84	10.09	0.0698	MYO5B	myosin VB	2.39	1.7
TC20000876.hg.1	17.02	16.54	18.36	0.028	SLPI	secretory leukocyte peptidase inhibitor	3.54	2.53
TC09000695.hg.1	10.29	9.8	10.89	0.0616	SPTAN1	spectrin, alpha, non-erythrocytic 1	2.13	1.52
TC01006319.hg.1	7.48	7	8.39	0.018	SH3D21	SH3 domain containing 21	2.6	1.87
TC03000263.hg.1	9.33	8.86	10.03	0.0393	NBEAL2	neurobeachin like 2	2.25	1.63
TC15000725.hg.1	6.47	6	7.23	0.0368	DNAJA4	DnaJ (Hsp40) homolog, subfamily A, member 4	2.34	1.7
TC06004060.hg.1	6.82	6.36	7.69	0.0171	HLA-B	major histocompatibility complex, class I, B	2.5	1.82
TC6_cox_hap2000026.hg.1	6.17	5.71	6.82	0.0064	HLA-A	major histocompatibility complex, class I, A	2.16	1.57
TC20000207.hg.1	9.74	9.29	10.33	0.04	TM9SF4	transmembrane 9 superfamily protein member 4	2.06	1.51
TC6_apd_hap1000019.hg.1	6.16	5.71	6.79	0.0068	HLA-A	major histocompatibility complex, class I, A	2.11	1.55
TC20001527.hg.1	3.23	2.78	3.89	0.0057	DEFB122	defensin, beta 122 (pseudogene)	2.15	1.58
TC16000589.hg.1	6.2	5.76	8.7	0.0152	CALB2	calbindin 2	7.69	5.64
TC10000778.hg.1	7.88	7.43	8.94	0.001	SH3PXD2A-AS1	SH3PXD2A antisense RNA 1	2.83	2.08
TC17000098.hg.1	11.67	11.23	12.59	0.0518	POLR2A	polymerase (RNA) II (DNA directed) polypeptide A, 220kDa	2.56	1.88
TC01006368.hg.1	13.07	12.63	14.34	0.09	NBPF14; NBPF19; NBPF8	neuroblastoma breakpoint family, member 14; neuroblastoma breakpoint family, member 19; neuroblastoma breakpoint family, member 8	3.27	2.41
TC02001000.hg.1	4.24	3.8	5.56	0.0168	DHRS9	dehydrogenase/reductase (SDR family) member 9	3.38	2.5
TC14000908.hg.1	7.84	7.41	8.96	0.075	NDRG2	NDRG family member 2	2.94	2.18
TC6_dbb_hap3000214.hg.1	7.05	6.62	7.75	0.0087	HLA-H; HLA-A	major histocompatibility complex, class I, H (pseudogene); major histocompatibility complex, class I, A	2.18	1.62
TC19002665.hg.1	8.41	7.98	9	0.0554	ZNF134	zinc finger protein 134	2.02	1.5
TC17001068.hg.1	5.06	4.63	5.68	0.0473	SLC13A5	solute carrier family 13 (sodium-dependent citrate transporter), member 5	2.07	1.54
TC17000696.hg.1	4.92	4.5	6.14	0.0456	ANKFN1	ankyrin-repeat and fibronectin type III domain containing 1	3.12	2.33
TC10000070.hg.1	8.43	8.01	9.95	0.0026	GATA3	GATA binding protein 3	3.83	2.87
TC12001255.hg.1	8.2	7.79	9.09	0.0307	DUSP16	dual specificity phosphatase 16	2.46	1.85
TC6_mann_hap4000020.hg.1	6.27	5.86	7.15	0.0011	HLA-H	major histocompatibility complex, class I, H (pseudogene)	2.44	1.84
TC01001212.hg.1	8.29	7.89	9.83	0.0118	TUFT1	tuftelin 1	3.83	2.9
TC01001097.hg.1	6.99	6.59	7.81	0.0703	PIAS3	protein inhibitor of activated STAT 3	2.33	1.76
TCUn_gl000219000002.hg.1	11.66	11.26	12.38	0.0032	LOC283788	FSHD region gene 1 pseudogene	2.18	1.65
TC6_mann_hap4000022.hg.1	6.28	5.88	7.11	0.0037	HLA-A	major histocompatibility complex, class I, A	2.35	1.78
TC09001748.hg.1	6.18	5.77	6.94	0.0779	CLIC3	chloride intracellular channel 3	2.24	1.7
TC6_ssto_hap7000217.hg.1	6.47	6.07	7.31	0.004	HLA-H	major histocompatibility complex, class I, H (pseudogene)	2.37	1.8
TC06000328.hg.1	6.3	5.9	7.06	0.0058	HLA-A	major histocompatibility complex, class I, A	2.23	1.69
TC09000677.hg.1	6.15	5.75	7.79	0.003	LCN2	lipocalin 2	4.1	3.11
TC14001256.hg.1	8.7	8.3	9.37	0.0299	DCAF5	DDB1 and CUL4 associated factor 5	2.1	1.6
TC08001736.hg.1	7.14	6.74	8.26	0.002	EPPK1	epiplakin 1	2.86	2.18
TC16000661.hg.1	7.28	6.89	8.15	0.008	KIAA0513	KIAA0513	2.4	1.83
TC09002189.hg.1	10.31	9.93	11.16	0.0342	SLC31A2	solute carrier family 31 (copper transporter), member 2	2.35	1.79
TC06001074.hg.1	8.21	7.83	8.99	0.0216	SASH1	SAM and SH3 domain containing 1	2.24	1.72
TC15001305.hg.1	5.54	5.16	6.38	0.0141	DUOX2	dual oxidase 2	2.33	1.78
TC6_mcf_hap5000195.hg.1	5.99	5.61	6.93	0.0207	HLA-B	major histocompatibility complex, class I, B	2.51	1.92
TC6_ssto_hap7000020.hg.1	6.39	6.01	7.25	0.0014	HLA-A	major histocompatibility complex, class I, A	2.36	1.81
TC03001750.hg.1	6	5.62	6.71	0.0052	MGLL	monoglyceride lipase	2.13	1.63
TC17000570.hg.1	12.22	11.84	13.41	0.0129	GRN	granulin	2.97	2.28
TC17002850.hg.1	6.11	5.73	6.81	0.0532	VAMP2	vesicle associated membrane protein 2	2.11	1.62
TC19000584.hg.1	9.52	9.14	11.33	0.0081	CEACAM6	carcinoembryonic antigen-related cell adhesion molecule 6 (non-specific cross reacting antigen)	4.56	3.51
TC01000022.hg.1	6.25	5.88	6.91	0.046	PLEKHN1	pleckstrin homology domain containing, family N member 1	2.04	1.58
TC6_qbl_hap6000218.hg.1	6.25	5.89	7.09	0.0034	HLA-A	major histocompatibility complex, class I, A	2.31	1.8
TC6_apd_hap1000017.hg.1	6.27	5.91	7.01	0.0059	HLA-H	major histocompatibility complex, class I, H (pseudogene)	2.14	1.67
TC11001837.hg.1	9.74	9.39	11.93	0.0013	TCN1	transcobalamin I (vitamin B12 binding protein, R binder family)	5.85	4.57
TC6_cox_hap2000237.hg.1	5.77	5.42	6.73	0.0093	HLA-B	major histocompatibility complex, class I, B	2.49	1.96
TC17002615.hg.1	7.61	7.26	9.04	0.0765	NR1D1	nuclear receptor subfamily 1, group D, member 1	3.42	2.7
TC16001098.hg.1	9.02	8.69	10.07	0.0027	N4BP1	NEDD4 binding protein 1	2.61	2.06
TC11001362.hg.1	8.94	8.6	10.03	0.078	TPP1	tripeptidyl peptidase I	2.69	2.13
TC12000932.hg.1	6.5	6.17	7.53	0.0309	HSPB8	heat shock 22kDa protein 8	2.57	2.04
TC07000476.hg.1	6.96	6.64	7.69	0.0071	RHBDD2	rhomboid domain containing 2	2.08	1.66
TC03003365.hg.1	4.9	4.58	6.49	0.015	MUC20	mucin 20, cell surface associated	3.74	2.99
TC17002922.hg.1	7.68	7.36	8.33	0.0086	PLEKHM1P; MIR4315-2; MIR4315-1	pleckstrin homology domain containing, family M (with RUN domain) member 1 pseudogene; microRNA 4315-2; microRNA 4315-1	1.95	1.56
TC10000884.hg.1	4.32	4	5.48	0.0007	BTBD16	BTB (POZ) domain containing 16	2.8	2.24
TC19000659.hg.1	10.2	9.89	12.82	0.0043	IGFL2	IGF like family member 2	7.65	6.14
TC06002689.hg.1	6.85	6.54	7.93	0.0629	HLA-G	major histocompatibility complex, class I, G	2.61	2.1
TC6_cox_hap2000023.hg.1	6.15	5.84	7.05	0.0027	HLA-H; HLA-A	major histocompatibility complex, class I, H (pseudogene); major histocompatibility complex, class I, A	2.31	1.86
TC15001825.hg.1	7.01	6.7	7.88	0.0257	MFGE8	milk fat globule-EGF factor 8 protein	2.26	1.83
TC19002512.hg.1	5.98	5.67	6.86	0.0386	APOE	apolipoprotein E	2.27	1.84
TC22001165.hg.1	5.54	5.24	6.42	0.0461	LOC284930	uncharacterized LOC284930	2.26	1.84
TC10002266.hg.1	7.56	7.26	8.26	0.0005	SH3PXD2A-AS1	SH3PXD2A antisense RNA 1	2	1.62
TC17001459.hg.1	6.38	6.09	7.36	0.0398	NR1D1	nuclear receptor subfamily 1, group D, member 1	2.41	1.97
TC0X001393.hg.1	5.71	5.42	8.38	0.0093	MIR503	microRNA 503	7.76	6.34
TC07001452.hg.1	6.97	6.68	7.8	0.0227	ERV3-1; ZNF117	endogenous retrovirus group 3, member 1; zinc finger protein 117	2.17	1.78
TC16000559.hg.1	14.77	14.49	15.55	0.0428	CDH1	cadherin 1, type 1	2.09	1.72
TC17000085.hg.1	8.87	8.58	9.72	0.0041	ACADVL	acyl-CoA dehydrogenase, very long chain	2.2	1.81
TC12000136.hg.1	15.62	15.34	17.53	0.0082	A2ML1	alpha-2-macroglobulin-like 1	4.57	3.76
TC17002862.hg.1	5.61	5.33	6.44	0.0058	CHRNB1	cholinergic receptor, nicotinic beta 1	2.16	1.78
TC05000816.hg.1	6.37	6.1	7.07	0.0201	ABLIM3	actin binding LIM protein family, member 3	1.96	1.62
TC6_ssto_hap7000191.hg.1	5.28	5.01	6.19	0.0185	HLA-B	major histocompatibility complex, class I, B	2.28	1.88
TC6_mcf_hap5000205.hg.1	5.01	4.74	5.62	0.0059	HLA-J	major histocompatibility complex, class I, J (pseudogene)	1.84	1.52
TC02000611.hg.1	8.24	7.97	9.3	0.021	NPAS2	neuronal PAS domain protein 2	2.52	2.09
TC09000686.hg.1	8.61	8.34	9.22	0.0272	SLC27A4	solute carrier family 27 (fatty acid transporter), member 4	1.84	1.53
TC02002220.hg.1	3.59	3.32	5.11	0.0444	IL36B	interleukin 36, beta	3.45	2.86
TC17000545.hg.1	5.28	5.02	6.46	0.0684	IFI35	interferon-induced protein 35	2.72	2.26
TC20001554.hg.1	12.03	11.77	13.4	0.0129	EIF6	eukaryotic translation initiation factor 6	3.11	2.59
TC19000041.hg.1	6.17	5.91	6.8	0.0076	REEP6	receptor accessory protein 6	1.85	1.55
TC01002627.hg.1	5.34	5.08	6.06	0.006	PDZK1IP1	PDZK1 interacting protein 1	1.98	1.65
TC16000789.hg.1	6.99	6.74	7.91	0.011	PRSS27	protease, serine 27	2.26	1.89
TC6_qbl_hap6000146.hg.1	7.9	7.65	9.04	0.0049	HLA-C; HLA-B	major histocompatibility complex, class I, C; major histocompatibility complex, class I, B	2.63	2.2
TC6_ssto_hap7000190.hg.1	7.9	7.65	9.04	0.0049	HLA-C	major histocompatibility complex, class I, C	2.63	2.2
TC6_mann_hap4000188.hg.1	5.45	5.2	6.34	0.0196	HLA-B	major histocompatibility complex, class I, B	2.21	1.85
TC17002021.hg.1	9.12	8.87	9.9	0.0282	KIF1C	kinesin family member 1C	2.05	1.72
TC06000983.hg.1	3.96	3.71	4.56	0.0875	ARG1	arginase 1	1.8	1.52
TC11003478.hg.1	4.27	4.03	4.97	0.0187	SAA2	serum amyloid A2	1.92	1.62
TC17_ctg5_hap1000013.hg.1	8.36	8.12	9	0.0145	PLEKHM1; MIR4315-1; MIR4315-2	pleckstrin homology domain containing, family M (with RUN domain) member 1; microRNA 4315-1; microRNA 4315-2	1.84	1.56
TC6_dbb_hap3000145.hg.1	8.05	7.81	9.09	0.0072	HLA-C; HLA-B	major histocompatibility complex, class I, C; major histocompatibility complex, class I, B	2.42	2.05
TC19001899.hg.1	6.41	6.17	7.04	0.0256	ZNF416	zinc finger protein 416	1.83	1.55
TC08001232.hg.1	5.75	5.52	6.39	0.0755	SDR16C5	short chain dehydrogenase/reductase family 16C, member 5	1.84	1.56
TC04001670.hg.1	5.75	5.52	6.67	0.0439	CTSO	cathepsin O	2.22	1.89
TC6_mcf_hap5000194.hg.1	7.91	7.68	9.01	0.0064	HLA-C; HLA-B	major histocompatibility complex, class I, C; major histocompatibility complex, class I, B	2.5	2.13
TC05000782.hg.1	5.49	5.26	6.16	0.0166	ARHGAP26	Rho GTPase activating protein 26	1.86	1.59
TC0X000264.hg.1	5.96	5.74	6.58	0.0369	CCDC120	coiled-coil domain containing 120	1.79	1.54
TC06004066.hg.1	6.24	6.02	7.03	0.0017	HLA-H; HLA-A	major histocompatibility complex, class I, H (pseudogene); major histocompatibility complex, class I, A	2.02	1.73
TC11000032.hg.1	6.19	5.97	6.96	0.016	PNPLA2	patatin-like phospholipase domain containing 2	1.98	1.7
TC01000034.hg.1	5.23	5.01	5.96	0.0367	CPTP	ceramide-1-phosphate transfer protein	1.94	1.66
TC6_mann_hap4000187.hg.1	8.58	8.37	9.66	0.0065	HLA-C; HLA-B	major histocompatibility complex, class I, C; major histocompatibility complex, class I, B	2.45	2.11
TC22000402.hg.1	5.3	5.09	6.18	0.0293	LOC284930	uncharacterized LOC284930	2.12	1.83
TC01001188.hg.1	8.1	7.88	9.82	0.004	ECM1	extracellular matrix protein 1	3.83	3.31
TC05000795.hg.1	8.85	8.64	9.51	0.0119	SH3RF2	SH3 domain containing ring finger 2	1.82	1.58
TC19002178.hg.1	5.18	4.97	5.92	0.0037	DKFZp434J0226	uncharacterized LOC93429	1.93	1.67
TC01000549.hg.1	8.16	7.96	8.9	0.0205	KDM4A	lysine (K)-specific demethylase 4A	1.92	1.66
TC6_ssto_hap7000216.hg.1	4.6	4.4	5.22	0.0033	HLA-J	major histocompatibility complex, class I, J (pseudogene)	1.76	1.53
TC01005849.hg.1	7.84	7.64	8.88	0.0078	GBAP1	glucosidase, beta, acid pseudogene 1	2.36	2.05
TC19001560.hg.1	3.68	3.48	4.69	0.0483	CEACAM7	carcinoembryonic antigen-related cell adhesion molecule 7	2.33	2.02
TC17001601.hg.1	8.28	8.09	8.94	0.0207	PLEKHM1; MIR4315-1; MIR4315-2	pleckstrin homology domain containing, family M (with RUN domain) member 1; microRNA 4315-1; microRNA 4315-2	1.81	1.57
TC20001182.hg.1	7.85	7.65	8.48	0.0282	FRG1BP	FSHD region gene 1 family member B, pseudogene	1.78	1.55
TC01006304.hg.1	7.74	7.54	8.65	0.0029	GBA	glucosidase, beta, acid	2.15	1.88
TC01001678.hg.1	5.24	5.05	7.1	0.0153	PCAT6	prostate cancer associated transcript 6 (non-protein coding)	4.14	3.63
TC05000831.hg.1	8.8	8.61	9.49	0.015	NDST1	N-deacetylase/N-sulfotransferase (heparan glucosaminyl) 1	1.85	1.62
TC11003507.hg.1	4.59	4.41	5.53	0.0547	CARD17	caspase recruitment domain family, member 17	2.18	1.92
TC19001151.hg.1	10.22	10.03	11.2	0.0225	ZNF562; ZNF812P	zinc finger protein 562; zinc finger protein 812, pseudogene	2.24	1.98
TC20000715.hg.1	9.84	9.66	10.67	0.0643	CST3	cystatin C	2.02	1.78
TC03002310.hg.1	5.33	5.15	6.25	0.0422	ACKR2	atypical chemokine receptor 2	2.15	1.9
TC0Y000352.hg.1	8.65	8.47	9.72	0.0185	XGY2; SRY	Xg pseudogene, Y-linked 2; sex determining region Y	2.39	2.11
TC0X001937.hg.1	9.58	9.41	10.55	0.0046	ATP6AP1	ATPase, H+ transporting, lysosomal accessory protein 1	2.2	1.96
TC03002108.hg.1	12.94	12.77	14.71	0.0205	CLDN1	claudin 1	3.82	3.4
TC17001306.hg.1	5.58	5.41	6.36	0.001	TLCD1	TLC domain containing 1	1.93	1.72
TC0X000350.hg.1	7.76	7.6	8.36	0.0121	TLE1P1	transducin-like enhancer of split 1 pseudogene 1	1.69	1.51
TC0X000771.hg.1	8.52	8.36	9.19	0.0412	ATP6AP1	ATPase, H+ transporting, lysosomal accessory protein 1	1.78	1.59
TC19001586.hg.1	12.99	12.83	13.83	0.0342	LYPD3	LY6/PLAUR domain containing 3	2	1.79
TC19001977.hg.1	4.89	4.73	6	0.001	ICAM1	intercellular adhesion molecule 1	2.42	2.17
TC06004059.hg.1	6.46	6.3	7.18	0.0014	HLA-C	major histocompatibility complex, class I, C	1.84	1.64
TC06002707.hg.1	4.53	4.38	5.66	0.0009	HLA-B	major histocompatibility complex, class I, B	2.43	2.18
TC0X001400.hg.1	8.55	8.4	9.86	0.0019	FAM127B	family with sequence similarity 127, member B	2.75	2.48
TC6_cox_hap2000236.hg.1	6.45	6.29	7.13	0.0017	HLA-C	major histocompatibility complex, class I, C	1.79	1.61
TC06002128.hg.1	4.1	3.95	4.8	0.0239	LOC101928231	uncharacterized LOC101928231	1.8	1.63
TC10002972.hg.1	4.35	4.2	5.11	0.0132	CYP2C18	cytochrome P450, family 2, subfamily C, polypeptide 18	1.88	1.7
TC6_cox_hap2000150.hg.1	3.85	3.71	4.69	0.0473	CDSN	corneodesmosin	1.98	1.79
TC03001021.hg.1	4.07	3.93	5.67	0.0356	FETUB	fetuin B	3.36	3.04
TC17001960.hg.1	11.86	11.72	12.48	0.0344	P4HB	prolyl 4-hydroxylase, beta polypeptide	1.69	1.53
TC17001029.hg.1	8.05	7.91	9.07	0.0545	CXCL16	chemokine (C-X-C motif) ligand 16	2.23	2.02
TC01001190.hg.1	5.78	5.64	6.53	0.0115	ADAMTSL4	ADAMTS like 4	1.85	1.68
TC17000568.hg.1	4.55	4.42	5.15	0.0332	RUNDC3A	RUN domain containing 3A	1.67	1.52
TC10001549.hg.1	12.62	12.49	13.56	0.0069	PDLIM1	PDZ and LIM domain 1	2.1	1.92
TC22000701.hg.1	5.12	4.99	5.72	0.0049	APOL4	apolipoprotein L, 4	1.66	1.52
TC11000679.hg.1	10.84	10.71	12.01	0.0029	RHOD	ras homolog family member D	2.46	2.25
TC16000540.hg.1	5.4	5.27	7.42	0.005	HSD11B2	hydroxysteroid (11-beta) dehydrogenase 2	4.46	4.07
TC05000284.hg.1	9.75	9.62	10.43	0.0209	MAST4	microtubule associated serine/threonine kinase family member 4	1.75	1.6
TC01003216.hg.1	7.15	7.02	8.03	0.0085	FAM63A	family with sequence similarity 63, member A	2.02	1.84
TC19001768.hg.1	10.17	10.04	11.26	0.0004	KLK11	kallikrein related peptidase 11	2.33	2.13
TC11000088.hg.1	7.99	7.86	8.93	0.0188	STIM1; MIR4687	stromal interaction molecule 1; microRNA 4687	2.09	1.92
TC17001874.hg.1	6.67	6.54	7.32	0.0491	GGA3	golgi-associated, gamma adaptin ear containing, ARF binding protein 3	1.72	1.58
TC19001342.hg.1	4.45	4.33	5.38	0.0053	ZNF682	zinc finger protein 682	2.06	1.9
TC11002410.hg.1	7.62	7.51	8.76	0.0133	SIAE	sialic acid acetylesterase	2.37	2.2
TC09000330.hg.1	4.69	4.58	5.99	0.0317	GDA	guanine deaminase	2.66	2.47
TC11000399.hg.1	8.36	8.25	9.02	0.0366	ATG13	autophagy related 13	1.7	1.58
TC01003711.hg.1	11.95	11.85	13.09	0.0397	ADIPOR1	adiponectin receptor 1	2.37	2.21
TC19002531.hg.1	10.73	10.63	11.58	0.001	NAPA	N-ethylmaleimide-sensitive factor attachment protein, alpha	1.94	1.81
TC02002941.hg.1	5.64	5.55	6.5	0.057	C2orf54	chromosome 2 open reading frame 54	1.94	1.81
TC03000318.hg.1	4.52	4.42	5.16	0.0016	DOCK3	dedicator of cytokinesis 3	1.66	1.56
TC19001765.hg.1	14.51	14.42	16.31	0.0427	KLK7	kallikrein related peptidase 7	3.72	3.48
TC17000897.hg.1	8.58	8.49	9.37	0.0085	SYNGR2	synaptogyrin 2	1.84	1.72
TC19001666.hg.1	9.33	9.23	9.95	0.0038	NAPA	N-ethylmaleimide-sensitive factor attachment protein, alpha	1.64	1.54
TC02002614.hg.1	4.07	3.98	4.93	0.0184	SLC40A1	solute carrier family 40 (iron-regulated transporter), member 1	1.93	1.81
TC01003247.hg.1	4.2	4.11	8.74	0.0102	CRNN	cornulin	24.83	23.29
TC12001842.hg.1	4.34	4.25	5.6	0.0338	HAL	histidine ammonia-lyase	2.56	2.41
TC15000881.hg.1	7.99	7.91	8.59	0.0323	SLCO3A1	solute carrier organic anion transporter family, member 3A1	1.6	1.51
TC14000080.hg.1	4.97	4.88	6.43	0.0195	RNASE7	ribonuclease, RNase A family, 7	2.91	2.75
TC15001286.hg.1	8.07	7.99	8.73	0.0397	MIR1282	microRNA 1282	1.67	1.58
TC01006361.hg.1	3.94	3.85	4.7	0.0016	GBP2	guanylate binding protein 2, interferon-inducible	1.8	1.7
TC04002920.hg.1	6.5	6.41	7.15	0.0057	NAAA	N-acylethanolamine acid amidase	1.66	1.57
TC03001175.hg.1	9.63	9.55	10.71	0.0162	TMEM40	transmembrane protein 40	2.23	2.11
TC19002613.hg.1	7.04	6.96	10.08	0.0007	PSG4	pregnancy specific beta-1-glycoprotein 4	8.69	8.22
TC15001650.hg.1	8.95	8.88	10.21	0.0167	SCAMP2	secretory carrier membrane protein 2	2.51	2.39
TC09002776.hg.1	6.71	6.64	7.69	0.0411	TTLL11	tubulin tyrosine ligase-like family member 11	2.07	1.98
TC01006303.hg.1	6.3	6.24	6.99	0.0181	GBAP1	glucosidase, beta, acid pseudogene 1	1.69	1.62
TC19000660.hg.1	5.47	5.41	6.14	0.0029	DKFZp434J0226	uncharacterized LOC93429	1.66	1.59
TC20000774.hg.1	6.93	6.87	7.81	0.0125	PXMP4	peroxisomal membrane protein 4	1.92	1.84
TC11002092.hg.1	5.87	5.81	6.94	0.0416	ARRB1	arrestin, beta 1	2.19	2.1
TC07000509.hg.1	3.55	3.49	4.44	0.0237	CD36	CD36 molecule (thrombospondin receptor)	1.93	1.85
TC14001052.hg.1	4.67	4.61	5.38	0.001	MIR4503	microRNA 4503	1.7	1.64
TC19000382.hg.1	5.77	5.71	6.99	0.0029	ZNF93	zinc finger protein 93	2.41	2.32
TC01002526.hg.1	9.88	9.83	10.7	0.0057	MTF1	metal-regulatory transcription factor 1	1.83	1.76
TC0X000878.hg.1	3.61	3.56	4.19	0.0123	ACE2	angiotensin I converting enzyme 2	1.55	1.5
TC17001502.hg.1	5.53	5.48	6.71	0.0009	KRT31	keratin 31, type I	2.34	2.27
TC02000720.hg.1	8.78	8.74	10.01	0.0266	IL1RN	interleukin 1 receptor antagonist	2.41	2.34
TC11001388.hg.1	5.28	5.24	5.98	0.0333	TRIM66	tripartite motif containing 66	1.67	1.62
TC16000344.hg.1	10.56	10.52	11.23	0.0357	NPIPB4; NPIPB3	nuclear pore complex interacting protein family, member B4; nuclear pore complex interacting protein family, member B3	1.63	1.59
TC01000756.hg.1	5.49	5.45	6.52	0.0014	HHLA3	HERV-H LTR-associating 3	2.1	2.04
TC01001367.hg.1	8.82	8.79	9.5	0.0107	NCSTN	nicastrin	1.64	1.6
TC19001579.hg.1	4.22	4.19	5.04	0.0014	PSG7	pregnancy specific beta-1-glycoprotein 7 (gene/pseudogene)	1.81	1.77
TC18000415.hg.1	6.69	6.66	7.84	0.0009	ANKRD29	ankyrin repeat domain 29	2.28	2.23
TC0X000229.hg.1	4.56	4.53	5.41	0.0292	INE1	inactivation escape 1 (non-protein coding)	1.84	1.8
TC01002384.hg.1	6.19	6.16	6.86	0.0176	PAFAH2	platelet-activating factor acetylhydrolase 2	1.63	1.6
TC17000966.hg.1	9.5	9.48	10.46	0.0305	VPS53	vacuolar protein sorting 53 homolog (S. cerevisiae)	1.97	1.94
TC16000529.hg.1	9.67	9.65	10.36	0.0327	C16orf70	chromosome 16 open reading frame 70	1.64	1.61
TC07000953.hg.1	7.49	7.47	8.5	0.023	CTAGE4	CTAGE family, member 4	2.05	2.02
TC01003956.hg.1	4.46	4.44	5.49	0.0027	PGBD5	piggyBac transposable element derived 5	2.08	2.05
TC10000468.hg.1	9.23	9.21	9.84	0.0175	SEC24C	SEC24 homolog C, COPII coat complex component	1.55	1.52
TC19001580.hg.1	3.88	3.86	4.63	0.0199	PSG11	pregnancy specific beta-1-glycoprotein 11	1.71	1.68
TC03001949.hg.1	5.19	5.18	7.05	0.0259	RARRES1	retinoic acid receptor responder (tazarotene induced) 1	3.65	3.62
TC0X000166.hg.1	3.39	3.38	4.11	0.0023	FAM47C	family with sequence similarity 47, member C	1.66	1.65
TC0Y000013.hg.1	7.77	7.76	8.53	0.0021	CD99P1	CD99 molecule pseudogene 1	1.71	1.7
TC01000368.hg.1	8.26	8.25	9.09	0.0171	STX12	syntaxin 12	1.78	1.77
TC20001747.hg.1	8.58	8.57	9.24	0.01	EIF6	eukaryotic translation initiation factor 6	1.59	1.58
TC04001258.hg.1	4.08	4.08	5.72	0.0153	TMPRSS11B	transmembrane protease, serine 11B	3.12	3.11
TC01000592.hg.1	5.74	5.74	6.92	0.0014	CYP4B1	cytochrome P450, family 4, subfamily B, polypeptide 1	2.26	2.26
TC14002194.hg.1	6.84	6.84	7.78	0.0249	NOP9	NOP9 nucleolar protein	1.91	1.91
TC0X000341.hg.1	9.03	9.04	10.29	0.0022	LINC01420	long intergenic non-protein coding RNA 1420	2.39	2.39
TC17001923.hg.1	5.6	5.6	6.32	0.0333	CEP295NL; TIMP2	CEP295 N-terminal like; TIMP metallopeptidase inhibitor 2	1.64	1.65
TC06003476.hg.1	7.6	7.6	8.66	0.0011	LOC285812	uncharacterized LOC285812	2.09	2.09
TC14000973.hg.1	8.81	8.81	10.12	0.0024	DHRS1	dehydrogenase/reductase (SDR family) member 1	2.47	2.48
TC0X002235.hg.1	9.61	9.61	11.08	0.024	FAM127B	family with sequence similarity 127, member B	2.76	2.77
TC11002587.hg.1	6.01	6.01	7.21	0.006	SAA1	serum amyloid A1	2.29	2.3
TC17000525.hg.1	10.22	10.23	12.12	0.0049	ATP6V0A1	ATPase, H+ transporting, lysosomal V0 subunit a1	3.7	3.72
TC02002428.hg.1	3.78	3.79	4.59	0.0015	NEB	nebulin	1.74	1.75
TC19000974.hg.1	9.83	9.85	10.51	0.0147	WASH5P	WAS protein family homolog 5 pseudogene	1.58	1.6
TC22001260.hg.1	6.9	6.91	8.28	0.0264	GSTT1	glutathione S-transferase theta 1	2.58	2.6
TC01003523.hg.1	3.6	3.62	4.25	0.0005	TNFSF18	tumor necrosis factor (ligand) superfamily, member 18	1.55	1.57
TC16001228.hg.1	9.49	9.53	10.22	0.0054	PDXDC2P	pyridoxal-dependent decarboxylase domain containing 2, pseudogene	1.62	1.65
TC01001978.hg.1	5.22	5.26	6.01	0.002	RP11-561I11.2		1.69	1.73
TC06001750.hg.1	7.3	7.35	8.71	0.017	YIPF3	Yip1 domain family member 3	2.57	2.66
TC0X001355.hg.1	9.74	9.79	10.53	0.0248	ZDHHC9	zinc finger, DHHC-type containing 9	1.67	1.73
TC11003279.hg.1	6.73	6.79	7.5	0.0064	SYTL2	synaptotagmin-like 2	1.64	1.7
TC19002707.hg.1	3.96	4.02	4.7	0.0014	PSG8	pregnancy specific beta-1-glycoprotein 8	1.6	1.67
TC11001450.hg.1	6.09	6.15	6.92	0.0296	PLEKHA7	pleckstrin homology domain containing, family A member 7	1.7	1.77
TC05001295.hg.1	3.46	3.52	4.37	0.0138	FYB	FYN binding protein	1.8	1.88
TC11001132.hg.1	6.53	6.6	7.5	0.0158	VWA5A	von Willebrand factor A domain containing 5A	1.87	1.95
TC19002120.hg.1	4.34	4.41	5.07	0.0051	LINC01535	long intergenic non-protein coding RNA 1535	1.58	1.65
TC14000725.hg.1	5.01	5.08	5.89	0.0321	MIR494	microRNA 494	1.75	1.84
TC01004740.hg.1	11.46	11.53	12.5	0.0051	PIP5K1A	phosphatidylinositol-4-phosphate 5-kinase, type I, alpha	1.96	2.06
TC08001735.hg.1	7.47	7.54	8.37	0.0116	NRBP2	nuclear receptor binding protein 2	1.78	1.87
TC01004752.hg.1	17.28	17.36	20.15	0.0305	SPRR1A	small proline-rich protein 1A	6.91	7.29
TC19002580.hg.1	7.49	7.57	8.82	0.006	LENG8	leukocyte receptor cluster (LRC) member 8	2.37	2.51
TC16001940.hg.1	10.32	10.4	11.17	0.0018	PDXDC2P	pyridoxal-dependent decarboxylase domain containing 2, pseudogene	1.7	1.8
TC06001785.hg.1	4.04	4.14	5.64	0.0203	CRISP3	cysteine-rich secretory protein 3	2.83	3.03
TC08001081.hg.1	5.06	5.16	5.76	0.013	CLU	clusterin	1.52	1.62
TC05000186.hg.1	5.25	5.36	7.38	0.0006	CARD6	caspase recruitment domain family, member 6	4.04	4.36
TC03003085.hg.1	7	7.12	7.71	0.0083	TMCC1	transmembrane and coiled-coil domain family 1	1.51	1.64
TC01004465.hg.1	5.51	5.62	7.46	0.0006	HHLA3	HERV-H LTR-associating 3	3.56	3.86
TC13000899.hg.1	7.07	7.19	7.93	0.0039	GAS6	growth arrest-specific 6	1.67	1.81
TC19002012.hg.1	4.16	4.28	5.09	0.0055	UCA1	urothelial cancer associated 1 (non-protein coding)	1.75	1.9
TC19002708.hg.1	3.89	4.01	5.35	0.0004	PSG1	pregnancy specific beta-1-glycoprotein 1	2.54	2.76
TC01000553.hg.1	6.93	7.07	7.66	0.0073	IPO13	importin 13	1.51	1.66
TC14002312.hg.1	9.88	10.02	10.62	0.0127	KLC1	kinesin light chain 1	1.52	1.67
TC06000046.hg.1	7.25	7.4	8.42	0.0104	LYRM4-AS1	LYRM4 antisense RNA 1	2.04	2.25
TC12000862.hg.1	4.53	4.67	5.63	0.0018	LINC01405	long intergenic non-protein coding RNA 1405	1.94	2.15
TC13000431.hg.1	4.99	5.14	6.23	0.0126	GAS6-AS2	GAS6 antisense RNA 2 (head to head)	2.13	2.37
TC03001128.hg.1	4.25	4.4	5.37	0.0128	EGOT	eosinophil granule ontogeny transcript (non-protein coding)	1.95	2.16
TC16000526.hg.1	5.92	6.08	6.84	0.0008	CES4A	carboxylesterase 4A	1.7	1.89
TC01000344.hg.1	7.28	7.43	8.15	0.0013	DHDDS	dehydrodolichyl diphosphate synthase subunit	1.64	1.83
TC17000877.hg.1	6.17	6.33	7.37	0.0033	SNORD1A	small nucleolar RNA, C/D box 1A	2.06	2.29
TC19000637.hg.1	10.96	11.12	11.93	0.005	CLPTM1	cleft lip and palate associated transmembrane protein 1	1.75	1.96
TC01000938.hg.1	8.28	8.46	9.66	0.0006	SCARNA2	small Cajal body-specific RNA 2	2.31	2.61
TC02000402.hg.1	3.56	3.74	4.41	0.0027	GKN1	gastrokine 1	1.59	1.79
TC19002630.hg.1	11.66	11.84	12.86	0.0005	PSENEN	presenilin enhancer gamma secretase subunit	2.03	2.3
TC16002054.hg.1	6.69	6.88	7.77	0.0151	ATP6V0C	ATPase, H+ transporting, lysosomal 16kDa, V0 subunit c	1.86	2.11
TC08001440.hg.1	7.37	7.56	8.86	0.0289	TP53INP1	tumor protein p53 inducible nuclear protein 1	2.46	2.8
TC19000995.hg.1	10.6	10.79	11.64	0.0138	TMEM259	transmembrane protein 259	1.8	2.06
TC07003024.hg.1	9.78	9.98	10.57	0.0033	STAG3L2	stromal antigen 3-like 2 (pseudogene)	1.51	1.73
TC16000186.hg.1	10.29	10.5	11.1	0.0004	PDXDC1	pyridoxal-dependent decarboxylase domain containing 1	1.51	1.75
TC02000571.hg.1	8.42	8.63	10.28	0.0154	PROM2	prominin 2	3.13	3.62
TC07003013.hg.1	9.44	9.66	10.29	0.0073	STAG3L3	stromal antigen 3-like 3 (pseudogene)	1.55	1.8
TC19002631.hg.1	6.69	6.93	7.67	0.0003	LIN37	lin-37 DREAM MuvB core complex component	1.68	1.97
TC10000115.hg.1	4.04	4.27	5.03	0.0015	OLAH	oleoyl-ACP hydrolase	1.69	1.99
TC0X001286.hg.1	4.39	4.63	6.12	0.0006	AMOT; MIR4329	angiomotin; microRNA 4329	2.81	3.31
TC19002169.hg.1	12.49	12.73	13.67	0.0053	CLPTM1	cleft lip and palate associated transmembrane protein 1	1.93	2.28
TC19002232.hg.1	8.75	9	9.84	0.0028	LENG8	leukocyte receptor cluster (LRC) member 8	1.79	2.13
TC19001584.hg.1	5.13	5.37	6.27	0.0056	PSG9	pregnancy specific beta-1-glycoprotein 9	1.87	2.22
TC01001930.hg.1	5.01	5.27	6.99	0.0008	SLC35F3	solute carrier family 35, member F3	3.3	3.93
TC19001152.hg.1	5.21	5.47	6.78	0.0052	ZNF812P	zinc finger protein 812, pseudogene	2.49	2.97
TC20000962.hg.1	3.29	3.57	4.67	0.0094	CYP24A1	cytochrome P450, family 24, subfamily A, polypeptide 1	2.13	2.59
TC16001190.hg.1	8.85	9.15	10.04	0.0002	ATP6V0D1	ATPase, H+ transporting, lysosomal 38kDa, V0 subunit d1	1.85	2.28
TC11001465.hg.1	7.16	7.46	8.34	0.0052	HPS5; H6PD	Hermansky-Pudlak syndrome 5; hexose-6-phosphate dehydrogenase (glucose 1-dehydrogenase)	1.83	2.26
TC22000702.hg.1	5.02	5.33	5.92	0.0034	APOL2	apolipoprotein L, 2	1.5	1.86
TC19002464.hg.1	5.46	5.78	6.87	0.0049	LINC00665	long intergenic non-protein coding RNA 665	2.13	2.65
TC11001049.hg.1	5.09	5.42	6.72	0.0007	TAGLN	transgelin	2.46	3.08
TC16001933.hg.1	11.43	11.76	13.09	0.0003	ATP6V0D1	ATPase, H+ transporting, lysosomal 38kDa, V0 subunit d1	2.52	3.17
TC07001377.hg.1	5.44	5.78	6.57	0.004	COBL	cordon-bleu WH2 repeat protein	1.72	2.18
TC01002717.hg.1	4.04	4.39	5.38	0.0051	CYP2J2	cytochrome P450, family 2, subfamily J, polypeptide 2	1.99	2.53
TC11000246.hg.1	5.4	5.74	7.25	0.0054	TMEM86A	transmembrane protein 86A	2.84	3.61
TC19000878.hg.1	8.49	8.85	10.23	0.0025	LENG8	leukocyte receptor cluster (LRC) member 8	2.61	3.35
TC02002855.hg.1	3.23	3.64	4.7	0.001	LOC151475	uncharacterized LOC151475	2.08	2.77
TC05000635.hg.1	6.19	6.6	8.17	0.0004	SLC22A5	solute carrier family 22 (organic cation/carnitine transporter), member 5	2.96	3.93
TC04001291.hg.1	3.6	4.08	5.38	0.0008	RP11-727M10.2		2.47	3.44
TC07000899.hg.1	3.74	4.23	5.64	0.0008	MGAM	maltase-glucoamylase	2.66	3.73
TC11001381.hg.1	5.49	6.1	7.86	0.0019	NLRP10	NLR family, pyrin domain containing 10	3.38	5.17
TC06001355.hg.1	7.95	8.57	10.69	0.001	HIST1H4H	histone cluster 1, H4h	4.34	6.67
TC03002067.hg.1	6.02	6.64	7.25	0.0005	ALG3	ALG3, alpha-1,3- mannosyltransferase	1.52	2.34
TC01003193.hg.1	8.81	9.44	11.07	0.0029	HIST2H2BE	histone cluster 2, H2be	3.09	4.77
TC07000385.hg.1	6.05	6.92	9.26	0.0011	ZNF107	zinc finger protein 107	5.07	9.28
TC01003129.hg.1	5.12	6.01	8.83	0.0013	GJA5	gap junction protein alpha 5	7.05	13.11
TC09001204.hg.1	7.66	8.78	9.5	5.37e-05	TMEM2	transmembrane protein 2	1.65	3.58
TC09000038.hg.1	5.78	7.43	8.31	3.14e-05	PDCD1LG2	programmed cell death 1 ligand 2	1.85	5.78
TC01002412.hg.1	10.83	12.6	15.08	0.0008	IFI6	interferon, alpha-inducible protein 6	5.57	19.06
TC17000609.hg.1	11.22	11	12.07	0.0274	Coding
TC15000087.hg.1	3.71	3.3	5.45	0.0275	Coding
TC16000186.hg.1	10.61	10.65	11.36	0.0278	Coding
TC16000524.hg.1	12.49	11.47	14.17	0.028	Coding
TC15002546.hg.1	5.63	5.88	6.66	0.0281	NonCoding
TC19000538.hg.1	11.85	11.51	14.37	0.0281	Coding
TC21000506.hg.1	10.4	10.18	11.21	0.0283	Coding
TC04002095.hg.1	12.59	12.74	14.66	0.0283	NonCoding
TC10001555.hg.1	7.65	6.64	8.75	0.0283	Coding
TC06002168.hg.1	8.74	8.84	9.44	0.0284	Coding
TC19001586.hg.1	13.15	13.11	14.09	0.0285	Coding
TC07001566.hg.1	3.38	3.38	3.98	0.0285	Coding
TC17002899.hg.1	11.65	11.36	12.44	0.0288	Coding
TC20000876.hg.1	16.78	17.07	18.52	0.0288	Coding
TC04001253.hg.1	3.55	3.59	4.64	0.029	Coding
TC0X000530.hg.1	7.97	8.26	8.99	0.0292	Coding
TC15000104.hg.1	3.28	3.39	4.1	0.0295	Coding
TC01003261.hg.1	6.42	6.66	7.98	0.03	Coding
TC06001682.hg.1	4.7	4.53	5.64	0.0301	Coding
TC11000088.hg.1	8.61	8.59	9.43	0.0304	Coding
TC19001895.hg.1	4.27	3.8	5.16	0.0305	Coding
TC07001452.hg.1	6.9	6.64	8.61	0.0306	Coding
TC22000224.hg.1	9.36	9.08	10.22	0.0306	Coding
TC16000789.hg.1	7.49	6.84	8.97	0.0308	Coding
TC17001024.hg.1	5.58	5.21	6.43	0.0308	Coding
TC4_gl000194_random000002.hg.1	7.06	6.39	8.35	0.0309	Coding
TC19002120.hg.1	4.57	4.5	5.23	0.031	NonCoding
TC17002922.hg.1	7.95	7.89	8.77	0.0313	Coding
TC06001876.hg.1	6.78	7.1	8.12	0.0317	Coding
TC02003056.hg.1	5.44	5.14	7.02	0.0319	NonCoding
TC03000862.hg.1	3.7	3.59	4.42	0.0321	Coding
TC11002677.hg.1	7.84	7.4	10.49	0.0321	NonCoding
TC03002108.hg.1	13.3	13.09	14.88	0.0321	Coding
TC15000069.hg.1	5.39	5.25	6.22	0.0322	Coding
TC10001626.hg.1	10.22	10.15	10.98	0.0323	Coding
TC01003325.hg.1	8.1	7.98	9.01	0.0324	Coding
TC19000607.hg.1	4.05	4.02	4.68	0.0328	Coding
TC01001199.hg.1	8.81	7.24	11.14	0.0332	Coding
TC09001340.hg.1	11.33	10.72	12.45	0.0334	Coding
TC12003092.hg.1	5.69	5.41	6.32	0.0335	NonCoding
TC11003437.hg.1	5.77	5.93	6.84	0.0335	Coding
TC12003303.hg.1	3.75	3.72	4.55	0.0337	Coding
TC02002770.hg.1	9.28	9.44	10.16	0.0337	Coding
TC01002948.hg.1	9.78	10.25	11.05	0.0338	Coding
TC05000839.hg.1	10.27	9.78	11.14	0.0338	Coding
TC19001574.hg.1	4.14	3.81	5.34	0.034	Coding
TC21000804.hg.1	5.53	4.73	6.59	0.034	NonCoding
TC19000924.hg.1	6.52	6.73	7.69	0.0343	Coding
TC19002464.hg.1	5.89	5.99	6.91	0.0343	NonCoding
TC15001335.hg.1	4.9	5.1	6.13	0.0343	Coding
TC03001334.hg.1	7.55	7.41	8.21	0.0344	Coding
TC01001317.hg.1	8.41	8.03	9.65	0.0345	Coding
TC22000649.hg.1	5.28	4.99	6.01	0.0347	Coding
TC12000497.hg.1	10.61	10.65	11.81	0.035	Coding
TC11003460.hg.1	7.08	6.43	8.56	0.0352	Coding
TC01001311.hg.1	12.88	12.78	13.88	0.0354	Coding
TC17002605.hg.1	12.6	12.32	13.5	0.0359	NonCoding
TC08000808.hg.1	4.01	3.89	5.22	0.0359	Coding
TC04000470.hg.1	10.06	10.16	11.65	0.0361	Coding
TC16000787.hg.1	9.96	9.65	10.79	0.0363	Coding
TC04000806.hg.1	6.78	6.42	7.83	0.0363	Coding
TC04000319.hg.1	10.03	9.08	11.53	0.0365	Coding
TC20000486.hg.1	8.86	8.29	9.76	0.0365	Coding
TC0X000215.hg.1	3.88	3.98	4.72	0.0365	Coding
TC19001152.hg.1	5.1	5.08	7.41	0.0366	Coding
TC15000080.hg.1	3.67	3.4	5.83	0.0368	Coding
TC19001238.hg.1	11.62	11.74	12.35	0.0368	Coding
TC01002417.hg.1	8.13	8.32	9	0.037	Coding
TC04000420.hg.1	3.59	3.65	5.05	0.0372	Coding
TC10000628.hg.1	5.59	5.41	8.86	0.0373	Coding
TC12000914.hg.1	6.29	5.95	7.09	0.0376	Coding
TC19000405.hg.1	5.51	5.51	6.12	0.0376	Coding
TC19001810.hg.1	4.98	4.96	5.77	0.0379	Coding
TC19001610.hg.1	6.51	6.36	7.33	0.038	Coding
TC01003341.hg.1	7.38	7.39	8.03	0.038	Coding
TC01001197.hg.1	8.18	7.64	10.39	0.0381	Coding
TC01001086.hg.1	9.18	9.01	10.21	0.0382	Coding
TC09001201.hg.1	6.06	5.64	6.9	0.0382	Coding
TC15002008.hg.1	4.83	4.61	5.8	0.0382	Coding
TC16002054.hg.1	6.94	7.12	8.06	0.0385	Coding
TC19000995.hg.1	10.86	10.92	11.64	0.0386	Coding
TC01006319.hg.1	7.65	7.35	8.41	0.0388	Coding
TC08001735.hg.1	7.61	7.7	8.43	0.0389	Coding
TC19000796.hg.1	4.32	4.37	5.04	0.0389	Coding
TC02003138.hg.1	12.7	12.3	13.91	0.039	NonCoding
TC12000159.hg.1	6.73	6.23	7.55	0.0391	Coding
TC0X000645.hg.1	9.24	9.51	10.87	0.0397	Coding
TC01001358.hg.1	8.85	8.39	9.73	0.0403	Coding
TC04002920.hg.1	6.6	6.68	7.29	0.0404	Coding
TC19000274.hg.1	5.56	4.85	6.64	0.0406	Coding
TC21000267.hg.1	6.23	5.62	7.26	0.0407	Coding
TC17002799.hg.1	4.02	3.89	5.12	0.0407	NonCoding
TC0Y000167.hg.1	5.36	5.4	6.06	0.0413	Coding
TC0X000878.hg.1	3.57	3.55	4.68	0.0414	Coding
TC02000064.hg.1	5.76	5.36	8.35	0.0415	Coding
TC17000570.hg.1	12.12	11.82	13.31	0.0416	Coding
TC0X000229.hg.1	4.85	4.62	5.71	0.0418	Coding
TC15000086.hg.1	3.49	3.42	4.53	0.0421	Coding
TC07002868.hg.1	10.28	10.28	10.88	0.0422	NonCoding
TC0X000264.hg.1	6.27	6.26	6.95	0.0423	Coding
TC14001064.hg.1	8.6	8.63	10.01	0.0425	Coding
TC01004740.hg.1	11.84	11.55	12.47	0.0425	NonCoding
TC01001364.hg.1	12.51	12.23	13.12	0.0426	Coding
TC11003279.hg.1	6	6.4	9.19	0.0427	NonCoding
TC10000093.hg.1	6.71	6.17	7.8	0.043	Coding
TC15000096.hg.1	3.36	3.3	4.2	0.0431	Coding
TC04000282.hg.1	11.84	11.11	12.96	0.0431	Coding
TC15000068.hg.1	4.38	4.26	5.11	0.0433	Coding
TC15002642.hg.1	7.55	7.18	8.23	0.0435	NonCoding
TC09000965.hg.1	7.87	7.39	9.79	0.044	Coding
TC12001536.hg.1	16.72	16.77	18.83	0.044	Coding
TC20000960.hg.1	3.92	3.73	5.2	0.0442	Coding
TC11001465.hg.1	7.42	7.33	8.12	0.0445	Coding
TC19000209.hg.1	6.21	6.13	7.03	0.0445	Coding
TC17_ctg5_hap1000011.hg.1	5.24	5.02	5.91	0.0449	Coding
TC15000861.hg.1	6.83	6.66	7.72	0.045	Coding
TC15000083.hg.1	3.45	3.24	5.1	0.045	Coding
TC15001651.hg.1	5.9	5.31	6.81	0.0452	Coding
TC11002165.hg.1	12.31	12.52	13.16	0.0456	Coding
TC01002352.hg.1	6.38	6.37	7.13	0.0458	Coding
TC15000059.hg.1	3.8	3.6	4.79	0.0458	Coding
TC11002162.hg.1	5.25	5.22	6.91	0.0459	Coding
TC15000111.hg.1	3.57	3.18	5.61	0.0459	Coding
TC11002375.hg.1	12.56	12.04	13.52	0.0461	Coding
TC01005831.hg.1	5.74	5.8	8.22	0.0461	NonCoding
TC06000526.hg.1	4.35	4.19	5.25	0.0462	Coding
TC03001427.hg.1	7.38	7.16	8.05	0.0462	Coding
TC19000343.hg.1	7.02	6.83	8.38	0.0463	Coding
TC07001640.hg.1	4.65	4.56	5.26	0.0464	Coding
TC02002429.hg.1	7.22	7.16	7.93	0.0465	Coding
TC10002938.hg.1	8.7	8.55	9.8	0.0466	Coding
TC04001583.hg.1	9.55	9.61	10.56	0.0471	Coding
TC11002410.hg.1	7.09	7.03	8.87	0.0471	Coding
TC01000034.hg.1	5.19	5.24	5.84	0.0472	Coding
TC01005282.hg.1	4.68	4.59	5.94	0.0475	NonCoding
TC15000052.hg.1	6.28	6.42	7.97	0.0476	Coding
TC20000244.hg.1	5.64	5.81	6.89	0.0477	Coding
TC11000467.hg.1	6.82	6.72	8.52	0.0478	Coding
TC08002144.hg.1	4.78	4.54	6.77	0.048	NonCoding
TC03003365.hg.1	4.68	3.89	7.41	0.0482	Coding
TC01000360.hg.1	5.38	5.31	6.01	0.0485	Coding
TC18000229.hg.1	3.53	3.52	4.4	0.0486	Coding
TC17000740.hg.1	7.78	7.47	8.63	0.0486	Coding
TC6_cox_hap2000026.hg.1	6.64	6.31	7.24	0.0492	Coding
TC06002625.hg.1	4.09	3.95	5.01	0.0494	NonCoding
TC0X000744.hg.1	10.21	9.59	11.66	0.0495	Coding
TC16000529.hg.1	9.61	9.36	10.26	0.0496	Coding
TC16001581.hg.1	4.77	4.46	5.58	0.0498	NonCoding
TC01002240.hg.1	4.71	4.67	5.85	0.0504	Coding
TC11000032.hg.1	6.4	6.21	7.57	0.0506	Coding
TC19002641.hg.1	5.74	5.96	7.04	0.0507	Coding
TC01003699.hg.1	8.6	8.48	9.27	0.0508	Coding
TC01003259.hg.1	6.99	5.84	9.59	0.0509	Coding
TC03001502.hg.1	5	4.58	5.69	0.0509	Coding
TC03003085.hg.1	7.42	7.35	8.21	0.0509	NonCoding
TC14002296.hg.1	8.18	7.69	9.02	0.0509	Coding
TC01001678.hg.1	5.58	5.22	6.78	0.0514	Coding
TC19001196.hg.1	5.1	5.06	5.75	0.0515	Coding
TC08002263.hg.1	6.39	6.37	9.1	0.0518	NonCoding
TC19001802.hg.1	8.23	8.09	9.25	0.0518	Coding
TC09001785.hg.1	9.21	8.92	10.72	0.0524	NonCoding
TC06001750.hg.1	7.45	7.49	9.32	0.0527	Coding
TC19001812.hg.1	6.53	6.26	7.69	0.0528	Coding
TC10000468.hg.1	9.28	9.21	9.87	0.0529	Coding
TC16001157.hg.1	5.98	6.24	7.32	0.0529	Coding
TC01001513.hg.1	8.24	8.25	9.35	0.0532	Coding
TC03002632.hg.1	4.38	3.86	5.95	0.0533	NonCoding
TC11001245.hg.1	5.75	5.71	6.44	0.0536	Coding
TC6_apd_hap1000019.hg.1	6.64	6.32	7.23	0.0537	Coding
TC08002073.hg.1	2.69	2.92	3.75	0.0539	NonCoding
TC14002202.hg.1	8.07	7.89	9.6	0.0539	Coding
TC15000102.hg.1	3.47	3.37	4.09	0.0542	Coding
TC06002157.hg.1	14.2	14	14.93	0.0542	Coding
TC01000549.hg.1	8.32	8.3	8.92	0.0544	Coding
TC11000628.hg.1	11.5	10.46	13.36	0.0549	Coding
TC05002968.hg.1	3.62	3.78	4.77	0.055	NonCoding
TC14000725.hg.1	5.3	5.46	6.4	0.0554	Coding
TC0X001393.hg.1	6.01	5.88	8.39	0.0558	Coding
TC02000571.hg.1	8.93	9.09	10.19	0.0561	Coding
TC01002681.hg.1	9.17	8.89	9.95	0.0561	Coding
TC01000070.hg.1	9.22	8.92	10.31	0.0565	Coding
TC15001274.hg.1	3.94	3.86	5.53	0.0565	Coding
TC03000867.hg.1	6.57	6.69	7.7	0.0566	Coding
TC01004511.hg.1	7.66	7.96	12.09	0.0567	NonCoding
TC19001466.hg.1	6.5	6.68	7.33	0.0567	Coding
TC11001132.hg.1	7.3	7.17	8.1	0.0568	Coding
TC11000734.hg.1	7.66	7.47	8.47	0.0571	Coding
TC01002471.hg.1	6.33	6.16	7.55	0.0579	Coding
TC01002260.hg.1	6.8	6.46	8.07	0.058	Coding
TC05000831.hg.1	8.86	8.72	9.58	0.058	Coding
TC19001367.hg.1	9.36	8.93	10.98	0.0581	Coding
TC19001899.hg.1	6.53	6.41	7.64	0.0583	Coding
TC08001081.hg.1	5.41	5.49	6.25	0.0587	Coding
TC05001295.hg.1	3.64	3.66	4.57	0.0587	Coding
TC19001148.hg.1	8.22	7.99	9.28	0.0593	Coding
TC05001676.hg.1	8.97	9.1	10.85	0.0595	Coding
TC19001796.hg.1	7.37	7.41	8.2	0.0598	Coding
TC11000399.hg.1	8.55	8.31	9.14	0.06	Coding
TC12001246.hg.1	4.33	4.38	5.28	0.0603	Coding
TC19000584.hg.1	8.93	9.13	11.52	0.0604	Coding
TC12003274.hg.1	3.51	3.6	5.54	0.0608	Coding
TC05001268.hg.1	7.31	7.6	8.48	0.0617	Coding
TC01001254.hg.1	12.43	12.39	13.89	0.0618	Coding
TC15000113.hg.1	3.25	3.1	4.33	0.0619	Coding
TC01000394.hg.1	8.37	8.37	9.08	0.0623	Coding
TC14000972.hg.1	8.6	8.57	9.26	0.063	Coding
TC01002692.hg.1	5.68	5.38	6.48	0.0636	Coding
TC19002252.hg.1	6.06	6.07	6.83	0.0642	NonCoding
TC02001038.hg.1	7.5	7.51	8.36	0.0651	Coding
TC19000174.hg.1	4.4	4.24	5.8	0.0652	Coding
TC01003266.hg.1	4.25	4.21	4.87	0.0659	Coding
TC16001140.hg.1	6.84	6.62	7.46	0.0666	Coding
TC17002850.hg.1	6.4	6.07	7.32	0.0666	Coding
TC19002683.hg.1	5.91	5.77	6.75	0.0667	Coding
TC01003248.hg.1	6.29	5.98	7.3	0.0674	Coding
TC0X000571.hg.1	12.02	12.1	14.46	0.0676	Coding
TC05001989.hg.1	12.3	12.02	13.42	0.0677	Coding
TC05000343.hg.1	9.55	9.4	10.82	0.0682	Coding
TC10000428.hg.1	10.29	10.44	11.36	0.0686	Coding
TC10000582.hg.1	8.59	8.6	9.58	0.0686	Coding
TC12003275.hg.1	3.42	3.57	4.89	0.0689	Coding
TC01002384.hg.1	6.19	6.02	7.35	0.0692	Coding
TC12000182.hg.1	12.25	12.64	14.68	0.0695	Coding
TC19001560.hg.1	3.78	3.52	4.92	0.0702	Coding
TC02002229.hg.1	9.1	9.07	9.71	0.0704	Coding
TC02000207.hg.1	5.96	6.1	7.8	0.0715	Coding
TC10002266.hg.1	8.19	7.91	9.13	0.0719	NonCoding
TC0X001355.hg.1	9.83	9.97	10.83	0.072	Coding
TC07000521.hg.1	8.63	8.7	9.7	0.0721	Coding
TC22000682.hg.1	9.4	9.24	10.23	0.0729	Coding
TC20000900.hg.1	7.18	7.33	8.25	0.0749	Coding
TC0X001399.hg.1	6.16	6.27	7.26	0.0753	Coding
TC19001358.hg.1	3.5	3.4	4.14	0.0756	Coding
TC06002124.hg.1	4.04	4.07	4.74	0.0756	Coding
TC01001950.hg.1	7.16	7.21	8.42	0.0757	Coding
TC11002135.hg.1	7.01	6.86	7.81	0.0769	Coding
TC06001785.hg.1	3.09	3.32	7.29	0.0773	Coding
TC01001372.hg.1	6.36	6.3	7.86	0.0776	Coding
TC03000880.hg.1	4.03	3.96	4.79	0.0779	Coding
TC17001574.hg.1	5.07	4.88	5.78	0.0787	Coding
TC01000873.hg.1	5.66	5.78	7.13	0.0789	Coding
TC15000094.hg.1	3.52	3.41	5.24	0.0793	Coding
TC19000130.hg.1	5.77	5.64	6.39	0.0794	Coding
TC01000022.hg.1	6.26	6.07	7.06	0.0797	Coding
TC07002985.hg.1	8.97	8.7	10.77	0.0803	NonCoding
TC17001092.hg.1	8.39	8.24	9.09	0.0806	Coding
TC19001773.hg.1	5.45	5.11	6.61	0.0808	Coding
TC05001949.hg.1	5.39	5.24	6.1	0.0808	Coding
TC11002483.hg.1	13.16	13.16	14.58	0.0814	NonCoding
TC17000543.hg.1	5.86	5.92	6.6	0.082	Coding
TC01005849.hg.1	7.99	7.99	8.66	0.0852	NonCoding
TC19000214.hg.1	4.52	4.38	6.05	0.086	Coding
TC01000987.hg.1	9.9	9.89	10.68	0.0874	Coding
TC06002689.hg.1	6.95	7.02	8.34	0.0895	NonCoding
TC0X000771.hg.1	8.98	8.89	9.89	0.0913	Coding

## Sheet: downregulated genes  paraclone
ID	H Avg (log2)	M Avg (log2)	P Avg (log2)	colony F-Test	Gene Symbol	Description	P vs M Fold Change	P vs H Fold Change
TC04001516.hg.1	11.13	11.7	7.37	1.58e-05	CCNA2	cyclin A2	-20.09	-13.53
TC17002618.hg.1	10.75	10.91	6.67	0.0005	TOP2A	topoisomerase (DNA) II alpha	-18.8	-16.89
TC10001756.hg.1	11.61	11.95	7.81	0.0004	MKI67	marker of proliferation Ki-67	-17.62	-13.92
TC01006023.hg.1	11.74	12.34	8.34	0.0006	ASPM	abnormal spindle microtubule assembly	-16.05	-10.58
TC10000659.hg.1	9.65	10.44	6.52	3.58e-05	KIF11	kinesin family member 11	-15.14	-8.72
TC14001155.hg.1	10.02	10.83	6.93	2.22e-05	DLGAP5	discs, large (Drosophila) homolog-associated protein 5	-14.97	-8.49
TC06001342.hg.1	8	8.24	4.38	1.42e-05	HIST1H3B	histone cluster 1, H3b	-14.48	-12.24
TC15000306.hg.1	10.05	10.3	6.48	0.0002	NUSAP1	nucleolar and spindle associated protein 1	-14.14	-11.9
TC17001462.hg.1	11.06	11.47	7.67	0.0007	TOP2A	topoisomerase (DNA) II alpha	-13.94	-10.46
TC01001791.hg.1	8.92	9.32	5.69	8.41e-06	CENPF	centromere protein F	-12.41	-9.44
TC01005350.hg.1	12.8	13.02	9.43	9.65e-05	STMN1	stathmin 1	-12.11	-10.34
TC04000155.hg.1	8.88	9.83	6.4	3.38e-05	NCAPG	non-SMC condensin I complex subunit G	-10.75	-5.57
TC06001427.hg.1	12.27	12.44	9.07	0.0012	HIST1H3I	histone cluster 1, H3i	-10.32	-9.18
TC06000168.hg.1	13.7	13.31	9.99	0.0003	HIST1H1E	histone cluster 1, H1e	-10	-13.13
TC06001429.hg.1	6.98	8.16	4.9	9.12e-06	HIST1H3J	histone cluster 1, H3j	-9.59	-4.23
TC10000664.hg.1	7.79	8.95	5.75	0.0001	CEP55	centrosomal protein 55kDa	-9.2	-4.11
TC06000166.hg.1	10.34	10.85	7.66	0.0094	HIST1H4C	histone cluster 1, H4c	-9.15	-6.4
TC14000316.hg.1	8.91	9.35	6.16	2.05e-06	CDKN3	cyclin-dependent kinase inhibitor 3	-9.11	-6.7
TC07000235.hg.1	12.8	14.18	11.01	0.0232	ANLN	anillin actin binding protein	-9.01	-3.46
TC16000258.hg.1	10.74	11.39	8.24	5.68e-05	PLK1	polo-like kinase 1	-8.93	-5.65
TC11000482.hg.1	6.86	8.23	5.18	0.0003	FAM111B	family with sequence similarity 111, member B	-8.29	-3.22
TC05002418.hg.1	11.59	12.16	9.12	0.0001	CCNB1	cyclin B1	-8.25	-5.56
TC01003085.hg.1	8.35	9.29	6.28	7.01e-05	FAM72D	family with sequence similarity 72, member D	-8.1	-4.22
TC06000173.hg.1	11.1	11.46	8.45	0.0003	HIST1H2AE	histone cluster 1, H2ae	-8.05	-6.27
TC0X000574.hg.1	7.17	7.8	4.8	0.0006	DOCK11	dedicator of cytokinesis 11	-8.01	-5.18
TC08001086.hg.1	7.84	8.98	5.99	0.0008	PBK	PDZ binding kinase	-7.95	-3.59
TC18000006.hg.1	8.69	9.51	6.53	0.0002	TYMS	thymidylate synthetase	-7.91	-4.48
TC18000009.hg.1	7.86	8.33	5.36	1.42e-05	NDC80	NDC80 kinetochore complex component	-7.83	-5.65
TC01003679.hg.1	8.2	9.19	6.22	6.32e-05	KIF14	kinesin family member 14	-7.82	-3.93
TC02002217.hg.1	8.71	9.27	6.32	2.87e-06	CKAP2L	cytoskeleton associated protein 2-like	-7.71	-5.23
TC08000213.hg.1	7.87	9.15	6.2	4.94e-05	ESCO2	establishment of sister chromatid cohesion N-acetyltransferase 2	-7.71	-3.19
TC02002204.hg.1	8.6	9.54	6.63	6.41e-06	BUB1	BUB1 mitotic checkpoint serine/threonine kinase	-7.49	-3.92
TC16001373.hg.1	8.25	6.92	4.02	0.0067	MSLN	mesothelin	-7.46	-18.71
TC01003662.hg.1	9.14	10.03	7.13	0.0036	ASPM	abnormal spindle microtubule assembly	-7.46	-4.01
TC10000373.hg.1	8.12	8.54	5.68	0.0003	CDK1	cyclin-dependent kinase 1	-7.25	-5.41
TC05000298.hg.1	10.28	10.92	8.08	0.0001	CCNB1	cyclin B1	-7.16	-4.59
TC17000718.hg.1	10.06	10.86	8.05	0.0008	PRR11	proline rich 11	-7.03	-4.03
TC06000761.hg.1	8.2	9.09	6.28	0.0003	TTK	TTK protein kinase	-7.02	-3.79
TC12001614.hg.1	8.22	8.39	5.59	0.0004	PRIM1	primase, DNA, polypeptide 1 (49kDa)	-6.93	-6.19
TC06001302.hg.1	11.25	11.48	8.69	0.0003	DEK	DEK proto-oncogene	-6.89	-5.9
TC01002766.hg.1	7.97	8.56	5.79	8.61e-05	DEPDC1	DEP domain containing 1	-6.84	-4.53
TC12002967.hg.1	11.56	12.37	9.64	0.001	NAP1L1	nucleosome assembly protein 1-like 1	-6.64	-3.79
TC01001430.hg.1	7.64	8.22	5.5	0.0003	NUF2	NUF2, NDC80 kinetochore complex component	-6.57	-4.41
TC03000873.hg.1	9.74	10.5	7.79	9.12e-05	SMC4	structural maintenance of chromosomes 4	-6.55	-3.89
TC04002654.hg.1	9.02	10.65	7.95	0.0001	CENPE	centromere protein E	-6.5	-2.11
TC13001407.hg.1	15.62	16.17	13.47	9.48e-05	HMGB1	high mobility group box 1	-6.49	-4.43
TC04001436.hg.1	8.63	9.9	7.2	0.0011	CENPE	centromere protein E	-6.49	-2.69
TC06001428.hg.1	5.54	6.26	3.57	0.0002	HIST1H4L	histone cluster 1, H4l	-6.48	-3.92
TC14001992.hg.1	10.48	11.14	8.45	0.0006	MIS18BP1	MIS18 binding protein 1	-6.44	-4.07
TC09002074.hg.1	10.66	11.84	9.16	0.0022	CKS2	CDC28 protein kinase regulatory subunit 2	-6.42	-2.84
TC15000223.hg.1	9.89	10.52	7.85	0.0001	ARHGAP11A	Rho GTPase activating protein 11A	-6.38	-4.11
TC20001661.hg.1	10.23	11.17	8.52	0.0005	AURKA	aurora kinase A	-6.29	-3.27
TC01000545.hg.1	8.96	9.77	7.12	1.74e-05	CDC20	cell division cycle 20	-6.25	-3.57
TC09000415.hg.1	9.68	10.73	8.09	0.0013	CKS2	CDC28 protein kinase regulatory subunit 2	-6.23	-3.01
TC05000907.hg.1	8.13	8.67	6.06	0.0001	HMMR	hyaluronan-mediated motility receptor (RHAMM)	-6.14	-4.21
TC06002644.hg.1	16.04	15.76	13.15	0.0002	HIST1H4E	histone cluster 1, H4e	-6.11	-7.41
TC20000198.hg.1	11.43	11.85	9.24	0.0001	TPX2	TPX2, microtubule-associated	-6.1	-4.56
TC11001517.hg.1	7.8	8.34	5.73	0.0004	KIF18A	kinesin family member 18A	-6.08	-4.19
TC01006091.hg.1	8.57	8.55	5.95	0.0007	NEK2	NIMA-related kinase 2	-6.06	-6.17
TC15000638.hg.1	10.55	11.6	9	0.0007	KIF23	kinesin family member 23	-6.06	-2.94
TC06003166.hg.1	12.34	12.98	10.41	0.0175	ACAT2	acetyl-CoA acetyltransferase 2	-5.95	-3.8
TC05000697.hg.1	8.86	8.72	6.16	0.0002	KIF20A	kinesin family member 20A	-5.91	-6.47
TC06001424.hg.1	11.46	11.16	8.63	0.0013	HIST1H4K	histone cluster 1, H4k	-5.77	-7.11
TC20000822.hg.1	9.09	9.12	6.6	0.0003	RBL1	retinoblastoma-like 1	-5.73	-5.6
TC10000098.hg.1	7.06	8.33	5.83	0.002	MCM10	minichromosome maintenance 10 replication initiation factor	-5.66	-2.34
TC05000604.hg.1	8.35	8.45	5.95	7.06e-06	LMNB1	lamin B1	-5.65	-5.25
TC15000290.hg.1	8.46	9.28	6.83	3.89e-05	CASC5	cancer susceptibility candidate 5	-5.46	-3.09
TC15001858.hg.1	9.19	9.36	6.94	3.12e-05	PRC1	protein regulator of cytokinesis 1	-5.36	-4.78
TC13000468.hg.1	7.72	8.5	6.08	0.0002	SKA3	spindle and kinetochore associated complex subunit 3	-5.35	-3.11
TC04002311.hg.1	7.95	8.36	5.95	0.0134	PALLD	palladin, cytoskeletal associated protein	-5.34	-4.01
TC11002850.hg.1	8.32	9.42	7.02	0.0045	DYNC2H1	dynein, cytoplasmic 2, heavy chain 1	-5.27	-2.46
TC15000850.hg.1	7.94	8.23	5.85	1.57e-05	TICRR	TOPBP1-interacting checkpoint and replication regulator	-5.21	-4.25
TC02002516.hg.1	11.7	11.92	9.55	3.9e-05	HMGB1P4	high mobility group box 1 pseudogene 4	-5.15	-4.43
TC15002760.hg.1	10.02	10.52	8.16	8.65e-05	ARHGAP11B	Rho GTPase activating protein 11B	-5.14	-3.62
TC02003690.hg.1	13.54	14.62	12.28	0.0008	HAT1	histone acetyltransferase 1	-5.09	-2.4
TC09000526.hg.1	9.58	10.29	7.94	0.0018	SMC2	structural maintenance of chromosomes 2	-5.07	-3.11
TC02001035.hg.1	7.51	7.44	5.12	0.0033	CDCA7	cell division cycle associated 7	-4.99	-5.23
TC01001767.hg.1	7.83	8.42	6.1	0.002	DTL	denticleless E3 ubiquitin protein ligase homolog (Drosophila)	-4.99	-3.33
TC06001348.hg.1	8.82	8.68	6.37	6.69e-05	HIST1H4D	histone cluster 1, H4d	-4.97	-5.5
TC15000606.hg.1	12.12	13.13	10.82	0.0421	HACD3	3-hydroxyacyl-CoA dehydratase 3	-4.95	-2.46
TC04000645.hg.1	7.98	8.81	6.51	3.74e-05	PLK4	polo-like kinase 4	-4.9	-2.77
TC20000320.hg.1	8.45	8.88	6.59	1.45e-05	MYBL2	v-myb avian myeloblastosis viral oncogene homolog-like 2	-4.89	-3.64
TC14000608.hg.1	9.29	10.27	7.98	0.0005	VRK1	vaccinia related kinase 1	-4.89	-2.49
TC01004531.hg.1	5.7	7.2	4.93	0.0005	CCDC18	coiled-coil domain containing 18	-4.83	-1.7
TC08000196.hg.1	7.53	8.07	5.81	1.78e-05	CDCA2	cell division cycle associated 2	-4.81	-3.31
TC20000592.hg.1	9.15	9.63	7.37	0.0006	PCNA	proliferating cell nuclear antigen	-4.81	-3.43
TC03001227.hg.1	7.81	8.3	6.05	7.22e-06	SGOL1	shugoshin-like 1 (S. pombe)	-4.77	-3.39
TC01002500.hg.1	6.22	7.82	5.57	0.0049	CLSPN	claspin	-4.74	-1.57
TC13000111.hg.1	6.97	7.85	5.62	4.84e-05	BRCA2	breast cancer 2, early onset	-4.71	-2.56
TC17001769.hg.1	7.82	8.49	6.26	0.0004	BRIP1	BRCA1 interacting protein C-terminal helicase 1	-4.7	-2.94
TC10000673.hg.1	7.52	8.22	5.99	0.001	HELLS	helicase, lymphoid-specific	-4.69	-2.89
TC06001343.hg.1	6.78	7.18	4.95	0.0007	HIST1H2AB	histone cluster 1, H2ab	-4.69	-3.57
TC09001457.hg.1	9.18	9.66	7.43	8.7e-05	CTNNAL1	catenin (cadherin-associated protein), alpha-like 1	-4.68	-3.37
TC11002851.hg.1	7.39	8.56	6.34	0.0016	DYNC2H1	dynein, cytoplasmic 2, heavy chain 1	-4.65	-2.07
TC09000395.hg.1	8.02	8.61	6.39	0.0001	CDC20P1	cell division cycle 20 pseudogene 1	-4.64	-3.09
TC15000337.hg.1	8.09	8.19	5.99	0.0044	WDR76	WD repeat domain 76	-4.61	-4.29
TC12000761.hg.1	9.83	10.04	7.84	0.0001	TMPO	thymopoietin	-4.58	-3.98
TC13001534.hg.1	9.28	10.13	7.94	0.0057	DIAPH3	diaphanous-related formin 3	-4.58	-2.53
TC12000974.hg.1	8.83	8.96	6.76	0.0001	KNTC1	kinetochore associated 1	-4.57	-4.18
TC10002078.hg.1	9.33	9.89	7.71	0.0006	TFAM	transcription factor A, mitochondrial	-4.54	-3.09
TC05001408.hg.1	7.83	8.51	6.34	0.0001	CENPK	centromere protein K	-4.52	-2.81
TC05003257.hg.1	7.11	6.87	4.69	0.0001	CDC25C	cell division cycle 25C	-4.52	-5.34
TC08001584.hg.1	8.14	8.77	6.61	2.64e-05	ATAD2	ATPase family, AAA domain containing 2	-4.49	-2.88
TC07000562.hg.1	7.74	7.14	4.98	0.0096	PEG10	paternally expressed 10	-4.49	-6.8
TC12001106.hg.1	8.12	8.62	6.48	0.0002	FOXM1	forkhead box M1	-4.4	-3.11
TC15000449.hg.1	8.43	8.57	6.44	0.0004	CCNB2	cyclin B2	-4.37	-3.96
TC17002645.hg.1	7.54	8.29	6.17	0.0001	BRCA1	breast cancer 1, early onset	-4.35	-2.59
TC13000715.hg.1	15.32	15.65	13.53	4.86e-05	HNRNPA3P5	heterogeneous nuclear ribonucleoprotein A3 pseudogene 5	-4.35	-3.47
TC14001154.hg.1	8.67	9.2	7.08	0.0001	WDHD1	WD repeat and HMG-box DNA binding protein 1	-4.34	-3.01
TC01001976.hg.1	6.4	7.21	5.1	0.0027	EXO1	exonuclease 1	-4.33	-2.48
TC13001100.hg.1	10.86	11.45	9.34	0.0487	CKAP2	cytoskeleton associated protein 2	-4.32	-2.87
TC02002376.hg.1	8.6	8.98	6.87	0.0066	MCM6	minichromosome maintenance complex component 6	-4.31	-3.32
TC10002226.hg.1	7.06	7.52	5.42	0.0011	HELLS	helicase, lymphoid-specific	-4.3	-3.12
TC03001632.hg.1	7.18	8.36	6.26	1.48e-05	KIAA1524	KIAA1524	-4.29	-1.89
TC07002047.hg.1	6.17	7.18	5.09	0.0014	XRCC2	X-ray repair complementing defective repair in Chinese hamster cells 2	-4.27	-2.12
TC12000062.hg.1	6.63	7.17	5.07	5.59e-06	RAD51AP1	RAD51 associated protein 1	-4.26	-2.95
TC02000582.hg.1	7.21	7.69	5.61	0.0004	NCAPH	non-SMC condensin I complex subunit H	-4.21	-3.03
TC10002200.hg.1	9.98	10.46	8.39	0.0003	KIF20B	kinesin family member 20B	-4.21	-3
TC15000846.hg.1	8.26	8.72	6.65	0.0014	FANCI	Fanconi anemia complementation group I	-4.21	-3.07
TC09000207.hg.1	9.63	10.22	8.16	2.81e-05	MELK	maternal embryonic leucine zipper kinase	-4.17	-2.76
TC17000355.hg.1	7.28	7.92	5.88	2.24e-05	ATAD5	ATPase family, AAA domain containing 5	-4.09	-2.63
TC16001083.hg.1	7.69	8.3	6.27	0.0005	SHCBP1	SHC SH2-domain binding protein 1	-4.09	-2.69
TC06001147.hg.1	10.76	11.35	9.33	0.0094	ACAT2	acetyl-CoA acetyltransferase 2	-4.06	-2.7
TC03000930.hg.1	9.34	10.31	8.29	0.0047	ECT2	epithelial cell transforming 2	-4.05	-2.06
TC17000495.hg.1	7.32	8.3	6.29	0.002	CDC6	cell division cycle 6	-4.02	-2.04
TC01002916.hg.1	7.82	8.88	6.88	0.0004	SASS6	SAS-6 centriolar assembly protein	-4	-1.93
TC17001745.hg.1	10.89	11.08	9.09	0.0003	SKA2	spindle and kinetochore associated complex subunit 2	-3.98	-3.5
TC04001741.hg.1	8	7.81	5.82	5.8e-05	HMGB2	high mobility group box 2	-3.98	-4.54
TC02002745.hg.1	7.6	7.61	5.62	0.0008	BARD1	BRCA1 associated RING domain 1	-3.97	-3.95
TC0X000681.hg.1	15.77	15.95	13.97	9.05e-05	HNRNPA3P3	heterogeneous nuclear ribonucleoprotein A3 pseudogene 3	-3.94	-3.48
TC11000963.hg.1	7.77	8.73	6.77	0.0026	DYNC2H1	dynein, cytoplasmic 2, heavy chain 1	-3.88	-2
TC12001756.hg.1	6.82	7.62	5.67	0.0058	E2F7	E2F transcription factor 7	-3.88	-2.22
TC06000073.hg.1	9	10	8.05	0.021	PAK1IP1	PAK1 interacting protein 1	-3.87	-1.94
TC02000057.hg.1	7.13	7.76	5.81	0.0009	RRM2	ribonucleotide reductase M2	-3.85	-2.48
TC02000969.hg.1	7.14	7.61	5.67	0.0066	LOC100996579	uncharacterized LOC100996579	-3.84	-2.77
TC06001341.hg.1	4.68	5.14	3.22	0.0054	HIST1H4B	histone cluster 1, H4b	-3.81	-2.75
TC01000563.hg.1	7.7	7.63	5.7	8.84e-05	KIF2C	kinesin family member 2C	-3.8	-3.98
TC02002886.hg.1	7.7	8.05	6.13	0.0002	HJURP	Holliday junction recognition protein	-3.78	-2.97
TC01000346.hg.1	10.34	10.4	8.48	0.0005	HMGN2	high mobility group nucleosomal binding domain 2	-3.78	-3.63
TC05000928.hg.1	7.08	8.22	6.31	0.0001	SPDL1	spindle apparatus coiled-coil protein 1	-3.77	-1.71
TC11003482.hg.1	8.31	9.23	7.33	0.0006	SLC43A3	solute carrier family 43, member 3	-3.76	-1.98
TC17001542.hg.1	10.42	10.48	8.57	0.0004	HMGN2P15	high mobility group nucleosomal binding domain 2 pseudogene 15	-3.75	-3.62
TC17002457.hg.1	8.62	9.93	8.03	0.0006	C1QBP	complement component 1, q subcomponent binding protein	-3.73	-1.51
TC12002970.hg.1	7.23	7.99	6.09	0.0072	E2F7	E2F transcription factor 7	-3.72	-2.2
TC06000265.hg.1	6.87	8.03	6.15	0.0013	HIST1H2BM	histone cluster 1, H2bm	-3.68	-1.65
TC01003174.hg.1	6.86	7.28	5.4	0.0015	FAM72C	family with sequence similarity 72, member C	-3.68	-2.76
TC03002080.hg.1	10.26	10.71	8.84	0.001	TRA2B	transformer 2 beta homolog (Drosophila)	-3.66	-2.69
TC12001298.hg.1	11.58	12.38	10.52	0.0205	LDHB	lactate dehydrogenase B	-3.65	-2.08
TC04001087.hg.1	6.83	7.08	5.22	0.0186	MIR573	microRNA 573	-3.63	-3.05
TC13000119.hg.1	8.07	8.89	7.03	0.0003	RFC3	replication factor C subunit 3	-3.63	-2.06
TC07001184.hg.1	8.02	8.38	6.53	0.0002	CDCA7L	cell division cycle associated 7-like	-3.6	-2.8
TC04000874.hg.1	7.84	7.93	6.09	1.01e-05	NEIL3	nei-like DNA glycosylase 3	-3.58	-3.36
TC04001507.hg.1	7.39	7.92	6.08	5.27e-05	MAD2L1	MAD2 mitotic arrest deficient-like 1 (yeast)	-3.58	-2.48
TC14001085.hg.1	8.71	9.27	7.44	0.0002	MIS18BP1	MIS18 binding protein 1	-3.56	-2.4
TC01003702.hg.1	6.12	6.93	5.1	6.41e-05	UBE2T	ubiquitin conjugating enzyme E2T	-3.55	-2.03
TC13000309.hg.1	12.42	12.39	10.56	0.0013	PTMAP5	prothymosin, alpha pseudogene 5	-3.54	-3.61
TC10000644.hg.1	9.17	9.88	8.06	0.003	KIF20B	kinesin family member 20B	-3.52	-2.16
TC01003194.hg.1	7.17	7.34	5.52	6.03e-05	HIST2H2AB	histone cluster 2, H2ab	-3.52	-3.14
TC06000015.hg.1	8.6	8.73	6.92	3.28e-05	HMGN2P28	high mobility group nucleosomal binding domain 2 pseudogene 28	-3.52	-3.2
TC01001045.hg.1	7.65	8.08	6.28	0.0008	FAM72B	family with sequence similarity 72, member B	-3.5	-2.59
TC11003288.hg.1	5.87	7.07	5.27	0.0032	CHORDC1	cysteine and histidine rich domain containing 1	-3.49	-1.52
TC20001115.hg.1	10.89	11.71	9.91	0.0029	SNRPB2	small nuclear ribonucleoprotein polypeptide B	-3.49	-1.97
TC06000178.hg.1	5.67	6.12	4.32	0.0088	HIST1H2BI	histone cluster 1, H2bi	-3.49	-2.54
TC04002612.hg.1	14.27	14.9	13.1	0.0026	HNRNPDL	heterogeneous nuclear ribonucleoprotein D like	-3.49	-2.26
TC09000925.hg.1	7.87	7.73	5.93	4.02e-05	PSIP1	PC4 and SFRS1 interacting protein 1	-3.47	-3.82
TC02003219.hg.1	9.9	10.42	8.63	0.0003	MSH2	mutS homolog 2	-3.47	-2.42
TC20000384.hg.1	13.58	14.72	12.92	0.0013	CSE1L	CSE1 chromosome segregation 1-like (yeast)	-3.47	-1.58
TC12000082.hg.1	9.85	9.72	7.94	0.0011	NCAPD2	non-SMC condensin I complex subunit D2	-3.43	-3.75
TC01000575.hg.1	8.61	9.03	7.26	0.0015	NASP	nuclear autoantigenic sperm protein (histone-binding)	-3.43	-2.56
TC02003886.hg.1	18.11	18.04	16.26	0.0007	PTMA	prothymosin, alpha	-3.43	-3.59
TC20000968.hg.1	7.88	8.5	6.72	0.0011	AURKA	aurora kinase A	-3.43	-2.23
TC01000707.hg.1	8.19	8.52	6.75	6.19e-05	USP1	ubiquitin specific peptidase 1	-3.41	-2.72
TC13000701.hg.1	7.93	8.76	7	0.0101	DIAPH3	diaphanous-related formin 3	-3.41	-1.92
TC18000187.hg.1	7.15	7.98	6.21	0.0134	C18orf54	chromosome 18 open reading frame 54	-3.4	-1.91
TC01001291.hg.1	8.87	8.88	7.12	3.8e-05	HMGN2P18	high mobility group nucleosomal binding domain 2 pseudogene 18	-3.38	-3.36
TC03003098.hg.1	9.25	9.87	8.12	0.0001	TOPBP1	topoisomerase (DNA) II binding protein 1	-3.37	-2.2
TC01006300.hg.1	8.59	9.28	7.53	2.69e-05	STIL	SCL/TAL1 interrupting locus	-3.37	-2.09
TC16001133.hg.1	12.88	12.57	10.82	0.0014	NUDT21	nudix hydrolase 21	-3.36	-4.16
TC07002083.hg.1	7.79	8.19	6.44	3.37e-05	NCAPG2	non-SMC condensin II complex subunit G2	-3.36	-2.56
TC18000178.hg.1	7.56	7.79	6.04	0.0008	SKA1	spindle and kinetochore associated complex subunit 1	-3.36	-2.86
TC15001482.hg.1	4.62	4.57	2.82	0.0271	ALDH1A2	aldehyde dehydrogenase 1 family, member A2	-3.36	-3.49
TC06000266.hg.1	8.48	8.27	6.52	0.0048	HIST1H4J	histone cluster 1, H4j	-3.35	-3.89
TC01006233.hg.1	6.09	7.11	5.37	0.0004	CHML	choroideremia-like (Rab escort protein 2)	-3.35	-1.65
TC12000779.hg.1	7.02	7.18	5.44	0.0015	GAS2L3	growth arrest-specific 2 like 3	-3.34	-2.98
TC05002395.hg.1	12.41	12.56	10.82	0.021	NDUFAF2	NADH dehydrogenase (ubiquinone) complex I, assembly factor 2	-3.34	-3.01
TC01000846.hg.1	6.71	7.11	5.38	0.0022	CDC7	cell division cycle 7	-3.32	-2.51
TC22001090.hg.1	8.9	9.3	7.57	0.0028	MCM5	minichromosome maintenance complex component 5	-3.32	-2.51
TC17000795.hg.1	11	11.96	10.24	0.0078	NOL11	nucleolar protein 11	-3.29	-1.7
TC01006326.hg.1	13.58	13.76	12.04	0.0071	HIST2H2AC	histone cluster 2, H2ac	-3.28	-2.9
TC01004530.hg.1	7.24	8.28	6.57	0.0005	CCDC18	coiled-coil domain containing 18	-3.27	-1.6
TC0X000376.hg.1	7.53	7.69	5.98	3.52e-05	KIF4A	kinesin family member 4A	-3.26	-2.93
TC06000171.hg.1	8.58	9.18	7.48	0.0064	HIST1H2BF	histone cluster 1, H2bf	-3.26	-2.14
TC01002340.hg.1	11.77	12.2	10.5	0.0027	HNRNPR	heterogeneous nuclear ribonucleoprotein R	-3.25	-2.42
TC10001702.hg.1	11.48	12.32	10.62	0.0005	PRDX3	peroxiredoxin 3	-3.25	-1.82
TC15000868.hg.1	6.53	7.26	5.57	5.45e-05	BLM	Bloom syndrome, RecQ helicase-like	-3.25	-1.95
TC01004760.hg.1	9.59	9.65	7.96	0.0013	CKS1B	CDC28 protein kinase regulatory subunit 1B	-3.24	-3.09
TC03001695.hg.1	6.58	7.2	5.51	0.0037	POLQ	polymerase (DNA directed), theta	-3.23	-2.11
TC13000534.hg.1	10.58	10.74	9.05	0.0002	HMGB1	high mobility group box 1	-3.23	-2.89
TC09000324.hg.1	10.04	10.66	8.97	0.0017	SMC5	structural maintenance of chromosomes 5	-3.23	-2.1
TC15002807.hg.1	7.43	7.79	6.1	0.0009	KIAA0101	KIAA0101	-3.22	-2.51
TC02001024.hg.1	7.94	8.72	7.03	0.0032	HAT1	histone acetyltransferase 1	-3.22	-1.87
TC11001788.hg.1	11.9	11.7	10.01	0.0015	SSRP1	structure specific recognition protein 1	-3.22	-3.71
TC15001576.hg.1	7.62	8.38	6.7	0.0081	TIPIN	TIMELESS interacting protein	-3.22	-1.9
TC06000162.hg.1	5.36	5.59	3.91	0.0142	HIST1H3A	histone cluster 1, H3a	-3.22	-2.73
TC07000524.hg.1	8.49	9.02	7.34	0.0003	DBF4	DBF4 zinc finger	-3.21	-2.22
TC04000625.hg.1	7.31	8.1	6.43	0.0026	EXOSC9	exosome component 9	-3.19	-1.84
TC19002199.hg.1	10.45	11.34	9.66	0.0015	PRMT1	protein arginine methyltransferase 1	-3.19	-1.72
TC01003200.hg.1	9.34	9.58	7.91	2.81e-05	ANP32E	acidic nuclear phosphoprotein 32 family member E	-3.19	-2.7
TC08000701.hg.1	6.91	7.37	5.71	0.0002	MTBP	MDM2 binding protein	-3.18	-2.3
TC12001243.hg.1	6.13	7.08	5.41	0.0417	TAS2R30	taste receptor, type 2, member 30	-3.18	-1.64
TC10000802.hg.1	9.89	10.28	8.62	0.0003	SMC3	structural maintenance of chromosomes 3	-3.17	-2.41
TC12002084.hg.1	6.98	7.51	5.85	0.0001	MPHOSPH9	M-phase phosphoprotein 9	-3.17	-2.2
TC12001412.hg.1	8.92	9.64	7.98	0.0004	PUS7L	pseudouridylate synthase 7-like	-3.15	-1.92
TC12002032.hg.1	8	7.88	6.22	0.0003	CIT; MIR1178	citron rho-interacting serine/threonine kinase; microRNA 1178	-3.15	-3.44
TC06002757.hg.1	11.5	12.18	10.53	0.002	SRSF3	serine/arginine-rich splicing factor 3	-3.15	-1.96
TC05001649.hg.1	7.09	7.86	6.2	0.0087	NUDT12	nudix hydrolase 12	-3.15	-1.85
TC12000602.hg.1	9.18	9.87	8.22	8.16e-05	NUP107	nucleoporin 107kDa	-3.15	-1.95
TC05001319.hg.1	5.63	6.01	4.36	0.0008	C5orf34	chromosome 5 open reading frame 34	-3.15	-2.41
TC10001855.hg.1	10.11	9.83	8.18	0.0013	NET1	neuroepithelial cell transforming 1	-3.14	-3.82
TC01005497.hg.1	10.55	11.32	9.67	5.5e-05	NDC1	NDC1 transmembrane nucleoporin	-3.13	-1.84
TC01001174.hg.1	14.4	14.84	13.2	0.0062	HIST2H2AA4; HIST2H2AA3	histone cluster 2, H2aa4; histone cluster 2, H2aa3	-3.12	-2.3
TC03001787.hg.1	11.15	12.11	10.47	0.004	MRPL3	mitochondrial ribosomal protein L3	-3.12	-1.61
TC02001742.hg.1	8.13	8.35	6.71	0.0011	PRKD3	protein kinase D3	-3.12	-2.67
TC01004027.hg.1	6.57	7.53	5.9	0.0064	CHML	choroideremia-like (Rab escort protein 2)	-3.1	-1.59
TC04001487.hg.1	7.26	7.96	6.33	0.0036	ARSJ	arylsulfatase family, member J	-3.1	-1.9
TC10000361.hg.1	8.09	8.49	6.85	0.0016	TFAM	transcription factor A, mitochondrial	-3.1	-2.36
TC15001766.hg.1	9.04	9.48	7.85	0.0001	HDGFRP3	hepatoma-derived growth factor, related protein 3	-3.09	-2.28
TC03002088.hg.1	7.79	8.02	6.39	0.0014	RFC4	replication factor C subunit 4	-3.08	-2.63
TC03001812.hg.1	8.88	9.04	7.42	0.0001	STAG1	stromal antigen 1	-3.07	-2.75
TC17001109.hg.1	7.47	7.92	6.3	0.0011	AURKB	aurora kinase B	-3.07	-2.25
TC01001717.hg.1	7.92	8.33	6.72	0.002	FAM72A; FAM72D; FAM72C; FAM72B	family with sequence similarity 72, member A; family with sequence similarity 72, member D; family with sequence similarity 72, member C; family with sequence similarity 72, member B	-3.06	-2.3
TC05000561.hg.1	11.82	11.89	10.27	0.0022	MIR1244-1; MIR1244-2; MIR1244-3	microRNA 1244-1; microRNA 1244-2; microRNA 1244-3	-3.06	-2.92
TC12000172.hg.1	11.82	11.89	10.27	0.0022	MIR1244-3; MIR1244-1; MIR1244-2	microRNA 1244-3; microRNA 1244-1; microRNA 1244-2	-3.06	-2.92
TC12001190.hg.1	11.82	11.89	10.27	0.0022	MIR1244-1; MIR1244-2; MIR1244-3	microRNA 1244-1; microRNA 1244-2; microRNA 1244-3	-3.06	-2.92
TC05001392.hg.1	7.86	8	6.38	0.0044	DEPDC1B	DEP domain containing 1B	-3.06	-2.78
TC11002195.hg.1	9.89	10.83	9.22	0.0135	TAF1D; SNORA8; SNORA18; SNORA40; SNORA1; SNORA25; SNORA32; SNORD5; SNORD6; MIR1304	TATA box binding protein associated factor 1D; small nucleolar RNA, H/ACA box 8; small nucleolar RNA, H/ACA box 18; small nucleolar RNA, H/ACA box 40; small nucleolar RNA, H/ACA box 1; small nucleolar RNA, H/ACA box 25; small nucleolar RNA, H/ACA box 32; small nucleolar RNA, C/D box 5; small nucleolar RNA, C/D box 6; microRNA 1304	-3.06	-1.58
TC18000088.hg.1	10.23	10.85	9.24	0.0011	SNRPD1	small nuclear ribonucleoprotein D1 polypeptide	-3.06	-1.99
TC12000925.hg.1	8.02	8.39	6.78	0.0013	RFC5	replication factor C subunit 5	-3.06	-2.36
TC06001353.hg.1	7.63	7.71	6.1	4.04e-05	HIST1H3F	histone cluster 1, H3f	-3.05	-2.89
TC0X000475.hg.1	7.23	8.08	6.48	0.0013	CENPI	centromere protein I	-3.04	-1.68
TC16001174.hg.1	11.1	11.87	10.27	0.0008	NAE1	NEDD8 activating enzyme E1 subunit 1	-3.03	-1.78
TC06000172.hg.1	8.92	8.82	7.22	0.002	HIST1H4E	histone cluster 1, H4e	-3.03	-3.25
TC11000790.hg.1	8.6	8.73	7.13	0.0026	POLD3	polymerase (DNA-directed), delta 3, accessory subunit	-3.03	-2.77
TC11003470.hg.1	8.53	8.83	7.24	0.0001	CHEK1	checkpoint kinase 1	-3.02	-2.44
TC03001374.hg.1	5.45	6.29	4.69	0.0159	CDC25A	cell division cycle 25A	-3.02	-1.68
TC02001062.hg.1	12.36	12.67	11.08	0.0004	HNRNPA3; MIR4444-1	heterogeneous nuclear ribonucleoprotein A3; microRNA 4444-1	-3.01	-2.42
TC08000022.hg.1	9.58	10.1	8.51	0.0012	AGPAT5	1-acylglycerol-3-phosphate O-acyltransferase 5	-3.01	-2.1
TC09000477.hg.1	14.63	15.34	13.76	0.021	LOC100422296	parkinson protein 7 pseudogene	-3	-1.83
TC10000047.hg.1	13.55	13.2	11.62	0.0032	NET1	neuroepithelial cell transforming 1	-2.99	-3.81
TC01003751.hg.1	12.56	12.36	10.78	2.98e-05	NUCKS1	nuclear casein kinase and cyclin-dependent kinase substrate 1	-2.99	-3.45
TC0X000050.hg.1	12.07	11.63	10.05	0.0003	PRPS2	phosphoribosyl pyrophosphate synthetase 2	-2.98	-4.03
TC14001260.hg.1	10.36	10.73	9.15	0.0003	ERH	enhancer of rudimentary homolog (Drosophila)	-2.98	-2.31
TC14000194.hg.1	8.05	8.61	7.04	0.0028	G2E3	G2/M-phase specific E3 ubiquitin protein ligase	-2.96	-2.02
TC05000010.hg.1	6.96	7.93	6.37	0.0002	TRIP13	thyroid hormone receptor interactor 13	-2.96	-1.51
TC20000063.hg.1	9.09	9.97	8.41	0.0003	MCM8	minichromosome maintenance 8 homologous recombination repair factor	-2.95	-1.61
TC6_cox_hap2000055.hg.1	6.03	6.2	4.64	0.0002	TCF19	transcription factor 19	-2.94	-2.62
TC03000242.hg.1	6.49	6.68	5.13	0.0002	KIF15	kinesin family member 15	-2.94	-2.58
TC6_dbb_hap3000048.hg.1	6.07	6.21	4.66	0.0001	TCF19	transcription factor 19	-2.92	-2.64
TC07001214.hg.1	13.46	13.82	12.27	0.0016	HNRNPA2B1	heterogeneous nuclear ribonucleoprotein A2/B1	-2.92	-2.27
TC13000330.hg.1	8.45	9.32	7.78	0.0021	GPR180	G protein-coupled receptor 180	-2.92	-1.59
TC16000022.hg.1	6.27	5.8	4.26	0.0083	MSLN	mesothelin	-2.91	-4.04
TC04000030.hg.1	7.89	8	6.46	0.0004	WHSC1	Wolf-Hirschhorn syndrome candidate 1	-2.91	-2.69
TC01000109.hg.1	10.08	10.41	8.88	0.0004	HMGN2P17	high mobility group nucleosomal binding domain 2 pseudogene 17	-2.89	-2.3
TC19001159.hg.1	10.02	10.54	9	0.0035	DNMT1	DNA (cytosine-5-)-methyltransferase 1	-2.89	-2.02
TC13000190.hg.1	10.74	11.22	9.69	0.0056	RB1	retinoblastoma 1	-2.88	-2.06
TC03000774.hg.1	10.04	10.81	9.28	0.004	U2SURP	U2 snRNP-associated SURP domain containing	-2.88	-1.7
TC02003678.hg.1	8.31	8.42	6.89	0.0246	PPIG	peptidylprolyl isomerase G (cyclophilin G)	-2.88	-2.67
TC16001318.hg.1	6.16	6.71	5.19	0.0027	GINS2	GINS complex subunit 2 (Psf2 homolog)	-2.88	-1.96
TC0X000120.hg.1	7.45	7.93	6.41	0.0001	POLA1	polymerase (DNA directed), alpha 1, catalytic subunit	-2.87	-2.07
TC03001845.hg.1	10.52	10.58	9.06	0.0017	HMGN2P25	high mobility group nucleosomal binding domain 2 pseudogene 25	-2.87	-2.75
TC02004412.hg.1	6.58	6.8	5.28	0.05	ANKRD36C	ankyrin repeat domain 36C	-2.87	-2.46
TC10001914.hg.1	6.63	7.24	5.71	0.0074	SUV39H2	suppressor of variegation 3-9 homolog 2 (Drosophila)	-2.87	-1.88
TC15000276.hg.1	7.51	7.76	6.24	0.0003	PAK6; BUB1B	p21 protein (Cdc42/Rac)-activated kinase 6; BUB1 mitotic checkpoint serine/threonine kinase B	-2.87	-2.41
TC05002648.hg.1	12.02	12.68	11.16	0.0013	MATR3; SNHG4	matrin 3; small nucleolar RNA host gene 4	-2.87	-1.82
TC12001887.hg.1	7.92	8.31	6.8	0.0002	NUP37	nucleoporin 37kDa	-2.86	-2.17
TC03001690.hg.1	8.97	9.81	8.3	0.0013	LRRC58	leucine rich repeat containing 58	-2.86	-1.59
TC06000817.hg.1	8.14	8.21	6.7	0.0005	MANEA	mannosidase, endo-alpha	-2.85	-2.71
TC13001592.hg.1	8.87	9.65	8.14	0.0141	RBM26	RNA binding motif protein 26	-2.85	-1.66
TC10002686.hg.1	6.3	6.98	5.48	0.0005	DNA2	DNA replication helicase/nuclease 2	-2.84	-1.76
TC11002856.hg.1	9.39	9.85	8.34	0.0019	ACAT1	acetyl-CoA acetyltransferase 1	-2.83	-2.06
TC12003229.hg.1	8.39	8.46	6.97	0.0018	RHNO1	RAD9-HUS1-RAD1 interacting nuclear orphan 1	-2.82	-2.68
TC08002509.hg.1	9.13	9.72	8.23	0.063	TATDN1	TatD DNase domain containing 1	-2.82	-1.87
TC06001799.hg.1	8.95	9.43	7.94	0.004	MCM3	minichromosome maintenance complex component 3	-2.82	-2.01
TC02000105.hg.1	8.57	9.41	7.92	0.0014	GEN1	GEN1 Holliday junction 5 flap endonuclease	-2.81	-1.57
TC08001884.hg.1	8.81	8.65	7.16	0.0005	TACC1	transforming, acidic coiled-coil containing protein 1	-2.8	-3.12
TC12001633.hg.1	9.83	10.18	8.69	0.027	CDK4	cyclin-dependent kinase 4	-2.8	-2.21
TC20000293.hg.1	5.7	6.09	4.61	0.0082	FAM83D	family with sequence similarity 83, member D	-2.8	-2.14
TC03000465.hg.1	8.68	9.1	7.61	0.0569	ZNF654	zinc finger protein 654	-2.8	-2.09
TC17001553.hg.1	6.88	7.44	5.95	0.0005	BRCA1	breast cancer 1, early onset	-2.79	-1.9
TC04001334.hg.1	11.73	12.18	10.7	0.005	HNRNPDL	heterogeneous nuclear ribonucleoprotein D like	-2.79	-2.04
TC04002184.hg.1	6.3	6.52	5.04	0.0027	KIAA1109	KIAA1109	-2.79	-2.4
TC13000270.hg.1	6.71	7.1	5.62	0.0004	BORA	bora, aurora kinase A activator	-2.79	-2.13
TC10001347.hg.1	6.11	6.81	5.33	0.0009	DNA2	DNA replication helicase/nuclease 2	-2.78	-1.71
TC06002142.hg.1	6.33	7.02	5.54	0.0006	MTFR2	mitochondrial fission regulator 2	-2.78	-1.72
TC12001443.hg.1	10.24	10.45	8.98	0.0047	SENP1	SUMO1/sentrin specific peptidase 1	-2.77	-2.38
TC03000051.hg.1	7.98	8.18	6.72	0.001	FANCD2	Fanconi anemia complementation group D2	-2.76	-2.4
TC06003424.hg.1	10.39	10.45	8.99	0.0041	ECI2	enoyl-CoA delta isomerase 2	-2.76	-2.64
TC01000936.hg.1	11.65	11.3	9.83	0.0015	GPSM2	G-protein signaling modulator 2	-2.76	-3.52
TC6_qbl_hap6000048.hg.1	5.75	5.94	4.47	0.0002	TCF19	transcription factor 19	-2.76	-2.43
TC6_ssto_hap7000042.hg.1	5.75	5.94	4.47	0.0002	TCF19	transcription factor 19	-2.76	-2.43
TC06000888.hg.1	10.94	11.69	10.23	0.0205	RPF2	ribosome production factor 2 homolog	-2.76	-1.64
TC11001478.hg.1	7.98	7.6	6.13	2.48e-05	E2F8	E2F transcription factor 8	-2.76	-3.61
TC06000530.hg.1	11.5	12.05	10.59	0.0074	SRSF3	serine/arginine-rich splicing factor 3	-2.74	-1.88
TC01003495.hg.1	6.47	7.18	5.73	0.0025	NME7	NME/NM23 family member 7	-2.74	-1.67
TC01002891.hg.1	9.41	10.07	8.62	0.0042	CNN3	calponin 3, acidic	-2.74	-1.73
TC02001439.hg.1	9.31	9.55	8.1	0.0103	COPS8	COP9 signalosome subunit 8	-2.73	-2.32
TC22000260.hg.1	8.01	8.35	6.9	0.0028	MCM5	minichromosome maintenance complex component 5	-2.73	-2.16
TC16001225.hg.1	8.61	8.12	6.68	0.0018	NQO1	NAD(P)H dehydrogenase, quinone 1	-2.72	-3.81
TC04001419.hg.1	9.48	9.67	8.23	0.0008	H2AFZ	H2A histone family, member Z	-2.72	-2.37
TC08002065.hg.1	10.7	11.48	10.03	0.0118	ENY2	enhancer of yellow 2 homolog (Drosophila)	-2.72	-1.59
TC10000189.hg.1	8.16	8.65	7.2	0.0048	MASTL	microtubule associated serine/threonine kinase-like	-2.72	-1.94
TC03000851.hg.1	11.21	11.22	9.78	0.0108	GMPS	guanine monophosphate synthase	-2.71	-2.69
TC12002381.hg.1	18.72	18.7	17.27	0.0016	HNRNPA1P10	heterogeneous nuclear ribonucleoprotein A1 pseudogene 10	-2.7	-2.75
TC10000122.hg.1	7.9	7.79	6.35	0.002	PTER	phosphotriesterase related	-2.7	-2.91
TC19000229.hg.1	7.67	7.97	6.54	0.0003	RNASEH2A	ribonuclease H2, subunit A	-2.7	-2.18
TC02004177.hg.1	8.21	8.64	7.21	0.0148	THUMPD2	THUMP domain containing 2	-2.68	-2
TC01003810.hg.1	6.5	7.04	5.62	0.0001	NSL1	NSL1, MIS12 kinetochore complex component	-2.68	-1.84
TC07001654.hg.1	7.69	7.98	6.56	0.0065	MCM7	minichromosome maintenance complex component 7	-2.68	-2.2
TC01002676.hg.1	9.67	10.32	8.89	9.48e-05	NDC1	NDC1 transmembrane nucleoporin	-2.68	-1.71
TC19000425.hg.1	7.25	7.52	6.1	0.0027	ZNF507	zinc finger protein 507	-2.68	-2.23
TC10000772.hg.1	6.86	7.29	5.87	0.0008	TAF5	TAF5 RNA polymerase II, TATA box binding protein (TBP)-associated factor, 100kDa	-2.68	-1.98
TC02000939.hg.1	8.35	8.98	7.56	0.0039	RIF1	replication timing regulatory factor 1	-2.67	-1.72
TC09000740.hg.1	8.2	8.68	7.26	0.0483	EXOSC2	exosome component 2	-2.67	-1.92
TC06000223.hg.1	6.9	6.91	5.49	0.0008	HIST1H2AG	histone cluster 1, H2ag	-2.67	-2.66
TC01006015.hg.1	12.1	12.62	11.21	0.0164	UCHL5	ubiquitin C-terminal hydrolase L5	-2.67	-1.85
TC03000503.hg.1	6.17	6.95	5.54	0.0035	CMSS1	cms1 ribosomal small subunit homolog (yeast)	-2.66	-1.54
TC08002430.hg.1	5.08	5.59	4.18	0.0014	FSBP	fibrinogen silencer binding protein	-2.66	-1.86
TC14001238.hg.1	11.95	12.59	11.18	0.0181	PLEK2	pleckstrin 2	-2.66	-1.7
TC02004917.hg.1	6.84	7.19	5.78	0.0034	CENPA	centromere protein A	-2.65	-2.08
TC02003791.hg.1	5.75	6.19	4.78	0.0282	CREB1	cAMP responsive element binding protein 1	-2.65	-1.96
TC14000916.hg.1	11.74	12.23	10.82	0.0031	SUPT16H	SPT16 homolog, facilitates chromatin remodeling subunit	-2.65	-1.89
TC12000397.hg.1	8.66	8.61	7.2	0.0015	ATF1	activating transcription factor 1	-2.65	-2.75
TC0X001419.hg.1	10.88	11.13	9.72	0.0026	RBMX	RNA binding motif protein, X-linked	-2.65	-2.24
TC11000090.hg.1	11.15	10.68	9.28	0.0005	RRM1	ribonucleotide reductase M1	-2.64	-3.66
TC16000215.hg.1	6.72	7.03	5.63	0.0006	CCP110	centriolar coiled coil protein 110kDa	-2.64	-2.12
TC07001177.hg.1	7.07	7.79	6.4	0.0091	TWISTNB	TWIST neighbor	-2.63	-1.59
TC01003798.hg.1	5.8	6	4.61	0.0019	NEK2	NIMA-related kinase 2	-2.63	-2.28
TC05001538.hg.1	8.02	8.37	6.98	0.0046	DHFR	dihydrofolate reductase	-2.62	-2.06
TC6_mann_hap4000049.hg.1	5.89	5.94	4.55	0.0002	TCF19	transcription factor 19	-2.62	-2.53
TC6_mcf_hap5000042.hg.1	5.89	5.94	4.55	0.0002	TCF19	transcription factor 19	-2.62	-2.53
TC08001876.hg.1	9.89	10.51	9.12	0.0129	MAK16	MAK16 homolog	-2.62	-1.71
TC1_gl000191_random000001.hg.1	11.15	11.6	10.21	0.0025	PNRC2	proline-rich nuclear receptor coactivator 2	-2.61	-1.91
TC16001530.hg.1	6.69	7.47	6.09	0.0004	ORC6	origin recognition complex subunit 6	-2.61	-1.51
TC06002240.hg.1	5.67	6.19	4.81	0.0169	FBXO5	F-box protein 5	-2.61	-1.82
TC07000516.hg.1	8.17	8.29	6.9	0.0068	HMGN2P11	high mobility group nucleosomal binding domain 2 pseudogene 11	-2.61	-2.4
TC13000112.hg.1	8.92	9.18	7.8	1.55e-05	PDS5B	PDS5 cohesin associated factor B	-2.6	-2.18
TC20000248.hg.1	7.89	8.4	7.02	0.001	PROCR	protein C receptor, endothelial	-2.6	-1.83
TC15000339.hg.1	9.09	9.14	7.77	0.0003	CTDSPL2	CTD small phosphatase like 2	-2.59	-2.51
TC11000257.hg.1	8.79	9.58	8.2	0.0093	PRMT3	protein arginine methyltransferase 3	-2.59	-1.5
TC12002179.hg.1	8.29	8.34	6.97	0.0043	RHNO1	RAD9-HUS1-RAD1 interacting nuclear orphan 1	-2.59	-2.51
TC10000403.hg.1	10.11	10.15	8.78	0.0022	HNRNPH3	heterogeneous nuclear ribonucleoprotein H3 (2H9)	-2.59	-2.52
TC06000358.hg.1	5.86	5.96	4.59	0.0001	TCF19	transcription factor 19	-2.58	-2.4
TC12001489.hg.1	9.52	9.56	8.19	7.25e-05	RACGAP1	Rac GTPase activating protein 1	-2.58	-2.52
TC08001438.hg.1	5.83	6.4	5.03	0.0095	CCNE2	cyclin E2	-2.58	-1.74
TC01005331.hg.1	11.13	11.84	10.47	0.0014	SRSF10	serine/arginine-rich splicing factor 10	-2.57	-1.58
TC03001521.hg.1	9.38	9.62	8.26	0.0021	THOC7	THO complex 7	-2.57	-2.17
TC05000942.hg.1	13.28	13.85	12.5	0.0101	NPM1	nucleophosmin (nucleolar phosphoprotein B23, numatrin)	-2.56	-1.72
TC0X000464.hg.1	9.25	9.32	7.97	0.0237	DIAPH2	diaphanous-related formin 2	-2.56	-2.42
TC01004267.hg.1	8.53	9.22	7.87	0.0037	RCC1	regulator of chromosome condensation 1	-2.55	-1.58
TC02001605.hg.1	10.36	10.86	9.51	0.0086	SMC6	structural maintenance of chromosomes 6	-2.55	-1.8
TC0X001370.hg.1	7.22	7.51	6.16	0.0026	MBNL3	muscleblind-like splicing regulator 3	-2.54	-2.09
TC14000294.hg.1	10.72	11.26	9.91	0.0016	TMX1	thioredoxin-related transmembrane protein 1	-2.54	-1.75
TC08002382.hg.1	13.18	13.22	11.87	0.0022	RPL7	ribosomal protein L7	-2.54	-2.47
TC19001526.hg.1	10.73	10.68	9.34	0.0023	FBL	fibrillarin	-2.54	-2.62
TC18000133.hg.1	8.1	8.31	6.96	0.0024	RNF138	ring finger protein 138, E3 ubiquitin protein ligase	-2.53	-2.2
TC06000164.hg.1	3.66	3.95	2.62	0.0014	HIST1H3C	histone cluster 1, H3c	-2.53	-2.07
TC06001386.hg.1	7.15	7.33	5.99	0.0092	HIST1H2BJ	histone cluster 1, H2bj	-2.52	-2.23
TC06001879.hg.1	10.34	10.91	9.58	0.0407	COL12A1	collagen, type XII, alpha 1	-2.52	-1.7
TC17002276.hg.1	13.55	14.27	12.94	0.0013	NME1-NME2	NME1-NME2 readthrough	-2.51	-1.52
TC02003658.hg.1	7.4	7.47	6.14	0.0023	LOC100996579	uncharacterized LOC100996579	-2.51	-2.39
TC16000634.hg.1	8.47	8.96	7.64	0.0013	CENPN	centromere protein N	-2.51	-1.78
TC06001959.hg.1	6.42	6.9	5.57	0.0034	MMS22L	MMS22-like, DNA repair protein	-2.51	-1.8
TC01002769.hg.1	9.34	10.08	8.75	0.0064	LRRC40	leucine rich repeat containing 40	-2.5	-1.5
TC03000566.hg.1	7.26	7.44	6.12	1.77e-05	ABHD10	abhydrolase domain containing 10	-2.5	-2.21
TC10002952.hg.1	7.95	7.77	6.45	0.0012	ARHGAP19	Rho GTPase activating protein 19	-2.5	-2.83
TC11002362.hg.1	6.71	7.21	5.89	0.008	H2AFX	H2A histone family, member X	-2.5	-1.77
TC15001248.hg.1	6.02	6.27	4.95	0.0001	OIP5	Opa interacting protein 5	-2.49	-2.11
TC12001752.hg.1	11.44	11.62	10.3	0.0024	NAP1L1	nucleosome assembly protein 1-like 1	-2.49	-2.21
TC02002620.hg.1	6.73	6.7	5.39	0.0267	NEMP2	nuclear envelope integral membrane protein 2	-2.49	-2.54
TC03002794.hg.1	6.82	7.45	6.14	0.0017	RAD18	RAD18 E3 ubiquitin protein ligase	-2.49	-1.6
TC14001105.hg.1	6.27	6.67	5.36	0.0026	POLE2	polymerase (DNA directed), epsilon 2, accessory subunit	-2.49	-1.88
TC01002339.hg.1	7.08	7.19	5.87	0.0093	HNRNPR	heterogeneous nuclear ribonucleoprotein R	-2.48	-2.31
TC09000916.hg.1	10	10.17	8.86	0.0082	NFIB	nuclear factor I/B	-2.47	-2.2
TC01001855.hg.1	10.06	10.28	8.97	0.0002	SRP9	signal recognition particle 9kDa	-2.47	-2.12
TC03001796.hg.1	8.55	9.04	7.73	0.0004	TOPBP1	topoisomerase (DNA) II binding protein 1	-2.47	-1.76
TC07001993.hg.1	7.42	7.46	6.16	0.0007	EZH2	enhancer of zeste 2 polycomb repressive complex 2 subunit	-2.46	-2.4
TC01006365.hg.1	10.52	11.02	9.72	0.0079	BCAS2	breast carcinoma amplified sequence 2	-2.46	-1.74
TC06000640.hg.1	6.2	6.51	5.21	0.001	CENPQ	centromere protein Q	-2.46	-1.99
TC12001454.hg.1	6.49	6.17	4.87	0.0017	SNORA2A	small nucleolar RNA, H/ACA box 2A	-2.46	-3.09
TC02001614.hg.1	6.47	6.95	5.66	0.0033	WDR35	WD repeat domain 35	-2.45	-1.76
TC05000453.hg.1	6.21	6.81	5.52	0.0003	SLF1	SMC5-SMC6 complex localization factor 1	-2.45	-1.62
TC05000234.hg.1	10.91	11.53	10.24	0.0024	SKIV2L2	superkiller viralicidic activity 2-like 2 (S. cerevisiae)	-2.45	-1.59
TC14000309.hg.1	8.58	9.13	7.84	0.001	PSMC6	proteasome 26S subunit, ATPase 6	-2.45	-1.67
TC09000968.hg.1	6.25	6.66	5.37	0.0107	ELAVL2	ELAV like neuron-specific RNA binding protein 2	-2.44	-1.84
TC05000232.hg.1	7.74	7.23	5.94	1.81e-05	GPX8	glutathione peroxidase 8 (putative)	-2.44	-3.47
TC14001706.hg.1	9.56	10.24	8.95	0.0177	AP5M1	adaptor-related protein complex 5, mu 1 subunit	-2.44	-1.52
TC06000684.hg.1	5.47	5.93	4.65	0.0453	BAG2	BCL2-associated athanogene 2	-2.42	-1.76
TC01004561.hg.1	8.8	8.85	7.58	0.0005	SNX7	sorting nexin 7	-2.42	-2.33
TC01004781.hg.1	11.93	12.24	10.97	0.0669	IFI16	interferon, gamma-inducible protein 16	-2.42	-1.94
TC03000768.hg.1	7.21	7.78	6.5	0.0065	PLS1	plastin 1	-2.42	-1.63
TC09000159.hg.1	4.67	4.88	3.61	0.037	SNORD121B	small nucleolar RNA, C/D box 121B	-2.41	-2.09
TC19001030.hg.1	8	8.43	7.16	0.0036	LMNB2	lamin B2	-2.41	-1.78
TC12000260.hg.1	7.83	8.15	6.88	0.0034	FGFR1OP2	FGFR1 oncogene partner 2	-2.41	-1.94
TC15001337.hg.1	6.93	7.23	5.97	0.0007	CEP152	centrosomal protein 152kDa	-2.4	-1.95
TC02000295.hg.1	8.17	8.64	7.38	0.001	MSH2	mutS homolog 2	-2.4	-1.73
TC20000040.hg.1	7.24	7.37	6.11	0.0001	CDC25B	cell division cycle 25B	-2.39	-2.19
TC0X000909.hg.1	13.52	13.85	12.59	0.0105	EIF1AX	eukaryotic translation initiation factor 1A, X-linked	-2.39	-1.91
TC18000697.hg.1	7.06	7.3	6.04	0.0001	HAUS1	HAUS augmin like complex subunit 1	-2.39	-2.03
TC03002197.hg.1	6.79	7.4	6.15	0.0377	SETMAR	SET domain and mariner transposase fusion gene	-2.39	-1.56
TC02001644.hg.1	10.55	10.46	9.21	0.0037	SF3B6	splicing factor 3b subunit 6	-2.39	-2.54
TC01003189.hg.1	6.8	7.05	5.79	0.0169	HIST2H3A; HIST2H3C	histone cluster 2, H3a; histone cluster 2, H3c	-2.39	-2
TC11000933.hg.1	9.22	8.75	7.5	0.0003	CEP57	centrosomal protein 57kDa	-2.38	-3.3
TC11000295.hg.1	8.26	8.89	7.64	0.0069	ARL14EP	ADP-ribosylation factor like GTPase 14 effector protein	-2.38	-1.53
TC12001225.hg.1	7.96	8.25	7	0.0056	MAGOHB	mago homolog B, exon junction complex core component	-2.37	-1.94
TC07003326.hg.1	7.63	7.39	6.15	7.04e-05	GBAS	glioblastoma amplified sequence	-2.37	-2.79
TC07000517.hg.1	12.13	11.91	10.66	0.0065	HNRNPA1P8	heterogeneous nuclear ribonucleoprotein A1 pseudogene 8	-2.37	-2.77
TC09001420.hg.1	6.47	6.98	5.73	0.0095	MRPL50	mitochondrial ribosomal protein L50	-2.37	-1.67
TC08000346.hg.1	8.73	8.96	7.72	0.0111	MCM4	minichromosome maintenance complex component 4	-2.37	-2.02
TC01000641.hg.1	10.11	10.33	9.09	0.002	PRPF38A	pre-mRNA processing factor 38A	-2.37	-2.03
TC07000498.hg.1	7.48	7.86	6.61	0.0006	PHTF2	putative homeodomain transcription factor 2	-2.37	-1.83
TC02002545.hg.1	9.13	9.65	8.41	0.0015	ATF2	activating transcription factor 2	-2.36	-1.65
TC05003139.hg.1	8.61	8.28	7.04	0.0068	CETN3	centrin 3	-2.36	-2.96
TC11000311.hg.1	10.08	10.42	9.18	0.0028	QSER1	glutamine and serine rich 1	-2.36	-1.87
TC08001524.hg.1	9.64	9.86	8.62	0.0302	EIF3E	eukaryotic translation initiation factor 3, subunit E	-2.36	-2.03
TC13000493.hg.1	6.57	7.08	5.84	0.0006	CENPJ	centromere protein J	-2.36	-1.66
TC09001051.hg.1	11.35	11.35	10.12	0.0185	STOML2	stomatin (EPB72)-like 2	-2.35	-2.35
TC02001893.hg.1	9.74	10.23	9	0.0013	XPO1	exportin 1	-2.35	-1.67
TC19000576.hg.1	8.81	8.51	7.29	0.0009	AXL	AXL receptor tyrosine kinase	-2.34	-2.87
TC6_qbl_hap6000101.hg.1	6.47	6.74	5.51	0.0006	KIFC1	kinesin family member C1	-2.34	-1.94
TC18000069.hg.1	11.33	11.56	10.33	0.0056	SEH1L	SEH1-like nucleoporin	-2.34	-2
TC12000612.hg.1	8.79	8.99	7.77	0.0326	YEATS4	YEATS domain containing 4	-2.34	-2.02
TC06000149.hg.1	7.28	7.76	6.54	0.0011	GMNN	geminin, DNA replication inhibitor	-2.34	-1.67
TC01000476.hg.1	6.44	6.69	5.47	0.0031	CDCA8	cell division cycle associated 8	-2.33	-1.95
TC02002377.hg.1	10.05	9.99	8.76	0.0035	DARS	aspartyl-tRNA synthetase	-2.33	-2.44
TC01004025.hg.1	9.36	9.62	8.4	0.0089	FH	fumarate hydratase	-2.33	-1.95
TC08000125.hg.1	6.73	7.1	5.87	0.0109	ZDHHC2	zinc finger, DHHC-type containing 2	-2.33	-1.81
TC0X002243.hg.1	13.32	13.48	12.26	0.0095	RBMX	RNA binding motif protein, X-linked	-2.33	-2.08
TC11002576.hg.1	9.66	10.21	9	0.002	NUCB2	nucleobindin 2	-2.33	-1.59
TC01000727.hg.1	7.71	8.01	6.79	0.0003	RAVER2	ribonucleoprotein, PTB-binding 2	-2.32	-1.89
TC01003014.hg.1	13.21	13.08	11.87	0.0021	NRAS	neuroblastoma RAS viral (v-ras) oncogene homolog	-2.32	-2.54
TC12003132.hg.1	10.83	11.43	10.21	0.002	RSRC2	arginine/serine-rich coiled-coil 2	-2.32	-1.54
TC18000565.hg.1	9.48	10.08	8.87	0.0007	TMX3	thioredoxin-related transmembrane protein 3	-2.32	-1.52
TC06001354.hg.1	5.07	5.36	4.15	0.0658	HIST1H3G	histone cluster 1, H3g	-2.32	-1.9
TC06000421.hg.1	6.48	6.74	5.52	0.0006	KIFC1	kinesin family member C1	-2.31	-1.94
TC6_ssto_hap7000090.hg.1	6.48	6.74	5.52	0.0006	KIFC1	kinesin family member C1	-2.31	-1.94
TC02001121.hg.1	9.43	9.52	8.31	0.0029	NAB1	NGFI-A binding protein 1	-2.31	-2.18
TC12000461.hg.1	16.35	16.39	15.19	0.0049	HNRNPA1; HNRNPA1P10; HNRNPA1L2	heterogeneous nuclear ribonucleoprotein A1; heterogeneous nuclear ribonucleoprotein A1 pseudogene 10; heterogeneous nuclear ribonucleoprotein A1-like 2	-2.31	-2.24
TC03003399.hg.1	6.86	7.1	5.9	0.0004	TRIM59	tripartite motif containing 59	-2.31	-1.94
TC09000357.hg.1	6.65	7.21	6.01	0.0011	CEP78	centrosomal protein 78kDa	-2.3	-1.56
TC04000367.hg.1	8.95	8.86	7.66	0.0034	GCOM2	GRINL1B complex locus 2, pseudogene	-2.3	-2.45
TC18000953.hg.1	10.47	10.23	9.03	0.004	KDSR	3-ketodihydrosphingosine reductase	-2.3	-2.7
TC04001478.hg.1	6.04	6.21	5.01	0.0008	ZGRF1	zinc finger, GRF-type containing 1	-2.3	-2.04
TC02001878.hg.1	7.39	7.81	6.61	0.0075	FANCL	Fanconi anemia complementation group L	-2.3	-1.72
TC01003268.hg.1	11.1	11.32	10.12	0.0231	S100A2	S100 calcium binding protein A2	-2.29	-1.97
TC01003343.hg.1	6.8	6.67	5.48	0.0047	IQGAP3	IQ motif containing GTPase activating protein 3	-2.29	-2.5
TC04001220.hg.1	7.87	8.44	7.25	0.033	PPAT	phosphoribosyl pyrophosphate amidotransferase	-2.28	-1.54
TC21000154.hg.1	7.64	7.86	6.67	0.0089	CHAF1B	chromatin assembly factor 1, subunit B (p60)	-2.28	-1.96
TC12001906.hg.1	8.09	8.38	7.19	0.008	NFYB	nuclear transcription factor Y subunit beta	-2.27	-1.87
TC06000270.hg.1	5.86	6.17	4.99	0.015	HIST1H2BO	histone cluster 1, H2bo	-2.27	-1.83
TC06001430.hg.1	4.48	4.77	3.58	0.0029	HIST1H2AM	histone cluster 1, H2am	-2.27	-1.86
TC12000795.hg.1	6.53	7	5.82	0.0002	PARPBP	PARP1 binding protein	-2.27	-1.64
TC09000539.hg.1	7.58	7.66	6.47	0.045	TMEM38B	transmembrane protein 38B	-2.27	-2.15
TC06001731.hg.1	12	11.68	10.5	0.0107	MRPS10	mitochondrial ribosomal protein S10	-2.27	-2.83
TC09002248.hg.1	5.99	5.92	4.74	7.27e-05	LOC100129034	uncharacterized LOC100129034	-2.27	-2.38
TC07000536.hg.1	6.89	7.38	6.2	0.0463	STEAP1	six transmembrane epithelial antigen of the prostate 1	-2.27	-1.61
TC01000977.hg.1	12.01	12.34	11.16	0.0086	ATP5F1	ATP synthase, H+ transporting, mitochondrial Fo complex subunit B1	-2.27	-1.79
TC06001345.hg.1	4.93	4.94	3.76	0.0279	HIST1H1C	histone cluster 1, H1c	-2.26	-2.25
TC06000225.hg.1	4.74	4.82	3.64	0.01	HIST1H2AH	histone cluster 1, H2ah	-2.26	-2.15
TC03002679.hg.1	11.49	11.55	10.37	0.0207	FXR1	fragile X mental retardation, autosomal homolog 1	-2.26	-2.17
TC21000353.hg.1	11.25	11.8	10.62	0.0106	CCT8	chaperonin containing TCP1, subunit 8 (theta)	-2.26	-1.54
TC04001307.hg.1	8.36	8.65	7.48	0.0014	NUP54	nucleoporin 54kDa	-2.26	-1.84
TC12000603.hg.1	5.59	5.76	4.59	0.0011	NUP107	nucleoporin 107kDa	-2.26	-2
TC06001079.hg.1	8.73	8.85	7.67	0.0026	SUMO4	small ubiquitin-like modifier 4	-2.26	-2.09
TC01002796.hg.1	8.96	9.48	8.31	0.009	PIGK	phosphatidylinositol glycan anchor biosynthesis class K	-2.26	-1.57
TC0X002231.hg.1	7.44	7.47	6.3	0.0027	MBNL3	muscleblind-like splicing regulator 3	-2.26	-2.21
TC11002199.hg.1	7.16	7.41	6.24	0.0018	MRE11A	MRE11 homolog A, double strand break repair nuclease	-2.25	-1.89
TC04000259.hg.1	11.72	12.04	10.87	0.0237	SLC30A9	solute carrier family 30 (zinc transporter), member 9	-2.25	-1.8
TC07001346.hg.1	8.79	8.62	7.45	0.0004	H2AFV	H2A histone family, member V	-2.25	-2.53
TC13000647.hg.1	10.26	10.62	9.45	0.0029	ESD	esterase D	-2.25	-1.75
TC01002493.hg.1	11.75	11.98	10.82	0.0474	SFPQ	splicing factor proline/glutamine-rich	-2.24	-1.92
TC05000411.hg.1	6.1	6.44	5.27	0.005	XRCC4	X-ray repair complementing defective repair in Chinese hamster cells 4	-2.24	-1.78
TC12002446.hg.1	8.36	8.32	7.16	0.0012	TBC1D15	TBC1 domain family, member 15	-2.24	-2.3
TC14001150.hg.1	9.91	10.47	9.3	0.0044	GMFB	glia maturation factor, beta	-2.24	-1.53
TC05002424.hg.1	9.48	10.01	8.85	0.0262	SMN2	survival of motor neuron 2, centromeric	-2.24	-1.55
TC17000319.hg.1	5.94	6.25	5.09	0.0016	TMEM97	transmembrane protein 97	-2.24	-1.81
TC01001790.hg.1	9.85	10.27	9.1	0.0512	SMYD2	SET and MYND domain containing 2	-2.24	-1.68
TC11003329.hg.1	8.17	8.5	7.34	0.001	NPAT	nuclear protein, ataxia-telangiectasia locus	-2.24	-1.78
TC12002076.hg.1	8.96	9.41	8.25	0.0042	RSRC2	arginine/serine-rich coiled-coil 2	-2.24	-1.64
TC16000445.hg.1	10.33	10.62	9.46	0.0152	CHD9	chromodomain helicase DNA binding protein 9	-2.24	-1.83
TC15002213.hg.1	11.07	10.93	9.77	0.0007	POLR2M	polymerase (RNA) II (DNA directed) polypeptide M	-2.23	-2.46
TC02001859.hg.1	9.24	9.77	8.62	0.0197	MTIF2	mitochondrial translational initiation factor 2	-2.23	-1.54
TC03002039.hg.1	9.18	9.75	8.59	0.0183	MRPL47	mitochondrial ribosomal protein L47	-2.22	-1.5
TC02003797.hg.1	5.18	5.65	4.5	0.0023	LOC101928020	uncharacterized LOC101928020	-2.22	-1.6
TC21000111.hg.1	10.88	11.34	10.19	0.008	SOD1	superoxide dismutase 1, soluble	-2.22	-1.61
TC13001318.hg.1	11.85	12.16	11.01	0.0014	TFDP1	transcription factor Dp-1	-2.22	-1.79
TC10002791.hg.1	8.24	8.07	6.92	0.0007	ARHGAP19-SLIT1	ARHGAP19-SLIT1 readthrough (NMD candidate)	-2.22	-2.5
TC01003887.hg.1	8.51	8.53	7.39	0.0014	LBR	lamin B receptor	-2.21	-2.18
TC18000272.hg.1	9.64	10.1	8.95	0.0019	THOC1	THO complex 1	-2.21	-1.6
TC08002029.hg.1	10.71	11.13	9.99	0.0319	MTDH	metadherin	-2.21	-1.65
TC16001564.hg.1	7.2	7.26	6.12	0.0165	CHD9	chromodomain helicase DNA binding protein 9	-2.21	-2.12
TC17001914.hg.1	7.16	7.29	6.15	0.0081	TK1	thymidine kinase 1, soluble	-2.21	-2.02
TC19000444.hg.1	11.42	11.23	10.09	0.0101	UBA2	ubiquitin-like modifier activating enzyme 2	-2.21	-2.51
TC16000528.hg.1	10.07	10.18	9.04	0.0001	CBFB	core-binding factor, beta subunit	-2.21	-2.04
TC02002008.hg.1	7.08	7.6	6.46	0.0225	GCFC2	GC-rich sequence DNA-binding factor 2	-2.2	-1.54
TC10000479.hg.1	11.63	11.9	10.76	0.0738	ADK	adenosine kinase	-2.2	-1.83
TC02002577.hg.1	8.39	8.49	7.36	0.0001	SESTD1	SEC14 and spectrin domains 1	-2.2	-2.05
TC20000357.hg.1	7.09	7.3	6.16	0.043	UBE2C	ubiquitin-conjugating enzyme E2C	-2.19	-1.9
TC02001768.hg.1	7.5	7.9	6.77	0.0106	THUMPD2	THUMP domain containing 2	-2.19	-1.66
TC01003190.hg.1	9.06	9.31	8.18	0.0189	HIST2H2AA4; HIST2H2AA3	histone cluster 2, H2aa4; histone cluster 2, H2aa3	-2.19	-1.84
TC01000883.hg.1	7.64	8.17	7.04	0.0177	PTBP2	polypyrimidine tract binding protein 2	-2.18	-1.52
TC06000698.hg.1	8.88	8.8	7.67	0.0002	PHF3	PHD finger protein 3	-2.18	-2.3
TC11002264.hg.1	8.09	8.34	7.22	0.0005	NPAT	nuclear protein, ataxia-telangiectasia locus	-2.18	-1.83
TC04001332.hg.1	11.38	11.42	10.3	0.001	HNRNPD	heterogeneous nuclear ribonucleoprotein D	-2.18	-2.12
TC10000412.hg.1	8.9	9.19	8.07	0.0061	DDX50	DEAD (Asp-Glu-Ala-Asp) box polypeptide 50	-2.18	-1.78
TC19000097.hg.1	7.03	7.54	6.42	0.0206	UHRF1	ubiquitin-like with PHD and ring finger domains 1	-2.17	-1.52
TC16000072.hg.1	6.73	6.84	5.72	0.011	CCNF	cyclin F	-2.17	-2.01
TC02002495.hg.1	6.59	6.71	5.59	0.0037	TTC21B	tetratricopeptide repeat domain 21B	-2.17	-2
TC17000839.hg.1	9.91	10.18	9.07	0.0415	ICT1	immature colon carcinoma transcript 1	-2.17	-1.8
TC01000305.hg.1	11.82	12.11	10.99	0.0009	PNRC2	proline-rich nuclear receptor coactivator 2	-2.17	-1.78
TC04001058.hg.1	14.43	14.56	13.45	0.0394	FGFBP1	fibroblast growth factor binding protein 1	-2.17	-1.98
TC20000940.hg.1	12.18	12.64	11.53	0.0264	DPM1	dolichyl-phosphate mannosyltransferase polypeptide 1, catalytic subunit	-2.17	-1.57
TC11000325.hg.1	9.69	10.19	9.08	0.0355	NAT10	N-acetyltransferase 10 (GCN5-related)	-2.16	-1.53
TC16001494.hg.1	11.65	12.03	10.92	0.0426	FUS	FUS RNA binding protein	-2.16	-1.65
TC11001750.hg.1	8.39	8.73	7.62	0.0152	NUP160	nucleoporin 160kDa	-2.16	-1.7
TC12001605.hg.1	6.42	6.77	5.66	0.0174	TIMELESS	timeless circadian clock	-2.15	-1.68
TC02000293.hg.1	6.17	6.53	5.42	0.0148	EPCAM	epithelial cell adhesion molecule	-2.15	-1.69
TC06001351.hg.1	4.97	5.21	4.1	0.0252	HIST1H1D	histone cluster 1, H1d	-2.15	-1.83
TC08000528.hg.1	6.77	6.84	5.73	0.0006	LRRCC1	leucine rich repeat and coiled-coil centrosomal protein 1	-2.15	-2.05
TC07002148.hg.1	8.74	9.23	8.13	0.0059	PHF14	PHD finger protein 14	-2.15	-1.53
TC07003148.hg.1	7.89	8.13	7.03	0.0009	POT1	protection of telomeres 1	-2.15	-1.81
TC03000815.hg.1	9.98	10.15	9.05	0.0127	EIF2A	eukaryotic translation initiation factor 2A, 65kDa	-2.14	-1.91
TC16001226.hg.1	11.28	11.35	10.25	0.0409	NOB1	NIN1/RPN12 binding protein 1 homolog	-2.14	-2.04
TC20000104.hg.1	9.3	9.77	8.68	0.0073	SNRPB2	small nuclear ribonucleoprotein polypeptide B	-2.14	-1.54
TC19000182.hg.1	11.29	11.5	10.4	0.0012	ILF3	interleukin enhancer binding factor 3	-2.14	-1.85
TC05002400.hg.1	11.65	12.09	11	0.0101	KIF2A	kinesin heavy chain member 2A	-2.14	-1.57
TC13001263.hg.1	8.58	8.56	7.47	0.0058	BIVM	basic, immunoglobulin-like variable motif containing	-2.13	-2.15
TC01004175.hg.1	7.34	7.34	6.25	0.0058	APITD1	apoptosis-inducing, TAF9-like domain 1	-2.13	-2.13
TC06000796.hg.1	7.63	7.85	6.76	0.0215	PM20D2	peptidase M20 domain containing 2	-2.13	-1.82
TC04001127.hg.1	9.26	9.36	8.27	0.0009	RFC1	replication factor C subunit 1	-2.13	-1.98
TC17001873.hg.1	14.05	14.07	12.98	0.0003	SUMO2	small ubiquitin-like modifier 2	-2.13	-2.11
TC07001039.hg.1	7.92	8.01	6.92	0.0194	INSIG1	insulin induced gene 1	-2.13	-2
TC02004263.hg.1	5.02	5.47	4.38	0.0066	FAM161A	family with sequence similarity 161, member A	-2.13	-1.56
TC02000547.hg.1	7.79	7.91	6.82	0.0017	ANKRD36BP2	ankyrin repeat domain 36B pseudogene 2	-2.13	-1.97
TC17001055.hg.1	8.36	8.84	7.75	0.0299	NUP88	nucleoporin 88kDa	-2.13	-1.53
TC12000264.hg.1	10.53	10.73	9.64	0.0078	ARNTL2	aryl hydrocarbon receptor nuclear translocator-like 2	-2.13	-1.86
TC06001421.hg.1	5.4	5.69	4.6	0.0007	HIST1H2BL	histone cluster 1, H2bl	-2.13	-1.74
TC11002391.hg.1	8.42	8.76	7.67	0.0421	SNORD14E	small nucleolar RNA, C/D box 14E	-2.13	-1.69
TC01003273.hg.1	12.28	12.74	11.65	0.0018	ILF2	interleukin enhancer binding factor 2	-2.13	-1.55
TC05001401.hg.1	9.2	9.61	8.53	0.0257	DIMT1	DIM1 dimethyladenosine transferase 1 homolog	-2.12	-1.6
TC13001720.hg.1	8.38	8.62	7.54	0.0249	BIVM	basic, immunoglobulin-like variable motif containing	-2.12	-1.79
TC03001496.hg.1	10.43	10.2	9.11	0.0005	DENND6A	DENN/MADD domain containing 6A	-2.12	-2.49
TC12001566.hg.1	11.24	10.88	9.79	0.0005	CBX5; MIR3198-2	chromobox homolog 5; microRNA 3198-2	-2.12	-2.73
TC05003426.hg.1	7.62	7.96	6.88	0.0064	RAPGEF6	Rap guanine nucleotide exchange factor 6	-2.12	-1.67
TC06003812.hg.1	12.11	12.6	11.52	0.0142	HDAC2	histone deacetylase 2	-2.12	-1.5
TC01003552.hg.1	5.66	5.47	4.39	0.0112	SCARNA3	small Cajal body-specific RNA 3	-2.12	-2.4
TC04000856.hg.1	6.33	6.22	5.14	8.74e-05	SAP30	Sin3A associated protein 30kDa	-2.12	-2.28
TC06000937.hg.1	7.81	8.27	7.19	0.0059	ASF1A	anti-silencing function 1A histone chaperone	-2.12	-1.54
TC12001403.hg.1	11.04	11.21	10.14	0.061	ZCRB1	zinc finger CCHC-type and RNA binding motif 1	-2.11	-1.88
TC01001476.hg.1	6.16	6.55	5.47	0.0042	C1orf112	chromosome 1 open reading frame 112	-2.11	-1.62
TC07001614.hg.1	6.67	6.1	5.03	1.68e-05	SGCE	sarcoglycan epsilon	-2.11	-3.11
TC02000302.hg.1	9.01	9.43	8.36	0.0012	FOXN2	forkhead box N2	-2.11	-1.57
TC04000224.hg.1	7.37	7.7	6.63	0.0013	KLHL5	kelch-like family member 5	-2.11	-1.68
TC0X000606.hg.1	10.18	10.29	9.21	0.0026	STAG2	stromal antigen 2	-2.1	-1.96
TC03000965.hg.1	9.59	9.92	8.84	0.0046	FXR1	fragile X mental retardation, autosomal homolog 1	-2.1	-1.67
TC17001371.hg.1	4.86	4.71	3.64	0.0039	SLFN13	schlafen family member 13	-2.1	-2.32
TC15000292.hg.1	6.38	6.67	5.6	0.0039	RAD51	RAD51 recombinase	-2.1	-1.71
TC02001394.hg.1	13.25	13.23	12.16	0.0035	PTMA; MIR1244-1; MIR1244-2; MIR1244-3	prothymosin, alpha; microRNA 1244-1; microRNA 1244-2; microRNA 1244-3	-2.1	-2.13
TC01002658.hg.1	5.56	5.72	4.65	0.0019	ORC1	origin recognition complex subunit 1	-2.1	-1.87
TC12000595.hg.1	9.76	9.99	8.93	0.0007	CAND1	cullin-associated and neddylation-dissociated 1	-2.1	-1.78
TC04000773.hg.1	6.23	6.47	5.4	0.0003	MND1	meiotic nuclear divisions 1	-2.09	-1.78
TC01003188.hg.1	6.85	7.15	6.09	0.0326	HIST2H3D	histone cluster 2, H3d	-2.09	-1.69
TC07001580.hg.1	7.52	7.38	6.32	4.65e-05	SLC25A40	solute carrier family 25, member 40	-2.09	-2.31
TC01002759.hg.1	14.52	14.91	13.85	0.0019	SERBP1	SERPINE1 mRNA binding protein 1	-2.09	-1.59
TC18000377.hg.1	8.7	8.76	7.7	0.021	PTPN2	protein tyrosine phosphatase, non-receptor type 2	-2.09	-2
TC05000212.hg.1	6.27	6.47	5.41	0.0095	ISL1	ISL LIM homeobox 1	-2.08	-1.82
TC12000496.hg.1	9	9.19	8.13	0.0186	CDK2	cyclin-dependent kinase 2	-2.08	-1.82
TC09000384.hg.1	7.14	7.23	6.18	0.0022	RMI1	RecQ mediated genome instability 1	-2.08	-1.95
TC15001594.hg.1	9.69	9.86	8.8	0.0008	ANP32A	acidic nuclear phosphoprotein 32 family member A	-2.08	-1.85
TC04001341.hg.1	4.73	4.84	3.78	0.0085	LIN54	lin-54 DREAM MuvB core complex component	-2.08	-1.93
TC13000077.hg.1	9.13	9.28	8.22	0.0073	GTF3A	general transcription factor IIIA	-2.08	-1.87
TC18000070.hg.1	8.46	8.63	7.57	0.0018	CEP192	centrosomal protein 192kDa	-2.08	-1.85
TC11002622.hg.1	13.74	14.15	13.09	0.0625	EIF3M	eukaryotic translation initiation factor 3, subunit M	-2.08	-1.57
TC04001540.hg.1	6.29	6.63	5.58	0.007	SCLT1	sodium channel and clathrin linker 1	-2.08	-1.64
TC05000155.hg.1	9.6	9.78	8.72	0.0036	DNAJC21	DnaJ (Hsp40) homolog, subfamily C, member 21	-2.08	-1.83
TC08001862.hg.1	11.82	12.16	11.1	0.0168	DCTN6	dynactin 6	-2.08	-1.65
TC05001829.hg.1	5.46	5.39	4.33	0.0096	CDC25C	cell division cycle 25C	-2.08	-2.19
TC03001664.hg.1	13	13.4	12.35	0.0041	NAA50	N(alpha)-acetyltransferase 50, NatE catalytic subunit	-2.07	-1.57
TC08001852.hg.1	5.12	5.56	4.51	0.0265	ESCO2	establishment of sister chromatid cohesion N-acetyltransferase 2	-2.07	-1.53
TC07002162.hg.1	9.88	10.28	9.23	0.07	BZW2	basic leucine zipper and W2 domains 2	-2.07	-1.57
TC01006060.hg.1	11.27	11.14	10.09	0.0021	ELK4	ELK4, ETS-domain protein (SRF accessory protein 1)	-2.07	-2.26
TC12000991.hg.1	10.27	10.35	9.3	0.0338	GTF2H3	general transcription factor IIH subunit 3	-2.06	-1.95
TC05001275.hg.1	10.48	10.89	9.85	0.014	NUP155	nucleoporin 155kDa	-2.06	-1.55
TC06001426.hg.1	3.93	4.27	3.23	0.0064	HIST1H1B	histone cluster 1, H1b	-2.06	-1.62
TC03001976.hg.1	9.87	10.25	9.21	0.0084	PDCD10	programmed cell death 10	-2.06	-1.58
TC08000577.hg.1	8.9	8.79	7.74	6.75e-05	DPY19L4	dpy-19-like 4 (C. elegans)	-2.06	-2.23
TC15002761.hg.1	5.92	6.37	5.32	0.0052	LOC100288637	OTU deubiquitinase 7A pseudogene	-2.06	-1.51
TC09000901.hg.1	6.81	7.24	6.2	0.008	SNRPEP2	small nuclear ribonucleoprotein polypeptide E pseudogene 2	-2.06	-1.53
TC12000738.hg.1	11.23	11.57	10.53	0.0199	METAP2	methionyl aminopeptidase 2	-2.06	-1.62
TC01000932.hg.1	9.34	9.78	8.75	0.022	PRPF38B	pre-mRNA processing factor 38B	-2.05	-1.51
TC12001683.hg.1	6.94	7.25	6.21	0.003	RPSAP52	ribosomal protein SA pseudogene 52	-2.05	-1.66
TC05002568.hg.1	7.59	7.58	6.55	0.0046	DCP2	decapping mRNA 2	-2.05	-2.06
TC15002160.hg.1	7.03	7.22	6.19	0.0109	RAD51	RAD51 recombinase	-2.05	-1.79
TC06000964.hg.1	7.68	7.88	6.84	0.0104	TRMT11	tRNA methyltransferase 11 homolog	-2.05	-1.79
TC03001533.hg.1	9.36	9.15	8.12	0.0004	SUCLG2	succinate-CoA ligase, GDP-forming, beta subunit	-2.05	-2.37
TC09000637.hg.1	6.01	5.69	4.66	0.0009	LOC100129034	uncharacterized LOC100129034	-2.05	-2.56
TC01000842.hg.1	8.45	8.86	7.83	0.013	ZNF326	zinc finger protein 326	-2.05	-1.54
TC03003060.hg.1	6.02	6.2	5.17	0.0052	ZNF148	zinc finger protein 148	-2.04	-1.8
TC05002515.hg.1	6.27	6.59	5.56	0.0041	SLF1	SMC5-SMC6 complex localization factor 1	-2.04	-1.63
TC01001175.hg.1	6.97	7.05	6.02	0.0059	HIST2H3A; HIST2H3C	histone cluster 2, H3a; histone cluster 2, H3c	-2.04	-1.93
TC13000271.hg.1	7.76	8.12	7.09	0.008	PIBF1	progesterone immunomodulatory binding factor 1	-2.04	-1.59
TC13000225.hg.1	8.43	8.36	7.33	0.0016	HNRNPA1L2	heterogeneous nuclear ribonucleoprotein A1-like 2	-2.04	-2.15
TC17002729.hg.1	6.01	6.06	5.03	0.0058	SKA2	spindle and kinetochore associated complex subunit 2	-2.04	-1.97
TC18000487.hg.1	8.47	8.78	7.75	0.0055	PIAS2	protein inhibitor of activated STAT 2	-2.04	-1.65
TC08001560.hg.1	5.56	5.84	4.81	0.0088	DSCC1	DNA replication and sister chromatid cohesion 1	-2.03	-1.68
TC12002630.hg.1	8.69	8.93	7.91	0.0046	ARL6IP4	ADP-ribosylation factor like GTPase 6 interacting protein 4	-2.03	-1.72
TC19000548.hg.1	8.68	9.1	8.07	0.0025	TIMM50	translocase of inner mitochondrial membrane 50 homolog (S. cerevisiae)	-2.03	-1.52
TC01002799.hg.1	8.54	8.96	7.93	0.0281	ZZZ3	zinc finger, ZZ-type containing 3	-2.03	-1.53
TC11000979.hg.1	8.28	8.65	7.62	0.0021	ACAT1	acetyl-CoA acetyltransferase 1	-2.03	-1.57
TC07001499.hg.1	9.91	10.06	9.04	0.0103	BAZ1B	bromodomain adjacent to zinc finger domain 1B	-2.03	-1.82
TC06002248.hg.1	5.95	6.38	5.36	0.006	TFB1M	transcription factor B1, mitochondrial	-2.03	-1.51
TC21000078.hg.1	8.26	8.41	7.39	0.0008	GABPA	GA binding protein transcription factor alpha subunit	-2.02	-1.83
TC14002297.hg.1	8	8.38	7.37	0.0093	MNAT1	MNAT CDK-activating kinase assembly factor 1	-2.02	-1.55
TC18000166.hg.1	6.52	6.81	5.79	0.0034	HAUS1	HAUS augmin like complex subunit 1	-2.02	-1.65
TC09000781.hg.1	9.68	10.01	9	0.0137	WDR5	WD repeat domain 5	-2.01	-1.6
TC01005919.hg.1	9.67	9.7	8.69	0.0024	MPC2	mitochondrial pyruvate carrier 2	-2.01	-1.97
TC02001229.hg.1	7.99	8.26	7.25	0.0026	CREB1	cAMP responsive element binding protein 1	-2.01	-1.67
TC07001230.hg.1	8.27	8.15	7.14	0.0009	HIBADH	3-hydroxyisobutyrate dehydrogenase	-2.01	-2.18
TC01001781.hg.1	7.15	7.51	6.5	0.015	FLVCR1	feline leukemia virus subgroup C cellular receptor 1	-2.01	-1.57
TC16000915.hg.1	13.16	13.02	12.02	0.0051	ARL6IP1	ADP-ribosylation factor like GTPase 6 interacting protein 1	-2.01	-2.21
TC11002473.hg.1	8.33	8.75	7.74	0.0009	NCAPD3	non-SMC condensin II complex subunit D3	-2.01	-1.5
TC13000887.hg.1	8.2	8.21	7.2	0.0022	TUBGCP3	tubulin, gamma complex associated protein 3	-2.01	-2
TC11003213.hg.1	6.87	7	5.99	0.0204	MRPL11	mitochondrial ribosomal protein L11	-2	-1.83
TC01001793.hg.1	9.62	9.78	8.77	0.002	KCTD3	potassium channel tetramerization domain containing 3	-2	-1.79
TC18000539.hg.1	9.24	9.3	8.3	0.0102	HMGN1P30	high mobility group nucleosome binding domain 1 pseudogene 30	-2	-1.92
TC02003392.hg.1	7.23	7.44	6.44	0.0058	ANKRD36BP2	ankyrin repeat domain 36B pseudogene 2	-2	-1.73
TC01002529.hg.1	9.16	9.42	8.42	0.0194	SF3A3	splicing factor 3a subunit 3	-2	-1.67
TC20000829.hg.1	9.44	9.68	8.68	0.0016	TTI1	TELO2 interacting protein 1	-2	-1.69
TC05002949.hg.1	7.37	7.66	6.66	0.0034	RAD1	RAD1 checkpoint DNA exonuclease	-2	-1.64
TC05001725.hg.1	7.1	7.08	6.09	0.0064	CEP120	centrosomal protein 120kDa	-1.99	-2.02
TC03003032.hg.1	9.08	9.38	8.39	0.0278	C3orf17	chromosome 3 open reading frame 17	-1.99	-1.61
TC14001366.hg.1	6.69	6.99	6	0.009	CEP128	centrosomal protein 128kDa	-1.99	-1.61
TC04000712.hg.1	4.83	4.69	3.7	0.0179	SMAD1	SMAD family member 1	-1.99	-2.18
TC10001673.hg.1	6.72	7.02	6.02	0.0144	DCLRE1A	DNA cross-link repair 1A	-1.99	-1.62
TC01004350.hg.1	9.02	9.33	8.34	0.0154	UROD	uroporphyrinogen decarboxylase	-1.99	-1.61
TC02001212.hg.1	10.84	11.04	10.06	0.0709	EEF1B2; SNORA41	eukaryotic translation elongation factor 1 beta 2; small nucleolar RNA, H/ACA box 41	-1.98	-1.72
TC04001467.hg.1	8.78	9.06	8.07	0.0008	ELOVL6	ELOVL fatty acid elongase 6	-1.98	-1.63
TC04002481.hg.1	6.51	6.7	5.71	0.0288	LCORL	ligand dependent nuclear receptor corepressor like	-1.98	-1.74
TC04000870.hg.1	11.25	11.32	10.33	0.0005	SPCS3	signal peptidase complex subunit 3	-1.98	-1.89
TC01000116.hg.1	7.17	7.46	6.48	0.0199	SLC25A33	solute carrier family 25 (pyrimidine nucleotide carrier), member 33	-1.98	-1.62
TC04000717.hg.1	5.74	5.93	4.94	0.0033	LSM6	LSM6 homolog, U6 small nuclear RNA and mRNA degradation associated	-1.98	-1.73
TC12001613.hg.1	10.49	10.49	9.51	0.0071	NACA	nascent polypeptide-associated complex alpha subunit	-1.98	-1.97
TC04000947.hg.1	7.8	7.73	6.75	0.0059	ZNF732	zinc finger protein 732	-1.98	-2.08
TC15002124.hg.1	6.4	6.7	5.72	0.0024	LOC100288637	OTU deubiquitinase 7A pseudogene	-1.98	-1.6
TC08001811.hg.1	12.16	12.37	11.39	0.094	TUSC3	tumor suppressor candidate 3	-1.97	-1.71
TC13000226.hg.1	10.37	10.74	9.76	0.0123	SUGT1	SGT1 homolog, MIS12 kinetochore complex assembly cochaperone	-1.97	-1.53
TC01001465.hg.1	10.93	10.94	9.96	0.013	TIPRL	TOR signaling pathway regulator	-1.97	-1.96
TC03000756.hg.1	9.04	9	8.02	0.0069	SLC25A36	solute carrier family 25 (pyrimidine nucleotide carrier), member 36	-1.97	-2.03
TC06000916.hg.1	9.86	9.83	8.85	0.0076	NT5DC1	5-nucleotidase domain containing 1	-1.97	-2.02
TC0X000636.hg.1	9.02	9.04	8.06	0.0009	HPRT1	hypoxanthine phosphoribosyltransferase 1	-1.97	-1.94
TC10001612.hg.1	7.32	7.36	6.38	0.0042	NPM3	nucleophosmin/nucleoplasmin 3	-1.97	-1.92
TC16000994.hg.1	9.88	10.14	9.16	0.0025	TUFM; MIR4721	Tu translation elongation factor, mitochondrial; microRNA 4721	-1.97	-1.64
TC11002138.hg.1	7.9	8.16	7.18	0.0372	NARS2	asparaginyl-tRNA synthetase 2, mitochondrial (putative)	-1.97	-1.65
TC06000966.hg.1	7.08	7.28	6.3	0.002	CENPW	centromere protein W	-1.97	-1.72
TC14000148.hg.1	8.37	8.59	7.62	0.0479	NGDN	neuroguidin, EIF4E binding protein	-1.96	-1.69
TC11001724.hg.1	11.35	11.51	10.54	0.0194	CKAP5	cytoskeleton associated protein 5	-1.96	-1.75
TC16000427.hg.1	11.16	11.28	10.31	0.053	PHKB	phosphorylase kinase, beta	-1.96	-1.8
TC12001002.hg.1	9.2	9.46	8.49	0.005	BRI3BP	BRI3 binding protein	-1.96	-1.64
TC13000652.hg.1	8.56	8.85	7.88	0.0283	SUCLA2	succinate-CoA ligase, ADP-forming, beta subunit	-1.96	-1.61
TC01002553.hg.1	8.6	8.81	7.84	0.0132	PPT1	palmitoyl-protein thioesterase 1	-1.96	-1.69
TC03002650.hg.1	8.43	8.55	7.58	0.0004	MYNN	myoneurin	-1.96	-1.8
TC08001328.hg.1	9.97	9.96	8.99	0.0038	RPL7	ribosomal protein L7	-1.96	-1.96
TC08000246.hg.1	7.86	8.16	7.19	0.0277	WRN	Werner syndrome, RecQ helicase-like	-1.96	-1.58
TC06001422.hg.1	4.13	4.3	3.34	0.0184	HIST1H2AJ	histone cluster 1, H2aj	-1.95	-1.74
TC08001546.hg.1	9.91	9.72	8.75	0.0001	RAD21; MIR3610	RAD21 cohesin complex component; microRNA 3610	-1.95	-2.23
TC02001034.hg.1	9.83	9.78	8.81	6.74e-05	ZAK	sterile alpha motif and leucine zipper containing kinase AZK	-1.95	-2.02
TC12002517.hg.1	11.59	11.89	10.92	0.0117	MRPL42	mitochondrial ribosomal protein L42	-1.95	-1.59
TC01001280.hg.1	7.05	6.97	6.01	0.0003	CKS1B	CDC28 protein kinase regulatory subunit 1B	-1.95	-2.06
TC11002110.hg.1	8.62	8.98	8.02	0.0149	PRKRIR	protein-kinase, interferon-inducible double stranded RNA dependent inhibitor, repressor of (P58 repressor)	-1.95	-1.51
TC02002507.hg.1	5.87	6.09	5.13	0.0008	SPC25	SPC25, NDC80 kinetochore complex component	-1.95	-1.67
TC14001818.hg.1	8.36	8.27	7.3	0.0116	UBR7	ubiquitin protein ligase E3 component n-recognin 7 (putative)	-1.95	-2.08
TC01006316.hg.1	6.28	6.33	5.37	0.0054	ZBTB8A	zinc finger and BTB domain containing 8A	-1.95	-1.89
TC01004046.hg.1	9.86	10.19	9.22	0.0046	ADSS	adenylosuccinate synthase	-1.95	-1.55
TC16001829.hg.1	10.88	11.11	10.15	0.0046	TUFM	Tu translation elongation factor, mitochondrial	-1.95	-1.66
TC06000268.hg.1	5.73	5.98	5.02	0.0066	HIST1H2BN	histone cluster 1, H2bn	-1.95	-1.63
TC11002124.hg.1	8.8	9.01	8.05	0.033	CLNS1A	chloride channel, nucleotide-sensitive, 1A	-1.95	-1.68
TC01002668.hg.1	7.75	7.97	7.01	0.0315	MAGOH	mago homolog, exon junction complex core component	-1.95	-1.67
TC10000425.hg.1	8.42	8.53	7.57	0.0123	H2AFY2	H2A histone family, member Y2	-1.94	-1.81
TC20000169.hg.1	8.3	8.48	7.52	0.0007	GINS1	GINS complex subunit 1 (Psf1 homolog)	-1.94	-1.72
TC0X000253.hg.1	8.27	8.18	7.22	0.0002	EBP	emopamil binding protein (sterol isomerase)	-1.94	-2.06
TC03001255.hg.1	7.89	7.67	6.71	0.0019	SLC4A7	solute carrier family 4, sodium bicarbonate cotransporter, member 7	-1.94	-2.27
TC01000889.hg.1	8.31	8.34	7.39	0.0002	SNX7	sorting nexin 7	-1.94	-1.9
TC01005717.hg.1	7.17	7.18	6.22	0.001	RSBN1	round spermatid basic protein 1	-1.94	-1.92
TC17002262.hg.1	4.47	4.13	3.18	0.0086	B4GALNT2	beta-1,4-N-acetyl-galactosaminyl transferase 2	-1.94	-2.44
TC0X001237.hg.1	9.28	9.53	8.58	0.0085	TCEAL8	transcription elongation factor A (SII)-like 8	-1.94	-1.63
TC21000338.hg.1	8.31	8.67	7.72	0.0022	MRPL39	mitochondrial ribosomal protein L39	-1.94	-1.51
TC12001968.hg.1	12.73	12.67	11.72	3.22e-05	PPP1CC	protein phosphatase 1, catalytic subunit, gamma isozyme	-1.94	-2.01
TC18000045.hg.1	8.8	8.87	7.92	0.0034	TWSG1	twisted gastrulation BMP signaling modulator 1	-1.93	-1.84
TC02001757.hg.1	9.38	9.49	8.54	0.0316	SRSF7	serine/arginine-rich splicing factor 7	-1.93	-1.79
TC04001514.hg.1	13.19	13.31	12.36	0.007	ANXA5	annexin A5	-1.93	-1.78
TC06000784.hg.1	9.32	9.3	8.35	0.0276	ZNF292	zinc finger protein 292	-1.93	-1.96
TC17001589.hg.1	5.86	6.11	5.17	0.0057	KIF18B	kinesin family member 18B	-1.93	-1.62
TC02000997.hg.1	4.84	4.92	3.98	0.0083	MIR4774	microRNA 4774	-1.93	-1.82
TC02001895.hg.1	12.92	13.26	12.32	0.0084	CCT4	chaperonin containing TCP1, subunit 4 (delta)	-1.93	-1.51
TC07000728.hg.1	7.14	7.28	6.34	0.0157	LSM8; NAA38	LSM8 homolog, U6 small nuclear RNA associated; N(alpha)-acetyltransferase 38, NatC auxiliary subunit	-1.92	-1.74
TC6_cox_hap2000096.hg.1	5.75	6.1	5.15	0.0085	LOC100294145	uncharacterized LOC100294145	-1.92	-1.51
TC03001487.hg.1	9.73	9.81	8.86	0.0037	FAM208A	family with sequence similarity 208, member A	-1.92	-1.83
TC17000369.hg.1	9.9	10.11	9.17	0.004	SUZ12	SUZ12 polycomb repressive complex 2 subunit	-1.92	-1.65
TC14000225.hg.1	7.01	7.08	6.14	0.0007	BRMS1L	breast cancer metastasis-suppressor 1-like	-1.91	-1.83
TC03000519.hg.1	11.88	11.68	10.74	0.0014	PCNP	PEST proteolytic signal containing nuclear protein	-1.91	-2.21
TC11000303.hg.1	9.29	9.18	8.25	0.0008	ELP4	elongator acetyltransferase complex subunit 4	-1.91	-2.06
TC05001395.hg.1	9.46	9.65	8.72	0.0008	SMIM15	small integral membrane protein 15	-1.91	-1.68
TC04001139.hg.1	10.22	9.92	8.99	0.0018	APBB2	amyloid beta (A4) precursor protein-binding, family B, member 2	-1.91	-2.34
TC06001982.hg.1	8.55	8.66	7.73	0.0075	ATG5	autophagy related 5	-1.91	-1.77
TC13000064.hg.1	9.87	10.15	9.22	0.0445	NUP58	nucleoporin 58kDa	-1.91	-1.58
TC03002261.hg.1	4.29	4.58	3.64	0.0085	CMC1	C-x(9)-C motif containing 1	-1.91	-1.56
TC10001707.hg.1	10.17	10.18	9.25	0.0203	MCMBP	minichromosome maintenance complex binding protein	-1.91	-1.89
TC18000761.hg.1	9.75	9.68	8.75	0.009	SOCS6	suppressor of cytokine signaling 6	-1.91	-2.01
TC12003091.hg.1	18.86	18.98	18.05	0.0043	RPL6	ribosomal protein L6	-1.91	-1.76
TC08000119.hg.1	9.79	10.13	9.2	0.0471	TUSC3	tumor suppressor candidate 3	-1.9	-1.51
TC05000143.hg.1	7.25	7.36	6.44	0.0077	SUB1	SUB1 homolog, transcriptional regulator	-1.9	-1.76
TC19000567.hg.1	10.3	10.41	9.48	0.0182	SNRPA	small nuclear ribonucleoprotein polypeptide A	-1.9	-1.76
TC06001340.hg.1	6.53	6.75	5.82	0.0837	HIST1H1A	histone cluster 1, H1a	-1.9	-1.64
TC10000089.hg.1	7.79	7.5	6.57	0.002	DHTKD1	dehydrogenase E1 and transketolase domain containing 1	-1.9	-2.32
TC02002773.hg.1	7.23	7.06	6.14	0.0017	USP37	ubiquitin specific peptidase 37	-1.9	-2.13
TC04001807.hg.1	10.18	10.45	9.53	0.0197	CASP3	caspase 3	-1.9	-1.57
TC20001119.hg.1	8.95	8.97	8.05	0.0032	MGME1	mitochondrial genome maintenance exonuclease 1	-1.89	-1.87
TC12000563.hg.1	7.73	8.03	7.11	0.0125	TMEM5	transmembrane protein 5	-1.89	-1.53
TC04002517.hg.1	10.95	10.72	9.8	0.0055	UGDH	UDP-glucose 6-dehydrogenase	-1.89	-2.22
TC17001407.hg.1	5.47	5.71	4.79	0.0208	HMGB1P24	high mobility group box 1 pseudogene 24	-1.89	-1.6
TC05000299.hg.1	7.23	7.11	6.19	0.0045	CENPH	centromere protein H	-1.89	-2.06
TC02004925.hg.1	8.9	8.93	8.02	0.0056	TIA1	TIA1 cytotoxic granule-associated RNA binding protein	-1.88	-1.84
TC02002536.hg.1	10.86	11.02	10.11	0.0198	OLA1	Obg-like ATPase 1	-1.88	-1.69
TC08000712.hg.1	6.37	6.57	5.66	0.0004	TBC1D31	TBC1 domain family, member 31	-1.88	-1.63
TC10000113.hg.1	6.7	7	6.09	0.0045	SUV39H2	suppressor of variegation 3-9 homolog 2 (Drosophila)	-1.88	-1.52
TC04000564.hg.1	8.26	8.28	7.37	0.0311	CCDC109B	coiled-coil domain containing 109B	-1.88	-1.84
TC01003949.hg.1	6.61	6.79	5.88	0.0773	ABCB10	ATP binding cassette subfamily B member 10	-1.87	-1.66
TC04001660.hg.1	10.59	10.55	9.64	0.0145	PLRG1	pleiotropic regulator 1	-1.87	-1.93
TC08000733.hg.1	7.57	7.66	6.76	0.0442	TRIB1	tribbles pseudokinase 1	-1.87	-1.76
TC05000361.hg.1	11.21	11.31	10.41	0.0069	NSA2	NSA2 ribosome biogenesis homolog	-1.87	-1.74
TC19000251.hg.1	12.87	12.88	11.98	0.0208	EEF1DP1	eukaryotic translation elongation factor 1 delta pseudogene 1	-1.87	-1.86
TC10000900.hg.1	10.02	10.13	9.22	0.003	BUB3	BUB3 mitotic checkpoint protein	-1.87	-1.74
TC21000462.hg.1	10.06	10.07	9.17	0.0105	HMGN1	high mobility group nucleosome binding domain 1	-1.87	-1.86
TC09000607.hg.1	6.49	6.43	5.52	8.97e-05	CNTRL	centriolin	-1.87	-1.96
TC18000547.hg.1	13.65	13.72	12.82	0.0131	LMAN1	lectin, mannose-binding, 1	-1.87	-1.78
TC10001624.hg.1	9.01	8.8	7.9	6.7e-05	ARL3	ADP-ribosylation factor like GTPase 3	-1.86	-2.16
TC01002733.hg.1	5.91	6.01	5.11	0.0011	ITGB3BP	integrin beta 3 binding protein (beta3-endonexin)	-1.86	-1.74
TC21000988.hg.1	11.26	11.31	10.41	0.0059	HMGN1	high mobility group nucleosome binding domain 1	-1.86	-1.8
TC01001773.hg.1	6.97	6.67	5.78	0.006	SNORA16B	small nucleolar RNA, H/ACA box 16B	-1.86	-2.28
TC05000377.hg.1	9.33	9.48	8.58	0.001	AGGF1	angiogenic factor with G-patch and FHA domains 1	-1.86	-1.67
TC21000266.hg.1	11.41	11.64	10.75	0.0108	RPL23AP4	ribosomal protein L23a pseudogene 4	-1.86	-1.58
TC11000977.hg.1	10.28	10.58	9.69	0.0118	CUL5	cullin 5	-1.86	-1.5
TC11001150.hg.1	5.76	6.05	5.16	0.0286	CCDC15	coiled-coil domain containing 15	-1.86	-1.52
TC16001149.hg.1	11.2	11.03	10.14	0.0027	CSNK2A2	casein kinase 2, alpha prime polypeptide	-1.86	-2.09
TC12002982.hg.1	7.93	8.07	7.18	0.0368	CCDC59	coiled-coil domain containing 59	-1.85	-1.69
TC03003359.hg.1	5.75	5.86	4.97	0.0031	GXYLT2	glucoside xylosyltransferase 2	-1.85	-1.72
TC15000709.hg.1	8.73	8.91	8.02	0.0003	RCN2	reticulocalbin 2, EF-hand calcium binding domain	-1.85	-1.63
TC15001506.hg.1	8.31	8.56	7.67	0.0089	ICE2	interactor of little elongation complex ELL subunit 2	-1.85	-1.56
TC18000109.hg.1	9.86	10.11	9.23	0.0309	IMPACT	impact RWD domain protein	-1.84	-1.55
TC09000938.hg.1	8.34	8.3	7.42	0.0014	RPS6	ribosomal protein S6	-1.84	-1.89
TC07002054.hg.1	7.34	7.48	6.6	0.0155	PAXIP1	PAX interacting (with transcription-activation domain) protein 1	-1.84	-1.66
TC04001249.hg.1	7.49	7.38	6.51	0.0055	CENPC	centromere protein C	-1.84	-1.98
TC05003396.hg.1	9.71	9.96	9.09	0.0036	KIF2A	kinesin heavy chain member 2A	-1.83	-1.54
TC01002644.hg.1	10.01	9.92	9.05	0.0122	FAF1	Fas (TNFRSF6) associated factor 1	-1.83	-1.95
TC02002647.hg.1	13.11	13.26	12.38	0.031	SF3B1	splicing factor 3b, subunit 1, 155kDa	-1.83	-1.65
TC6_mann_hap4000080.hg.1	5.78	6.06	5.19	0.01	LOC100294145	uncharacterized LOC100294145	-1.83	-1.51
TC6_qbl_hap6000087.hg.1	5.78	6.06	5.19	0.01	LOC100294145	uncharacterized LOC100294145	-1.83	-1.51
TC19000088.hg.1	7.01	7.17	6.3	0.002	CHAF1A	chromatin assembly factor 1, subunit A (p150)	-1.83	-1.63
TC05001522.hg.1	8.54	8.45	7.58	0.0041	HOMER1	homer scaffolding protein 1	-1.83	-1.94
TC18000556.hg.1	11.95	11.89	11.02	0.0249	KDSR	3-ketodihydrosphingosine reductase	-1.83	-1.9
TC12001361.hg.1	9.59	9.6	8.73	0.0093	FAM60A	family with sequence similarity 60, member A	-1.83	-1.81
TC13000726.hg.1	7.17	7.41	6.54	0.0288	MZT1	mitotic spindle organizing protein 1	-1.83	-1.55
TC03001466.hg.1	10.89	10.46	9.6	0.0013	TKT	transketolase	-1.82	-2.46
TC12001303.hg.1	8.08	8.07	7.21	0.0059	C2CD5	C2 calcium-dependent domain containing 5	-1.82	-1.84
TC18000401.hg.1	7.96	8.14	7.27	0.0184	ESCO1	establishment of sister chromatid cohesion N-acetyltransferase 1	-1.82	-1.61
TC14000263.hg.1	9.38	9.54	8.68	0.0297	PRPF39	pre-mRNA processing factor 39	-1.82	-1.63
TC04000331.hg.1	9.62	9.72	8.85	0.0288	PAICS	phosphoribosylaminoimidazole carboxylase, phosphoribosylaminoimidazole succinocarboxamide synthetase	-1.82	-1.7
TC03003398.hg.1	7.81	7.73	6.86	0.0061	IFT80	intraflagellar transport 80	-1.82	-1.93
TC17000691.hg.1	11.56	11.19	10.33	0.0039	TOM1L1	target of myb1 like 1 membrane trafficking protein	-1.82	-2.34
TC12002384.hg.1	6.33	6.23	5.37	0.002	BLOC1S1	biogenesis of lysosomal organelles complex-1, subunit 1	-1.82	-1.95
TC02003431.hg.1	9.93	10.18	9.32	0.0141	MRPL30	mitochondrial ribosomal protein L30	-1.81	-1.52
TC15001352.hg.1	5.49	5.75	4.89	0.073	FLJ10038	uncharacterized protein FLJ10038	-1.81	-1.52
TC18000011.hg.1	10.43	10.5	9.65	0.0376	SMCHD1	structural maintenance of chromosomes flexible hinge domain containing 1	-1.81	-1.73
TC02000299.hg.1	7.66	7.84	6.98	0.0043	MSH6	mutS homolog 6	-1.81	-1.6
TC03001882.hg.1	8.9	9.01	8.15	0.0084	HLTF	helicase-like transcription factor	-1.81	-1.68
TC03001456.hg.1	8.83	8.56	7.7	0.0013	NT5DC2	5-nucleotidase domain containing 2	-1.81	-2.18
TC06001235.hg.1	7.07	7.11	6.25	0.011	ECI2	enoyl-CoA delta isomerase 2	-1.81	-1.76
TC05000275.hg.1	8.59	8.65	7.8	0.0048	CWC27	CWC27 spliceosome-associated protein homolog	-1.81	-1.73
TC13000754.hg.1	7.52	7.69	6.84	0.0087	RNF219	ring finger protein 219	-1.81	-1.61
TC07000160.hg.1	9.04	9.18	8.32	0.0008	CBX3	chromobox homolog 3	-1.81	-1.64
TC10002484.hg.1	4.81	4.87	4.02	0.0094	C1QL3	complement component 1, q subcomponent-like 3	-1.8	-1.73
TC01000347.hg.1	8.04	8.09	7.25	0.0098	RPS6KA1	ribosomal protein S6 kinase, 90kDa, polypeptide 1	-1.8	-1.73
TC12001865.hg.1	7.8	7.83	6.98	0.0061	UHRF1BP1L	UHRF1 binding protein 1-like	-1.8	-1.77
TC03001213.hg.1	7.95	8.1	7.25	0.0015	ANKRD28	ankyrin repeat domain 28	-1.8	-1.63
TC18000278.hg.1	11.51	11.52	10.67	0.0031	YES1	YES proto-oncogene 1, Src family tyrosine kinase	-1.8	-1.79
TC17000899.hg.1	6.96	7.19	6.34	0.0338	BIRC5	baculoviral IAP repeat containing 5	-1.8	-1.54
TC11001548.hg.1	6.88	7.02	6.17	0.014	APIP	APAF1 interacting protein	-1.8	-1.63
TC07001830.hg.1	7.21	7.42	6.57	0.0029	POT1	protection of telomeres 1	-1.8	-1.56
TC05000896.hg.1	5.64	5.48	4.64	0.0009	PTTG1	pituitary tumor-transforming 1	-1.8	-2
TC06002746.hg.1	11.83	11.98	11.13	0.0154	HMGA1	high mobility group AT-hook 1	-1.79	-1.62
TC03000202.hg.1	10.27	10.38	9.54	0.0182	RPSA; SNORA62; SNORA6	ribosomal protein SA; small nucleolar RNA, H/ACA box 62; small nucleolar RNA, H/ACA box 6	-1.79	-1.66
TC05003128.hg.1	5.53	5.61	4.78	0.0024	TMEM161B	transmembrane protein 161B	-1.79	-1.69
TC18000252.hg.1	8.34	7.82	6.98	0.0005	TSHZ1	teashirt zinc finger homeobox 1	-1.79	-2.57
TC03000955.hg.1	7.26	7.47	6.63	0.0072	ACTL6A	actin-like 6A	-1.78	-1.54
TC03001614.hg.1	7.18	7.34	6.51	0.0705	SENP7	SUMO1/sentrin specific peptidase 7	-1.78	-1.59
TC04001685.hg.1	6.94	7.12	6.29	0.0083	C4orf46	chromosome 4 open reading frame 46	-1.78	-1.56
TC12002824.hg.1	6.14	6.25	5.42	0.0122	AMN1	antagonist of mitotic exit network 1 homolog	-1.78	-1.65
TC07000679.hg.1	10.59	10.52	9.69	0.0149	KMT2E	lysine (K)-specific methyltransferase 2E	-1.78	-1.87
TC16000468.hg.1	13.81	13.95	13.12	0.0039	MT1E	metallothionein 1E	-1.78	-1.62
TC22000394.hg.1	5.73	5.96	5.13	0.0091	GTSE1	G-2 and S-phase expressed 1	-1.78	-1.51
TC01001681.hg.1	9	8.92	8.09	0.0041	TMEM183B; TMEM183A	transmembrane protein 183B; transmembrane protein 183A	-1.77	-1.88
TC01001558.hg.1	9.23	9.38	8.55	0.0115	CEP350	centrosomal protein 350kDa	-1.77	-1.6
TC07000672.hg.1	9.29	9.35	8.52	0.0133	PMPCB	peptidase (mitochondrial processing) beta	-1.77	-1.7
TC11003149.hg.1	11.16	11.2	10.38	0.0086	CKAP5	cytoskeleton associated protein 5	-1.77	-1.72
TC04002599.hg.1	7.3	7.34	6.52	0.0007	RCHY1	ring finger and CHY zinc finger domain containing 1, E3 ubiquitin protein ligase	-1.77	-1.71
TC02000500.hg.1	16.48	16.43	15.61	0.0025	TMSB10	thymosin beta 10	-1.77	-1.83
TC14001678.hg.1	14.77	14.02	13.2	0.0003	ARF6	ADP-ribosylation factor 6	-1.77	-2.97
TC6_dbb_hap3000236.hg.1	12.85	12.97	12.15	0.0006	CLIC1	chloride intracellular channel 1	-1.76	-1.62
TC05000548.hg.1	8.15	8.11	7.29	0.0021	AP3S1	adaptor-related protein complex 3, sigma 1 subunit	-1.76	-1.82
TC02002676.hg.1	8.07	8.19	7.38	0.0122	TMEM237	transmembrane protein 237	-1.76	-1.62
TC19001177.hg.1	6.37	6.32	5.51	0.0005	SPC24	SPC24, NDC80 kinetochore complex component	-1.76	-1.82
TC0X000580.hg.1	8.87	8.83	8.01	0.0005	PGRMC1	progesterone receptor membrane component 1	-1.76	-1.81
TC05000535.hg.1	7.14	7.11	6.29	0.0027	DCP2	decapping mRNA 2	-1.76	-1.81
TC04000070.hg.1	10.35	10.43	9.61	0.0009	MRFAP1	Morf4 family associated protein 1	-1.76	-1.66
TC02000942.hg.1	8.18	7.66	6.85	0.0013	ARL6IP6	ADP-ribosylation factor like GTPase 6 interacting protein 6	-1.76	-2.52
TC05002142.hg.1	7.31	7.29	6.49	0.0072	RNF130	ring finger protein 130	-1.75	-1.77
TC21000458.hg.1	9.14	9.14	8.33	0.0077	PSMG1	proteasome (prosome, macropain) assembly chaperone 1	-1.75	-1.76
TC13000631.hg.1	14.14	13.9	13.1	0.0049	TPT1	tumor protein, translationally-controlled 1	-1.75	-2.06
TC04001129.hg.1	9.38	9.37	8.57	0.0147	RPL9	ribosomal protein L9	-1.75	-1.76
TC01002383.hg.1	6.65	6.72	5.92	0.001	STMN1; MIR3917	stathmin 1; microRNA 3917	-1.74	-1.66
TC07003116.hg.1	7	6.99	6.19	0.0164	LINC00998	long intergenic non-protein coding RNA 998	-1.74	-1.75
TC11002784.hg.1	8.08	8.25	7.45	0.0266	SPCS2	signal peptidase complex subunit 2	-1.74	-1.55
TC19000417.hg.1	11.68	11.83	11.03	0.0468	URI1	URI1, prefoldin-like chaperone	-1.74	-1.56
TC12000425.hg.1	14.18	13.85	13.05	0.001	EIF4B	eukaryotic translation initiation factor 4B	-1.74	-2.19
TC11002378.hg.1	8.47	8.24	7.44	0.0006	BMPR1APS2	bone morphogenetic protein receptor, type IA pseudogene 2	-1.74	-2.04
TC13000653.hg.1	9.09	9.09	8.29	0.0021	MED4	mediator complex subunit 4	-1.74	-1.74
TC06000947.hg.1	7.58	7.72	6.92	0.0026	HSF2	heat shock transcription factor 2	-1.74	-1.58
TC11003474.hg.1	10.5	10.65	9.86	0.0028	PSMA1	proteasome subunit alpha 1	-1.73	-1.56
TC07001509.hg.1	7.39	7.51	6.72	0.0146	RFC2	replication factor C subunit 2	-1.73	-1.59
TC0X001162.hg.1	9.04	9.19	8.4	0.0615	RLIM	ring finger protein, LIM domain interacting	-1.73	-1.55
TC03000906.hg.1	8.43	8.4	7.61	0.0001	MYNN	myoneurin	-1.73	-1.76
TC10001714.hg.1	7.14	7.26	6.47	0.0033	NSMCE4A	NSE4 homolog A, SMC5-SMC6 complex component	-1.72	-1.59
TC20001325.hg.1	7.35	7.52	6.73	0.0044	FAM217B	family with sequence similarity 217, member B	-1.72	-1.54
TC08002367.hg.1	6.06	5.93	5.14	0.0151	PTTG3P	pituitary tumor-transforming 3, pseudogene	-1.72	-1.88
TC12000343.hg.1	9.3	9.33	8.55	0.0096	TMEM106C	transmembrane protein 106C	-1.72	-1.68
TC18000465.hg.1	4.73	4.59	3.81	0.0079	MIR924HG	MIR924 host gene	-1.72	-1.89
TC03000978.hg.1	9.44	9.15	8.37	0.0022	B3GNT5	UDP-GlcNAc:betaGal beta-1,3-N-acetylglucosaminyltransferase 5	-1.72	-2.1
TC15002608.hg.1	9.86	9.9	9.12	0.0089	MYO9A	myosin IXA	-1.71	-1.67
TC03001397.hg.1	8.15	8.26	7.48	0.0418	IMPDH2; MTND2P28	IMP (inosine 5-monophosphate) dehydrogenase 2; MT-ND2 pseudogene 28	-1.71	-1.59
TC14000915.hg.1	13.75	13.87	13.1	0.0078	HNRNPC	heterogeneous nuclear ribonucleoprotein C (C1/C2)	-1.71	-1.57
TC03001699.hg.1	7.79	7.79	7.02	0.0186	IQCB1	IQ motif containing B1	-1.71	-1.71
TC02002682.hg.1	11.68	11.84	11.07	0.0065	SUMO1	small ubiquitin-like modifier 1	-1.71	-1.53
TC12000206.hg.1	8.09	7.83	7.06	0.0003	DERA	deoxyribose-phosphate aldolase (putative)	-1.71	-2.05
TC6_cox_hap2000255.hg.1	12.83	12.93	12.16	0.0012	CLIC1	chloride intracellular channel 1	-1.7	-1.59
TC01005809.hg.1	9.15	9.28	8.51	0.0316	HIST2H2BC	histone cluster 2, H2bc (pseudogene)	-1.7	-1.55
TC11003210.hg.1	7.94	7.49	6.72	9.34e-05	EFEMP2	EGF containing fibulin-like extracellular matrix protein 2	-1.7	-2.33
TC18001003.hg.1	15.82	15.63	14.86	0.0007	RPL17; SNORD58B; RPL17-C18orf32	ribosomal protein L17; small nucleolar RNA, C/D box 58B; RPL17-C18orf32 readthrough	-1.7	-1.94
TC09000697.hg.1	12.86	13.02	12.25	0.0094	SET	SET nuclear proto-oncogene	-1.7	-1.52
TC11003278.hg.1	9.3	9.27	8.5	0.0024	CREBZF	CREB/ATF bZIP transcription factor	-1.7	-1.74
TC02002535.hg.1	10.66	10.67	9.91	0.0017	SP3	Sp3 transcription factor	-1.7	-1.68
TC01002844.hg.1	9.01	8.9	8.14	0.013	CCBL2; RBMXL1	cysteine conjugate-beta lyase 2; RNA binding motif protein, X-linked-like 1	-1.69	-1.82
TC03001823.hg.1	7.1	6.9	6.14	0.0043	CEP70	centrosomal protein 70kDa	-1.69	-1.95
TC05000247.hg.1	9.59	9.72	8.96	0.0214	GPBP1	GC-rich promoter binding protein 1	-1.69	-1.55
TC12000628.hg.1	7.19	7.15	6.4	0.0025	TBC1D15	TBC1 domain family, member 15	-1.69	-1.73
TC03000534.hg.1	9.57	9.52	8.76	0.0082	ALCAM	activated leukocyte cell adhesion molecule	-1.69	-1.75
TC08000729.hg.1	12.48	12.22	11.47	0.0005	SQLE	squalene epoxidase	-1.69	-2.02
TC18000282.hg.1	7.32	7.14	6.39	0.0002	METTL4	methyltransferase like 4	-1.69	-1.91
TC10000681.hg.1	6.81	6.92	6.17	0.0296	ZNF518A	zinc finger protein 518A	-1.68	-1.56
TC03000152.hg.1	13.24	13.32	12.57	0.0053	STT3B	STT3B, subunit of the oligosaccharyltransferase complex (catalytic)	-1.68	-1.59
TC0X000362.hg.1	11.04	11.01	10.27	0.0127	EFNB1	ephrin-B1	-1.68	-1.71
TC16000759.hg.1	8.9	8.93	8.19	0.022	MRPS34	mitochondrial ribosomal protein S34	-1.68	-1.64
TC20000114.hg.1	8.62	8.43	7.68	0.0006	MGME1	mitochondrial genome maintenance exonuclease 1	-1.68	-1.92
TC0X001326.hg.1	9.49	9.28	8.53	0.0014	CUL4B	cullin 4B	-1.68	-1.95
TC11000283.hg.1	7.5	7.55	6.81	0.0044	METTL15	methyltransferase like 15	-1.67	-1.61
TC02001909.hg.1	8.03	8.11	7.37	0.0064	VPS54	vacuolar protein sorting 54 homolog (S. cerevisiae)	-1.67	-1.58
TC20001560.hg.1	12.97	12.96	12.22	0.0081	RBM39	RNA binding motif protein 39	-1.67	-1.68
TC06004119.hg.1	12.27	12.35	11.61	0.0013	CLIC1	chloride intracellular channel 1	-1.67	-1.58
TC6_mcf_hap5000221.hg.1	12.27	12.35	11.61	0.0013	CLIC1	chloride intracellular channel 1	-1.67	-1.58
TC6_ssto_hap7000209.hg.1	12.27	12.35	11.61	0.0013	CLIC1	chloride intracellular channel 1	-1.67	-1.58
TC20000805.hg.1	11.09	11.15	10.41	0.0115	RBM39	RNA binding motif protein 39	-1.67	-1.61
TC09001287.hg.1	7.26	7.41	6.67	0.0088	AGTPBP1	ATP/GTP binding protein 1	-1.67	-1.5
TC05000581.hg.1	10.2	10.3	9.57	0.0236	CSNK1G3	casein kinase 1, gamma 3	-1.67	-1.55
TC07002582.hg.1	4.05	4.15	3.42	0.0102	NRF1	nuclear respiratory factor 1	-1.67	-1.55
TC06000195.hg.1	7.75	7.78	7.04	0.0213	HMGN4	high mobility group nucleosomal binding domain 4	-1.66	-1.64
TC12003078.hg.1	7.83	7.56	6.82	0.0015	MMAB	methylmalonic aciduria (cobalamin deficiency) cblB type	-1.66	-2.02
TC05000615.hg.1	7.54	7.55	6.81	0.0128	ISOC1	isochorismatase domain containing 1	-1.66	-1.66
TC06001908.hg.1	9.65	9.76	9.03	0.0764	IBTK	inhibitor of Bruton agammaglobulinemia tyrosine kinase	-1.66	-1.54
TC17000390.hg.1	8.48	8.25	7.52	0.0014	ZNF830	zinc finger protein 830	-1.66	-1.94
TC02004563.hg.1	10.49	10.49	9.76	0.0002	WDR33	WD repeat domain 33	-1.66	-1.65
TC6_mann_hap4000206.hg.1	12.28	12.35	11.62	0.0011	CLIC1	chloride intracellular channel 1	-1.66	-1.58
TC6_qbl_hap6000233.hg.1	12.28	12.35	11.62	0.0011	CLIC1	chloride intracellular channel 1	-1.66	-1.58
TC05000427.hg.1	6.95	6.89	6.16	0.0189	COX7C; MIR3607	cytochrome c oxidase subunit VIIc; microRNA 3607	-1.66	-1.72
TC11002160.hg.1	8.69	8.67	7.95	0.0114	CREBZF	CREB/ATF bZIP transcription factor	-1.66	-1.68
TC08001886.hg.1	8.97	8.94	8.22	0.0143	PLEKHA2	pleckstrin homology domain containing, family A (phosphoinositide binding specific) member 2	-1.66	-1.68
TC0X000798.hg.1	13.66	13.3	12.57	0.0025	SLC25A6	solute carrier family 25 (mitochondrial carrier; adenine nucleotide translocator), member 6	-1.65	-2.13
TC08000943.hg.1	5.91	6.03	5.31	0.0018	MFHAS1	malignant fibrous histiocytoma amplified sequence 1	-1.65	-1.52
TC02002637.hg.1	7.94	7.92	7.19	0.0087	STK17B	serine/threonine kinase 17b	-1.65	-1.69
TC09000760.hg.1	8.29	8.13	7.41	0.0006	GTF3C4	general transcription factor IIIC subunit 4	-1.65	-1.84
TC03001588.hg.1	8.7	8.49	7.77	0.0012	CGGBP1	CGG triplet repeat binding protein 1	-1.65	-1.91
TC12000732.hg.1	5.71	5.54	4.82	0.0058	MIR492; KRT19P2	microRNA 492; keratin 19 pseudogene 2	-1.65	-1.86
TC03001766.hg.1	14.06	13.85	13.13	0.0041	CNBP	CCHC-type zinc finger, nucleic acid binding protein	-1.65	-1.91
TC0X001859.hg.1	8.12	7.81	7.09	0.0028	STAG2	stromal antigen 2	-1.65	-2.04
TC02002067.hg.1	9.16	8.91	8.19	0.0002	KRCC1	lysine-rich coiled-coil 1	-1.65	-1.95
TC13000738.hg.1	7.13	7.07	6.35	0.0202	TBC1D4	TBC1 domain family, member 4	-1.64	-1.72
TC04000458.hg.1	7.42	7.51	6.79	0.031	COPS4	COP9 signalosome subunit 4	-1.64	-1.55
TC03000573.hg.1	8.37	8.47	7.76	0.0439	SLC35A5	solute carrier family 35, member A5	-1.64	-1.53
TC12001643.hg.1	9.21	8.94	8.22	0.0035	LRIG3	leucine-rich repeats and immunoglobulin-like domains 3	-1.64	-1.98
TC07001372.hg.1	6.63	6.63	5.92	0.0028	FIGNL1	fidgetin-like 1	-1.64	-1.64
TC06000745.hg.1	9.48	9.55	8.84	0.0097	SENP6	SUMO1/sentrin specific peptidase 6	-1.64	-1.55
TC14001307.hg.1	10.72	10.73	10.03	0.0018	NPC2; MIR4709	Niemann-Pick disease, type C2; microRNA 4709	-1.63	-1.61
TC05001687.hg.1	9.26	9.37	8.66	0.0045	PGGT1B	protein geranylgeranyltransferase type I, beta subunit	-1.63	-1.51
TC11003457.hg.1	8.86	8.96	8.25	0.0111	ARL2	ADP-ribosylation factor like GTPase 2	-1.63	-1.53
TC03002724.hg.1	5.81	5.77	5.06	0.0007	CCDC50	coiled-coil domain containing 50	-1.63	-1.68
TC04000526.hg.1	8.72	8.78	8.07	0.0442	NFKB1	nuclear factor of kappa light polypeptide gene enhancer in B-cells 1	-1.63	-1.57
TC01000417.hg.1	9.03	9.06	8.36	0.0005	KHDRBS1	KH domain containing, RNA binding, signal transduction associated 1	-1.63	-1.59
TC10001188.hg.1	6.39	6.32	5.62	0.0023	ZNF25	zinc finger protein 25	-1.63	-1.7
TC14002122.hg.1	7.42	7.49	6.79	0.0008	CCDC88C	coiled-coil domain containing 88C	-1.63	-1.54
TC10002855.hg.1	6.12	6.05	5.35	0.0151	FAM204A	family with sequence similarity 204, member A	-1.63	-1.7
TC07003059.hg.1	12.85	12.73	12.03	0.0064	CYP51A1	cytochrome P450, family 51, subfamily A, polypeptide 1	-1.63	-1.76
TC01002251.hg.1	8.48	8.49	7.79	0.0133	UQCRHL	ubiquinol-cytochrome c reductase hinge protein like	-1.63	-1.62
TC06001813.hg.1	8.25	8.33	7.64	0.0026	ELOVL5	ELOVL fatty acid elongase 5	-1.62	-1.53
TC07003361.hg.1	13.04	12.94	12.25	0.0054	CYP51A1	cytochrome P450, family 51, subfamily A, polypeptide 1	-1.62	-1.73
TC01001413.hg.1	7.94	8.04	7.35	0.0096	DUSP12	dual specificity phosphatase 12	-1.62	-1.5
TC01003898.hg.1	6.45	6.48	5.79	0.0137	LIN9	lin-9 DREAM MuvB core complex component	-1.62	-1.59
TC0X000593.hg.1	8.34	8.19	7.5	0.0083	ZBTB33	zinc finger and BTB domain containing 33	-1.61	-1.8
TC08001173.hg.1	9.59	9.4	8.71	0.0034	KAT6A	K(lysine) acetyltransferase 6A	-1.61	-1.84
TC07001737.hg.1	10.53	10.52	9.83	0.0077	SYPL1	synaptophysin-like 1	-1.61	-1.62
TC08000669.hg.1	7.44	7.3	6.61	0.0102	EBAG9	estrogen receptor binding site associated, antigen, 9	-1.61	-1.77
TC04000226.hg.1	6.51	6.44	5.76	0.0044	WDR19	WD repeat domain 19	-1.61	-1.68
TC01005811.hg.1	10.86	10.77	10.08	0.0116	APH1A	APH1A gamma secretase subunit	-1.61	-1.71
TC05003056.hg.1	8.47	8.53	7.85	0.0107	GUSBP9	glucuronidase, beta pseudogene 9	-1.6	-1.53
TC07000497.hg.1	7.72	7.58	6.9	0.0114	RSBN1L	round spermatid basic protein 1-like	-1.6	-1.76
TC05003274.hg.1	9.74	9.47	8.79	0.0012	HDAC3	histone deacetylase 3	-1.6	-1.94
TC01004166.hg.1	10.47	10.37	9.7	0.0036	CAMTA1	calmodulin binding transcription activator 1	-1.6	-1.71
TC01003663.hg.1	8.77	8.78	8.1	0.0134	ZBTB41	zinc finger and BTB domain containing 41	-1.6	-1.59
TC03001554.hg.1	7.98	7.98	7.3	0.0044	RYBP	RING1 and YY1 binding protein	-1.6	-1.6
TC06000405.hg.1	5.65	5.66	4.99	0.0099	LOC100294145	uncharacterized LOC100294145	-1.6	-1.59
TC0X000886.hg.1	8.98	9.05	8.38	0.0012	RBBP7	retinoblastoma binding protein 7	-1.6	-1.52
TC04001043.hg.1	7.76	7.8	7.13	0.0227	RAB28	RAB28, member RAS oncogene family	-1.59	-1.54
TC06000882.hg.1	8.22	8.24	7.57	0.0012	CDC40	cell division cycle 40	-1.59	-1.57
TC01003005.hg.1	7.64	7.46	6.78	0.0022	RSBN1	round spermatid basic protein 1	-1.59	-1.81
TC13000978.hg.1	15.49	15.28	14.61	0.0046	RPL21; RPL21P28	ribosomal protein L21; ribosomal protein L21 pseudogene 28	-1.59	-1.83
TC09000428.hg.1	6.38	6.27	5.6	0.0002	SYK	spleen tyrosine kinase	-1.59	-1.72
TC18000521.hg.1	14.61	14.49	13.82	0.0006	MBD2	methyl-CpG binding domain protein 2	-1.59	-1.73
TC04001342.hg.1	8.04	8	7.33	0.0006	LIN54	lin-54 DREAM MuvB core complex component	-1.59	-1.63
TC10002220.hg.1	5.76	5.83	5.16	0.0142	KIF11	kinesin family member 11	-1.59	-1.51
TC01002432.hg.1	8.23	8.26	7.6	0.0015	SRSF4	serine/arginine-rich splicing factor 4	-1.59	-1.55
TC12000807.hg.1	7.73	7.81	7.15	0.0151	HCFC2	host cell factor C2	-1.58	-1.5
TC06001165.hg.1	9.08	9.1	8.44	0.0404	QKI	QKI, KH domain containing, RNA binding	-1.58	-1.56
TC09001566.hg.1	6.25	6.27	5.61	0.0043	ZBTB6	zinc finger and BTB domain containing 6	-1.58	-1.56
TC10000140.hg.1	10.53	9.78	9.12	8.67e-05	ARL5B	ADP-ribosylation factor like GTPase 5B	-1.58	-2.65
TC04002913.hg.1	7.79	7.8	7.14	0.0009	DCK	deoxycytidine kinase	-1.58	-1.56
TC12000872.hg.1	9.54	9.59	8.93	0.0151	MAPKAPK5	mitogen-activated protein kinase-activated protein kinase 5	-1.57	-1.53
TC18000049.hg.1	10.47	10.42	9.77	0.011	VAPA	VAMP associated protein A	-1.57	-1.62
TC10002127.hg.1	5.28	5.12	4.47	0.0082	LOC101929112	uncharacterized LOC101929112	-1.57	-1.74
TC10002932.hg.1	6.76	6.63	5.98	0.0064	DCLRE1C	DNA cross-link repair 1C	-1.56	-1.71
TC07000210.hg.1	4.16	4.21	3.56	0.0167	LINC00997	long intergenic non-protein coding RNA 997	-1.56	-1.52
TC11001967.hg.1	5.53	5.55	4.9	0.0031	MRPL11	mitochondrial ribosomal protein L11	-1.56	-1.55
TC04000692.hg.1	7.73	7.67	7.03	0.0156	ZNF330	zinc finger protein 330	-1.56	-1.63
TC15000639.hg.1	9.98	9.88	9.24	0.0057	RPLP1	ribosomal protein, large, P1	-1.56	-1.67
TC0X000925.hg.1	6.17	6.2	5.56	0.01	KLHL15	kelch-like family member 15	-1.56	-1.53
TC12000232.hg.1	9.17	9.17	8.53	0.0284	PYROXD1	pyridine nucleotide-disulphide oxidoreductase domain 1	-1.56	-1.55
TC07001185.hg.1	6.45	6.1	5.46	0.0005	RAPGEF5	Rap guanine nucleotide exchange factor 5	-1.56	-1.98
TC01003800.hg.1	8.03	8.06	7.42	0.0154	LPGAT1	lysophosphatidylglycerol acyltransferase 1	-1.55	-1.52
TC10001692.hg.1	7.44	7.45	6.82	0.0018	FAM204A	family with sequence similarity 204, member A	-1.55	-1.54
TC11003049.hg.1	4.88	4.77	4.14	0.0047	LOC644656	uncharacterized LOC644656	-1.55	-1.67
TC04001070.hg.1	6.59	6.42	5.79	0.0082	LCORL	ligand dependent nuclear receptor corepressor like	-1.55	-1.75
TC09001862.hg.1	12.66	12.15	11.52	0.0005	SLC25A6	solute carrier family 25 (mitochondrial carrier; adenine nucleotide translocator), member 6	-1.55	-2.21
TC02005028.hg.1	9.71	9.66	9.03	0.0003	PPP3R1	protein phosphatase 3, regulatory subunit B, alpha	-1.55	-1.6
TC01003818.hg.1	6.34	6.36	5.74	0.012	LOC643454	adaptor-related protein complex 3, sigma 1 subunit pseudogene	-1.54	-1.52
TC12002047.hg.1	7.71	7.6	6.98	0.0039	COQ5	coenzyme Q5, methyltransferase	-1.54	-1.66
TC0X001164.hg.1	9.55	9.46	8.84	0.0015	ABCB7	ATP binding cassette subfamily B member 7	-1.54	-1.63
TC13000668.hg.1	5.21	5.17	4.55	0.0047	DLEU2; MIR15A; MIR16-1	deleted in lymphocytic leukemia 2 (non-protein coding); microRNA 15a; microRNA 16-1	-1.54	-1.58
TC14000247.hg.1	6.1	6.1	5.48	0.0081	GEMIN2	gem nuclear organelle associated protein 2	-1.53	-1.54
TC03000480.hg.1	9.18	8.87	8.26	0.0013	CRYBG3	crystallin beta-gamma domain containing 3	-1.53	-1.88
TC06002059.hg.1	6.69	6.68	6.07	0.0041	MCM9	minichromosome maintenance 9 homologous recombination repair factor	-1.53	-1.53
TC12003299.hg.1	5.76	5.63	5.02	0.0159	BLOC1S1	biogenesis of lysosomal organelles complex-1, subunit 1	-1.52	-1.67
TC19001521.hg.1	16.18	15.92	15.31	0.0014	RPS16	ribosomal protein S16	-1.52	-1.83
TC05002020.hg.1	6.64	6.47	5.87	0.0038	NUDCD2	NudC domain containing 2	-1.52	-1.7
TC01000505.hg.1	9.68	9.53	8.93	0.0025	RLF	rearranged L-myc fusion	-1.52	-1.69
TC08001166.hg.1	9.88	9.4	8.8	0.0005	SFRP1	secreted frizzled-related protein 1	-1.52	-2.12
TC10001110.hg.1	5.8	5.6	5	0.003	PRTFDC1	phosphoribosyl transferase domain containing 1	-1.51	-1.74
TC01005067.hg.1	12.14	11.69	11.09	6.43e-05	H3F3AP4	H3 histone, family 3A, pseudogene 4	-1.51	-2.07
TC10000400.hg.1	8.28	8.28	7.69	0.0084	SIRT1	sirtuin 1	-1.5	-1.51
TC10000609.hg.1	10.21	9.83	9.25	0.0005	BMPR1A	bone morphogenetic protein receptor type IA	-1.5	-1.95
TC18000689.hg.1	6.3	6.21	5.62	0.005	PIK3C3	phosphatidylinositol 3-kinase, catalytic subunit type 3	-1.5	-1.6
TC0X001208.hg.1	8.89	8.72	8.14	0.0017	TSPAN6	tetraspanin 6	-1.5	-1.69
TC0X001456.hg.1	5.08	5.08	4.26	0.0468	microRNA 891a	Coding
TC12002153.hg.1	7.11	7.2	5.94	0.0473	polymerase (DNA directed), epsilon, catalytic subunit	Coding
TC03001468.hg.1	8.9	9	8.24	0.0473	decapping mRNA 1A	Coding
TC12000602.hg.1	9	9.68	7.77	0.0477	nucleoporin 107kDa	Coding
TC06003424.hg.1	10.37	10.34	8.75	0.0479	enoyl-CoA delta isomerase 2	NonCoding
TC02000443.hg.1	5.89	6.16	5.29	0.0482	Alstrom syndrome protein 1	Coding
TC17002321.hg.1	7.19	7.24	6.45	0.0484	phosphatidylinositol transfer protein, cytoplasmic 1	NonCoding
TC04000408.hg.1	7.65	8.11	5.53	0.0484	chemokine (C-X-C motif) ligand 8	Coding
TC0X001430.hg.1	4.86	4.97	4.08	0.0487	microRNA 505	Coding
TC03001345.hg.1	12.39	12.61	11.54	0.049	CUB domain containing protein 1	Coding
TC04000529.hg.1	7.27	7.3	6.37	0.0493	CDGSH iron sulfur domain 2	Coding
TC12000286.hg.1	5.93	5.96	5.19	0.0493	DEAD/H (Asp-Glu-Ala-Asp/His) box helicase 11	Coding
TC07000578.hg.1	6.02	6.36	5.39	0.0495	succinate dehydrogenase complex assembly factor 3	Coding
TC05001316.hg.1	11.63	12.26	10.44	0.05	3-hydroxy-3-methylglutaryl-CoA synthase 1 (soluble)	Coding
TC01002196.hg.1	9.87	10.14	9.28	0.0501	exosome component 10	Coding
TC03001464.hg.1	6.55	6.51	5.91	0.0501	Scm-like with four mbt domains 1	Coding
TC06001351.hg.1	5.65	5.76	4.42	0.0502	histone cluster 1, H1d	Coding
TC01001563.hg.1	9.92	9.82	8.93	0.0504	xenotropic and polytropic retrovirus receptor 1	Coding
TC06000176.hg.1	5.84	5.97	4.64	0.0506	histone cluster 1, H2bh	Coding
TC11003497.hg.1	9.07	9.08	8.22	0.0514	ribosomal protein L27a; small nucleolar RNA, H/ACA box 3A	Coding
TC03002920.hg.1	7.8	8.03	7.07	0.0515	decapping mRNA 1A	NonCoding
TC01003393.hg.1	6.38	6.4	5.78	0.0517	immunoglobulin superfamily, member 9	Coding
TC02001083.hg.1	4.85	4.95	4.13	0.0517	integrin alpha 4	Coding
TC06002757.hg.1	11.8	12.08	10.75	0.0518	serine/arginine-rich splicing factor 3	NonCoding
TC17000005.hg.1	5.79	6.03	5.17	0.0518	RNA methyltransferase like 1	Coding
TC16001530.hg.1	6.71	7.19	5.64	0.0521	origin recognition complex subunit 6	NonCoding
TC07002047.hg.1	6.21	6.76	4.8	0.0522	X-ray repair complementing defective repair in Chinese hamster cells 2	Coding
TC16001959.hg.1	8.14	8.15	7.51	0.0523	pyruvate dehydrogenase phosphatase regulatory subunit pseudogene	NonCoding
TC13000871.hg.1	5.84	6	4.45	0.0525	insulin receptor substrate 2	Coding
TC17001560.hg.1	6.6	7.02	5.8	0.0525	ets variant 4	Coding
TC17000495.hg.1	7.76	8.52	5.9	0.0528	cell division cycle 6	Coding
TC10002583.hg.1	7.06	7.2	6.44	0.0529	heterogeneous nuclear ribonucleoprotein A3 pseudogene 1	NonCoding
TC14000294.hg.1	10.31	10.49	9.51	0.0535	thioredoxin-related transmembrane protein 1	Coding
TC19002354.hg.1	8.85	9.28	7.79	0.0537	DEAD (Asp-Glu-Ala-Asp) box polypeptide 39A	NonCoding
TC06000530.hg.1	11.39	11.6	10.25	0.0539	serine/arginine-rich splicing factor 3	Coding
TC13001341.hg.1	9.87	9.95	9.27	0.0544	paraspeckle component 1	NonCoding
TC01001174.hg.1	14.84	14.96	13.23	0.0545	histone cluster 2, H2aa4; histone cluster 2, H2aa3	Coding
TC06004130.hg.1	8.17	8.03	7.24	0.0545	ribosomal protein S10	Coding
TC16000634.hg.1	8.97	9.32	7.61	0.0545	centromere protein N	Coding
TC17002305.hg.1	5.69	6.03	5.01	0.0547	protein phosphatase, Mg2+/Mn2+ dependent, 1D	NonCoding
TC01000424.hg.1	11.81	11.93	11.19	0.0549	eukaryotic translation initiation factor 3, subunit I	Coding
TC05000914.hg.1	11.03	10.97	9.74	0.0553	teneurin transmembrane protein 2	Coding
TC06000658.hg.1	8.74	8.78	7.77	0.0554	transmembrane protein 14A	Coding
TC21000501.hg.1	9.44	9.73	8.63	0.0561	U2 small nuclear RNA auxiliary factor 1; U2 small nuclear RNA auxiliary factor 1-like 5	Coding
TC13000738.hg.1	7.02	7.17	6.26	0.0562	TBC1 domain family, member 4	Coding
TC11000541.hg.1	7.77	7.97	6.48	0.0564	flap structure-specific endonuclease 1	Coding
TC03000815.hg.1	9.83	9.96	9.11	0.0566	eukaryotic translation initiation factor 2A, 65kDa	Coding
TC10001109.hg.1	10.68	10.91	9.98	0.0567	Rho GTPase activating protein 21	Coding
TC6_mann_hap4000216.hg.1	7.22	7.38	6.53	0.0568	MHC class I polypeptide-related sequence B	Coding
TC02001614.hg.1	6.38	6.53	5.46	0.0569	WD repeat domain 35	Coding
TC19002153.hg.1	6.23	6.3	5.36	0.057	phospholipase A2 inhibitor and LY6/PLAUR domain containing	NonCoding
TC17002276.hg.1	13.81	14.39	12.96	0.0573	NME1-NME2 readthrough	NonCoding
TC12002493.hg.1	5.66	6.09	4.75	0.0575	dual specificity phosphatase 6	NonCoding
TC11002124.hg.1	8.75	8.81	8.07	0.0576	chloride channel, nucleotide-sensitive, 1A	Coding
TC12000370.hg.1	5.45	5.63	4.64	0.0579	trophinin associated protein	Coding
TC09001141.hg.1	7.18	7.3	6.51	0.058	contactin associated protein-like 3B	Coding
TC18000377.hg.1	9.01	9.03	8.27	0.0581	protein tyrosine phosphatase, non-receptor type 2	Coding
TC21000736.hg.1	8.32	8.22	7.55	0.0591	beta-site APP-cleaving enzyme 2	NonCoding
TC17002044.hg.1	6.6	7.06	5.96	0.0592	phosphoribosylformylglycinamidine synthase	NonCoding
TC01002759.hg.1	14.35	14.65	13.74	0.0592	SERPINE1 mRNA binding protein 1	Coding
TC05000212.hg.1	6.36	6.27	5.62	0.0603	ISL LIM homeobox 1	Coding
TC01005717.hg.1	6.78	7.1	6.1	0.0606	round spermatid basic protein 1	NonCoding
TC07000110.hg.1	8.87	8.9	8.05	0.0612	basic leucine zipper and W2 domains 2	Coding
TC01000388.hg.1	11.95	12.02	8.1	0.0614	RNA, U11 small nuclear	Coding
TC12003299.hg.1	6.01	5.87	5.18	0.0614	biogenesis of lysosomal organelles complex-1, subunit 1	Coding
TC05002662.hg.1	6.74	6.97	6.02	0.0615	protocadherin gamma subfamily B, 7	NonCoding
TC16000576.hg.1	7.46	7.61	6.73	0.0619	pyruvate dehydrogenase phosphatase regulatory subunit	Coding
TC11000622.hg.1	7.21	7.6	6.14	0.062	polymerase (DNA directed), alpha 2, accessory subunit	Coding
TC17000681.hg.1	7.85	7.94	6.94	0.0621	UTP18 small subunit (SSU) processome component	Coding
TC06001944.hg.1	7.95	8.43	7.33	0.0621	midasin AAA ATPase 1	Coding
TC17000563.hg.1	5.42	5.9	4.61	0.0621	chromosome 17 open reading frame 53	Coding
TC03002355.hg.1	4.28	4.38	3.59	0.0623	uncharacterized LOC101929159	NonCoding
TC05003426.hg.1	7.48	7.77	6.76	0.0633	Rap guanine nucleotide exchange factor 6	Coding
TC03001018.hg.1	8.96	9.19	8.38	0.0634	DnaJ (Hsp40) homolog, subfamily B, member 11	Coding
TC02001030.hg.1	15.51	15.67	14.75	0.0636	integrin alpha 6	Coding
TC12001796.hg.1	10.91	11.62	9.34	0.0636	dual specificity phosphatase 6	Coding
TC08000382.hg.1	8.85	9.01	8.08	0.0655	trimethylguanosine synthase 1	Coding
TC14000055.hg.1	12.92	12.91	12.16	0.0655	APEX nuclease (multifunctional DNA repair enzyme) 1	Coding
TC12000301.hg.1	6.95	7.08	6.34	0.0656	ALG10, alpha-1,2-glucosyltransferase	Coding
TC08001166.hg.1	10.02	10.04	8.24	0.0659	secreted frizzled-related protein 1	Coding
TC01003273.hg.1	12.51	12.82	11.65	0.0662	interleukin enhancer binding factor 2	Coding
TC06000685.hg.1	6.73	6.99	6.02	0.0664	primase, DNA, polypeptide 2 (58kDa)	Coding
TC18000272.hg.1	9.73	9.92	9.06	0.0666	THO complex 1	Coding
TC12002982.hg.1	9.15	9.07	8.11	0.0668	coiled-coil domain containing 59	NonCoding
TC14001178.hg.1	6.36	6.45	5.66	0.0669	translocase of inner mitochondrial membrane 9 homolog (yeast)	Coding
TC01000305.hg.1	11.55	11.77	10.83	0.0677	proline-rich nuclear receptor coactivator 2	Coding
TC0X001978.hg.1	8.79	8.95	7.84	0.0686	midline 1	NonCoding
TC03000175.hg.1	7.91	8.11	7.18	0.0688	mutL homolog 1	Coding
TC07001703.hg.1	10.5	10.53	9.86	0.0688	polymerase (RNA) II (DNA directed) polypeptide J, 13.3kDa	Coding
TC10000189.hg.1	8.08	8.88	6.9	0.0696	microtubule associated serine/threonine kinase-like	Coding
TC05000056.hg.1	7.26	7.41	6.5	0.0701	5-methyltetrahydrofolate-homocysteine methyltransferase reductase	Coding
TC16001066.hg.1	8.15	8.21	7.46	0.0703	solute carrier family 6 (neurotransmitter transporter), member 10, pseudogene	Coding
TC19001236.hg.1	8.31	8.59	7.37	0.0703	DEAD (Asp-Glu-Ala-Asp) box polypeptide 39A	Coding
TC05001944.hg.1	6.88	7.11	6.16	0.0704	zinc finger protein 300	Coding
TC13000763.hg.1	6.6	6.99	5.86	0.0705	sprouty RTK signaling antagonist 2	Coding
TC09000700.hg.1	6.57	6.67	5.68	0.0717	uncharacterized LOC100506100	Coding
TC01003152.hg.1	13.3	13.28	10.28	0.0737	RNA, variant U1 small nuclear 15	Coding
TC04000625.hg.1	7.35	7.83	6.54	0.0739	exosome component 9	Coding
TC02002648.hg.1	10.14	10.43	9.33	0.074	heat shock 60kDa protein 1 (chaperonin)	Coding
TC17002426.hg.1	7.47	7.92	6.26	0.0742	family with sequence similarity 101, member B	NonCoding
TC02002620.hg.1	6.87	6.88	5.27	0.0751	nuclear envelope integral membrane protein 2	Coding
TC0X000779.hg.1	9.1	9.44	8.39	0.0753	dyskeratosis congenita 1, dyskerin; small nucleolar RNA, H/ACA box 36A; small nucleolar RNA, H/ACA box 56	Coding
TC08000597.hg.1	10.12	10.38	9.23	0.0761	lysosomal protein transmembrane 4 beta	Coding
TC07000498.hg.1	7.02	7.26	6.36	0.0761	putative homeodomain transcription factor 2	Coding
TC14002297.hg.1	7.81	7.87	7.15	0.0762	MNAT CDK-activating kinase assembly factor 1	Coding
TC17000839.hg.1	10.85	11.02	9.65	0.0766	immature colon carcinoma transcript 1	Coding
TC08001062.hg.1	5.5	5.65	4.34	0.0767	stanniocalcin 1	Coding
TC09000637.hg.1	6.08	6.07	4.44	0.0769	uncharacterized LOC100129034	Coding
TC09000253.hg.1	7.38	7.44	6.67	0.077	contactin associated protein-like 3B; contactin associated protein-like 3 pseudogene 2	Coding
TC09002753.hg.1	8.6	8.93	7.81	0.0777	polymerase (DNA directed), epsilon 3, accessory subunit	NonCoding
TC08001507.hg.1	8.34	8.77	7.7	0.0782	solute carrier family 25 (mitochondrial folate carrier), member 32	Coding
TC01006129.hg.1	4.93	5.08	4.23	0.0786	aurora kinase A pseudogene 1	NonCoding
TC16001854.hg.1	8.97	9.16	8.27	0.0786	solute carrier family 6 (neurotransmitter transporter), member 10, pseudogene	NonCoding
TC11000325.hg.1	10.11	10.46	9.03	0.0792	N-acetyltransferase 10 (GCN5-related)	Coding
TC10000092.hg.1	10.99	11.21	10.15	0.0797	cell division cycle 123	Coding
TC17002290.hg.1	5.65	5.87	4.78	0.0802	diacylglycerol kinase, epsilon 64kDa	NonCoding
TC02000742.hg.1	9.19	9.71	8.52	0.082	DEAD (Asp-Glu-Ala-Asp) box polypeptide 18	Coding
TC08001847.hg.1	9.3	9.53	8.21	0.0827	dihydropyrimidinase-like 2	NonCoding
TC17_ctg5_hap1000003.hg.1	6.43	6.52	5.36	0.0842	ADP-ribosylation factor like GTPase 17A	Coding
TC06001510.hg.1	9.92	10.32	8.15	0.0866	immediate early response 3	Coding
TC11002810.hg.1	8.12	8.19	7.49	0.0886	chromosome 11 open reading frame 73	NonCoding
TC10002015.hg.1	7.65	7.75	6.84	0.0889	hydroxysteroid (17-beta) dehydrogenase 7 pseudogene 2	NonCoding
TC09001097.hg.1	8.35	8.52	7.11	0.089	contactin associated protein-like 3 pseudogene 2; contactin associated protein-like 3B	Coding
TC08000259.hg.1	19.84	19.88	19.22	0.0925	small nucleolar RNA, C/D box 13	Coding
