# Supplementary material for: Differential Marker Expression between Keratinocyte Stem Cells and Their Progeny Generated from a Single Colony
Source: Int J Mol Sci. 2021 Oct 6;22(19):10810. doi: 10.3390/ijms221910810 (PMC8509450; doi:10.3390/ijms221910810)
Supplement: Supplementary file 1 [file ijms-22-10810-s001.zip › Supplementary table S3.xls]

## Sheet: BP_Upregulated genes_holoclone
Category	Term	Count	%	PValue	Genes	List Total	Pop Hits	Pop Total	Fold Enrichment	Bonferroni	Benjamini	FDR
GOTERM_BP_DIRECT	GO:0000122~negative regulation of transcription from RNA polymerase II promoter	30	10.8303	1.32764e-07	6595, 7494, 688, 1958, 4205, 7704, 3280, 2354, 5916, 441478, 3476, 3726, 7422, 1649, 6907, 4783, 4782, 57761, 7528, 2308, 4194, 2309, 3397, 8626, 5494, 10628, 7071, 7436, 9960, 2114	227	720	16792	3.08223	0.000208815	0.000208815	0.000221859
GOTERM_BP_DIRECT	GO:0045944~positive regulation of transcription from RNA polymerase II promoter	27	9.74729	0.000744506	6595, 7494, 688, 1958, 4205, 1956, 3280, 2354, 5916, 3476, 3726, 23635, 1051, 7422, 1649, 6907, 4782, 7528, 2308, 2309, 8543, 8626, 1012, 468, 2114, 2353, 4792	227	981	16792	2.03597	0.690112	0.0751308	1.23688
GOTERM_BP_DIRECT	GO:0055114~oxidation-reduction process	20	7.22022	0.000424737	224, 10797, 5742, 5033, 2746, 391059, 80853, 9249, 22949, 51060, 160428, 875, 4329, 26227, 57016, 8424, 56901, 4017, 247, 593	227	592	16792	2.49911	0.487397	0.0801381	0.707409
GOTERM_BP_DIRECT	GO:0006915~apoptotic process	19	6.85921	0.000684303	23581, 7704, 2308, 4205, 4214, 8626, 63970, 4616, 2697, 3956, 1512, 5292, 3963, 1649, 10804, 653499, 10018, 4792, 247	227	567	16792	2.47883	0.659308	0.0740293	1.1374
GOTERM_BP_DIRECT	GO:0006366~transcription from RNA polymerase II promoter	16	5.77617	0.00409846	7494, 688, 1958, 4205, 2309, 2354, 8543, 8626, 3726, 23635, 1051, 8456, 468, 4783, 4782, 2353	227	513	16792	2.30717	0.998435	0.235988	6.63275
GOTERM_BP_DIRECT	GO:0045893~positive regulation of transcription, DNA-templated	16	5.77617	0.00426907	6595, 688, 1958, 7704, 2308, 2309, 8626, 83595, 80853, 5494, 468, 1649, 54361, 6907, 2114, 2353	227	515	16792	2.29821	0.998805	0.235998	6.89967
GOTERM_BP_DIRECT	GO:0008284~positive regulation of cell proliferation	18	5.41516	0.00437048	7494, 688, 2013, 3280, 1956, 5916, 246175, 8660, 2261, 1512, 1399, 6868, 7422, 29923, 6472, 1960, 1958, 5578	227	466	16792	2.38112	0.998982	0.232789	7.05799
GOTERM_BP_DIRECT	GO:0006357~regulation of transcription from RNA polymerase II promoter	14	5.05415	0.00687063	6595, 8456, 7528, 7422, 468, 2309, 2354, 5934, 55893, 133746, 2353, 83595, 94234, 3726	227	441	16792	2.34837	0.99998	0.303365	10.8821
GOTERM_BP_DIRECT	GO:0007155~cell adhesion	14	5.05415	0.00949871	5802, 4059, 6868, 8581, 2013, 5578, 3280, 1825, 7162, 196264, 382, 4017, 1012, 5818	227	459	16792	2.25627	1	0.365511	14.7422
GOTERM_BP_DIRECT	GO:0008283~cell proliferation	13	4.69314	0.0040697	57646, 3021, 5292, 7071, 2013, 55198, 4194, 1956, 4035, 5163, 4665, 8660, 54541	227	366	16792	2.62748	0.998363	0.243384	6.58768
GOTERM_BP_DIRECT	GO:0045892~negative regulation of transcription, DNA-templated	13	4.69314	0.0378476	6595, 1051, 7071, 2308, 7704, 3280, 1649, 54361, 3397, 8626, 83595, 4017, 57761	227	499	16792	1.92717	1	0.636328	47.5204
GOTERM_BP_DIRECT	GO:0008285~negative regulation of cell proliferation	12	4.33213	0.0186117	6595, 6196, 7071, 4194, 7704, 5916, 10804, 3489, 83595, 10397, 1012, 247	227	396	16792	2.24162	1	0.522315	26.9444
GOTERM_BP_DIRECT	GO:0043066~negative regulation of apoptotic process	12	4.33213	0.0444194	7494, 5292, 1512, 7422, 440, 2308, 4194, 1956, 5916, 3397, 8626, 4792	227	455	16792	1.95095	1	0.655869	53.1996
GOTERM_BP_DIRECT	GO:0043065~positive regulation of apoptotic process	10	3.61011	0.0206268	4616, 6196, 10628, 2308, 7704, 468, 2309, 5916, 133746, 10018	227	300	16792	2.46579	1	0.525322	29.411
GOTERM_BP_DIRECT	GO:0045597~positive regulation of cell differentiation	12	4.33213	4.6723e-15	2146, 7071, 688, 1399, 7422, 10276, 5578, 3280, 8626, 2353, 4017, 3726	227	841	16792	19.9667	7.17626e-12	7.17626e-12	7.77156e-12
GOTERM_BP_DIRECT	GO:0042493~response to drug	10	3.61011	0.0221878	445, 10628, 3956, 6868, 2354, 642, 476, 2353, 768, 3726	227	304	16792	2.43334	1	0.52808	31.2678
GOTERM_BP_DIRECT	GO:0030335~positive regulation of cell migration	9	3.2491	0.00351363	7494, 1512, 6868, 7422, 5578, 1956, 80031, 8660, 1012	227	184	16792	3.61827	0.99606	0.222496	5.71227
GOTERM_BP_DIRECT	GO:0010628~positive regulation of gene expression	9	3.2491	0.0259228	6196, 2697, 2192, 1512, 7422, 468, 80326, 3397, 4783	227	262	16792	2.54108	1	0.541373	35.5259
GOTERM_BP_DIRECT	GO:0007420~brain development	8	2.88809	0.0145865	3021, 3397, 26227, 8660, 23657, 10018, 54541, 7289	227	190	16792	3.11468	1	0.473784	21.7725
GOTERM_BP_DIRECT	GO:0007049~cell cycle	8	2.88809	0.0278854	5292, 10628, 55198, 5934, 8626, 382, 119504, 84552	227	217	16792	2.72714	1	0.548152	37.6626
GOTERM_BP_DIRECT	GO:0007264~small GTPase mediated signal transduction	8	2.88809	0.0492897	379, 221079, 100506084, 5874, 382, 55103, 51326, 10124	227	246	16792	2.40564	1	0.678847	57.0298
GOTERM_BP_DIRECT	GO:0007399~nervous system development	8	2.88809	0.0933027	6595, 7436, 7422, 4287, 3280, 4665, 8140, 2353	227	287	16792	2.06198	1	0.789077	80.5393
GOTERM_BP_DIRECT	GO:0071333~cellular response to glucose stimulus	7	2.52708	6.75149e-05	7494, 3956, 5106, 5165, 2309, 10804, 8660	227	52	16792	9.95798	0.100759	0.0262018	0.112763
GOTERM_BP_DIRECT	GO:0001889~liver development	7	2.52708	0.000480513	7494, 445, 440, 3280, 54361, 3155, 382	227	74	16792	6.9975	0.530473	0.0805717	0.799955
GOTERM_BP_DIRECT	GO:0034976~response to endoplasmic reticulum stress	7	2.52708	0.000516511	7494, 1051, 9709, 468, 1649, 10018, 57761	227	75	16792	6.9042	0.556333	0.071217	0.859641
GOTERM_BP_DIRECT	GO:0090090~negative regulation of canonical Wnt signaling pathway	7	2.52708	0.0231061	1958, 1452, 2308, 2309, 1649, 54361, 3489	227	163	16792	3.17678	1	0.527849	32.3385
GOTERM_BP_DIRECT	GO:0070059~intrinsic apoptotic signaling pathway in response to endoplasmic reticulum stress	6	2.16606	7.37325e-05	7494, 1051, 468, 79094, 1649, 57761	227	33	16792	13.4497	0.109512	0.0229301	0.123142
GOTERM_BP_DIRECT	GO:0045600~positive regulation of fat cell differentiation	6	2.16606	0.000408961	7494, 1051, 688, 6783, 7704, 115825	227	47	16792	9.44343	0.474511	0.0878202	0.681217
GOTERM_BP_DIRECT	GO:0009612~response to mechanical stimulus	6	2.16606	0.00117136	10628, 440, 2354, 5723, 84918, 3726	227	59	16792	7.52274	0.841757	0.102775	1.93953
GOTERM_BP_DIRECT	GO:0009952~anterior/posterior pattern specification	6	2.16606	0.00448106	7528, 1399, 7704, 5916, 57216, 7289	227	80	16792	5.54802	0.999145	0.23022	7.23035
GOTERM_BP_DIRECT	GO:0001501~skeletal system development	6	2.16606	0.0378875	7071, 7704, 56172, 8626, 2114, 2261	227	137	16792	3.23972	1	0.630642	47.5567
GOTERM_BP_DIRECT	GO:0032496~response to lipopolysaccharide	6	2.16606	0.0708663	57162, 6868, 5106, 10804, 2353, 3726	227	164	16792	2.70635	1	0.74752	70.7208
GOTERM_BP_DIRECT	GO:0007568~aging	6	2.16606	0.0725	445, 2309, 4035, 10804, 2353, 4017	227	165	16792	2.68995	1	0.751621	71.5693
GOTERM_BP_DIRECT	GO:0001666~response to hypoxia	6	2.16606	0.0839566	6868, 7422, 1958, 54541, 4017, 768	227	172	16792	2.58047	1	0.78037	76.9015
GOTERM_BP_DIRECT	GO:0005975~carbohydrate metabolic process	6	2.16606	0.0863782	6520, 2673, 3418, 217, 6515, 2821	227	174	16792	2.55081	1	0.783028	77.9009
GOTERM_BP_DIRECT	GO:0008652~cellular amino acid biosynthetic process	5	1.80505	0.000378485	440, 102724560, 875, 84706, 2746	227	26	16792	14.2257	0.448696	0.094479	0.630603
GOTERM_BP_DIRECT	GO:0006730~one-carbon metabolic process	5	1.80505	0.000665181	160428, 771, 10797, 6472, 768	227	30	16792	12.3289	0.648898	0.0773577	1.10579
GOTERM_BP_DIRECT	GO:0006865~amino acid transport	5	1.80505	0.00120582	6520, 6510, 81539, 8140, 23657	227	35	16792	10.5677	0.850117	0.100071	1.99606
GOTERM_BP_DIRECT	GO:0032570~response to progesterone	5	1.80505	0.00181635	10628, 2354, 2706, 2353, 2821	227	39	16792	9.48379	0.942715	0.139732	2.99235
GOTERM_BP_DIRECT	GO:0006094~gluconeogenesis	5	1.80505	0.00284488	5106, 468, 230, 2026, 2821	227	44	16792	8.40609	0.988682	0.192166	4.64927
GOTERM_BP_DIRECT	GO:0045669~positive regulation of osteoblast differentiation	5	1.80505	0.00864982	2697, 1051, 54361, 8626, 255743	227	60	16792	6.16446	0.999999	0.35649	13.5129
GOTERM_BP_DIRECT	GO:0030182~neuron differentiation	5	1.80505	0.0393884	1051, 80326, 54361, 3397, 54541	227	95	16792	3.89335	1	0.633352	48.9073
GOTERM_BP_DIRECT	GO:0071456~cellular response to hypoxia	5	1.80505	0.0406839	7422, 4194, 2309, 8614, 10397	227	96	16792	3.85279	1	0.62839	50.0466
GOTERM_BP_DIRECT	GO:0007219~Notch signaling pathway	5	1.80505	0.0698254	6868, 3280, 79094, 441478, 8626	227	115	16792	3.21624	1	0.750555	70.1678
GOTERM_BP_DIRECT	GO:0051726~regulation of cell cycle	5	1.80505	0.0865454	4616, 10983, 5934, 7465, 3726	227	124	16792	2.98281	1	0.780146	77.9684
GOTERM_BP_DIRECT	GO:0018105~peptidyl-serine phosphorylation	5	1.80505	0.0885135	6196, 2872, 1452, 5165, 5578	227	125	16792	2.95894	1	0.78445	78.7484
GOTERM_BP_DIRECT	GO:0001934~positive regulation of protein phosphorylation	5	1.80505	0.0925143	7494, 6868, 7422, 1956, 115825	227	127	16792	2.91235	1	0.789484	80.2546
GOTERM_BP_DIRECT	GO:0006564~L-serine biosynthetic process	4	1.44404	9.52843e-06	29968, 26227, 5723, 6472	227	4	16792	73.9736	0.0148765	0.00746613	0.0159216
GOTERM_BP_DIRECT	GO:0006563~L-serine metabolic process	4	1.44404	4.66985e-05	102724560, 875, 5723, 6472	227	6	16792	49.3157	0.0708253	0.0241888	0.0780086
GOTERM_BP_DIRECT	GO:0036499~PERK-mediated unfolded protein response	4	1.44404	0.000483836	440, 9709, 468, 1649	227	12	16792	24.6579	0.532921	0.0733004	0.805465
GOTERM_BP_DIRECT	GO:1990440~positive regulation of transcription from RNA polymerase II promoter in response to endoplasmic reticulum stress	4	1.44404	0.000483836	7494, 1051, 468, 1649	227	12	16792	24.6579	0.532921	0.0733004	0.805465
GOTERM_BP_DIRECT	GO:0015804~neutral amino acid transport	4	1.44404	0.000622756	6520, 6510, 81539, 8140	227	13	16792	22.7611	0.624652	0.0784132	1.0356
GOTERM_BP_DIRECT	GO:0006541~glutamine metabolic process	4	1.44404	0.00231565	440, 2673, 26227, 2746	227	20	16792	14.7947	0.973924	0.166679	3.80004
GOTERM_BP_DIRECT	GO:0045746~negative regulation of Notch signaling pathway	4	1.44404	0.00679097	79094, 441478, 65989, 4792	227	29	16792	10.2033	0.999978	0.308995	10.7626
GOTERM_BP_DIRECT	GO:0042149~cellular response to glucose starvation	4	1.44404	0.00679097	7494, 440, 468, 6513	227	29	16792	10.2033	0.999978	0.308995	10.7626
GOTERM_BP_DIRECT	GO:0071549~cellular response to dexamethasone stimulus	4	1.44404	0.00679097	445, 2308, 1956, 54541	227	29	16792	10.2033	0.999978	0.308995	10.7626
GOTERM_BP_DIRECT	GO:0042594~response to starvation	4	1.44404	0.0114675	9779, 1649, 3155, 84918	227	35	16792	8.45412	1	0.413512	17.5302
GOTERM_BP_DIRECT	GO:0001942~hair follicle development	4	1.44404	0.0143526	8456, 1956, 80326, 57216	227	38	16792	7.78669	1	0.477809	21.4616
GOTERM_BP_DIRECT	GO:0006418~tRNA aminoacylation for protein translation	4	1.44404	0.0164838	6301, 2617, 833, 2058	227	40	16792	7.39736	1	0.506693	24.2517
GOTERM_BP_DIRECT	GO:0032024~positive regulation of insulin secretion	4	1.44404	0.0176123	2697, 5106, 8660, 2746	227	41	16792	7.21693	1	0.511634	25.691
GOTERM_BP_DIRECT	GO:0007566~embryo implantation	4	1.44404	0.0187828	2192, 3021, 2013, 8614	227	42	16792	7.0451	1	0.516871	27.1569
GOTERM_BP_DIRECT	GO:0048538~thymus development	4	1.44404	0.0199955	1399, 3280, 8543, 10018	227	43	16792	6.88126	1	0.522349	28.6468
GOTERM_BP_DIRECT	GO:0043525~positive regulation of neuron apoptotic process	4	1.44404	0.0199955	468, 2309, 1649, 10018	227	43	16792	6.88126	1	0.522349	28.6468
GOTERM_BP_DIRECT	GO:0034644~cellular response to UV	4	1.44404	0.0212504	57646, 7528, 468, 8626	227	44	16792	6.72487	1	0.528024	30.1584
GOTERM_BP_DIRECT	GO:0032870~cellular response to hormone stimulus	4	1.44404	0.0225476	440, 2354, 2353, 3726	227	45	16792	6.57543	1	0.526385	31.6892
GOTERM_BP_DIRECT	GO:0000186~activation of MAPKK activity	4	1.44404	0.023887	4616, 1399, 4214, 1956	227	46	16792	6.43248	1	0.532617	33.2368
GOTERM_BP_DIRECT	GO:0071230~cellular response to amino acid stimulus	4	1.44404	0.0252687	7494, 445, 1051, 1956	227	47	16792	6.29562	1	0.538928	34.7985
GOTERM_BP_DIRECT	GO:0071277~cellular response to calcium ion	4	1.44404	0.0312164	4205, 2354, 2353, 3726	227	51	16792	5.80185	1	0.576883	41.1377
GOTERM_BP_DIRECT	GO:0042733~embryonic digit morphogenesis	4	1.44404	0.0395892	84314, 2697, 7704, 7289	227	56	16792	5.28383	1	0.629467	49.0854
GOTERM_BP_DIRECT	GO:0071407~cellular response to organic cyclic compound	4	1.44404	0.045104	1051, 3956, 688, 4792	227	59	16792	5.01516	1	0.656175	53.7567
GOTERM_BP_DIRECT	GO:0034599~cellular response to oxidative stress	4	1.44404	0.0550911	7494, 2308, 2309, 2706	227	64	16792	4.62335	1	0.700173	61.2078
GOTERM_BP_DIRECT	GO:0009749~response to glucose	4	1.44404	0.0637736	2697, 10628, 1958, 8660	227	68	16792	4.35139	1	0.739773	66.7532
GOTERM_BP_DIRECT	GO:0043154~negative regulation of cysteine-type endopeptidase activity involved in apoptotic process	4	1.44404	0.0660374	7422, 9709, 3476, 2821	227	69	16792	4.28832	1	0.739022	68.0714
GOTERM_BP_DIRECT	GO:0001938~positive regulation of endothelial cell proliferation	4	1.44404	0.0660374	7422, 5578, 441478, 1012	227	69	16792	4.28832	1	0.739022	68.0714
GOTERM_BP_DIRECT	GO:0071260~cellular response to mechanical stimulus	4	1.44404	0.0706741	2697, 4214, 1956, 476	227	71	16792	4.16752	1	0.750697	70.6194
GOTERM_BP_DIRECT	GO:0007623~circadian rhythm	4	1.44404	0.0803719	7071, 1956, 3397, 4783	227	75	16792	3.94526	1	0.772555	75.3436
GOTERM_BP_DIRECT	GO:0030216~keratinocyte differentiation	4	1.44404	0.0828822	10628, 8456, 204219, 8626	227	76	16792	3.89335	1	0.779568	76.4445
GOTERM_BP_DIRECT	GO:0001843~neural tube closure	4	1.44404	0.085426	8543, 5916, 57216, 7289	227	77	16792	3.84278	1	0.782767	77.5129
GOTERM_BP_DIRECT	GO:0032869~cellular response to insulin stimulus	4	1.44404	0.085426	7494, 2308, 8660, 57761	227	77	16792	3.84278	1	0.782767	77.5129
GOTERM_BP_DIRECT	GO:0045605~negative regulation of epidermal cell differentiation	3	1.08303	3.0311e-05	2146, 3280, 8626	227	13	16792	322.923	0.045578	0.00113714	0.0505073
GOTERM_BP_DIRECT	GO:0043418~homocysteine catabolic process	3	1.08303	0.00106294	102724560, 642, 875	227	4	16792	55.4802	0.812296	0.0992752	1.7615
GOTERM_BP_DIRECT	GO:0031659~positive regulation of cyclin-dependent protein serine/threonine kinase activity involved in G1/S transition of mitotic cell cycle	3	1.08303	0.00478689	5292, 6868, 1956	227	8	16792	27.7401	0.999473	0.236289	7.70545
GOTERM_BP_DIRECT	GO:1901653~cellular response to peptide	3	1.08303	0.00915602	7071, 688, 3397	227	11	16792	20.1746	0.999999	0.36374	14.2479
GOTERM_BP_DIRECT	GO:0030330~DNA damage response, signal transduction by p53 class mediator	3	1.08303	0.016873	4194, 2309, 10397	227	15	16792	14.7947	1	0.505601	24.751
GOTERM_BP_DIRECT	GO:0035994~response to muscle stretch	3	1.08303	0.0191143	2353, 4792, 2821	227	16	16792	13.87	1	0.514612	27.567
GOTERM_BP_DIRECT	GO:0048514~blood vessel morphogenesis	3	1.08303	0.0214732	2697, 8456, 3397	227	17	16792	13.0542	1	0.523976	30.4235
GOTERM_BP_DIRECT	GO:0046655~folic acid metabolic process	3	1.08303	0.023946	160428, 10797, 6472	227	18	16792	12.3289	1	0.526477	33.3041
GOTERM_BP_DIRECT	GO:0001556~oocyte maturation	3	1.08303	0.023946	6196, 2309, 11144	227	18	16792	12.3289	1	0.526477	33.3041
GOTERM_BP_DIRECT	GO:1902236~negative regulation of endoplasmic reticulum stress-induced intrinsic apoptotic signaling pathway	3	1.08303	0.0265293	51060, 7494, 9709	227	19	16792	11.68	1	0.543069	36.1934
GOTERM_BP_DIRECT	GO:1904659~glucose transmembrane transport	3	1.08303	0.0265293	144195, 6515, 6513	227	19	16792	11.68	1	0.543069	36.1934
GOTERM_BP_DIRECT	GO:2000377~regulation of reactive oxygen species metabolic process	3	1.08303	0.0292197	5165, 2308, 5547	227	20	16792	11.096	1	0.558852	39.0771
GOTERM_BP_DIRECT	GO:0046697~decidualization	3	1.08303	0.0292197	2706, 8614, 3726	227	20	16792	11.096	1	0.558852	39.0771
GOTERM_BP_DIRECT	GO:0097150~neuronal stem cell population maintenance	3	1.08303	0.0320139	2308, 2309, 3280	227	21	16792	10.5677	1	0.579993	41.9421
GOTERM_BP_DIRECT	GO:0035902~response to immobilization stress	3	1.08303	0.0320139	84918, 2353, 2821	227	21	16792	10.5677	1	0.579993	41.9421
GOTERM_BP_DIRECT	GO:0070536~protein K63-linked deubiquitination	3	1.08303	0.0379006	220213, 4287, 6472	227	23	16792	9.64873	1	0.624791	47.5687
GOTERM_BP_DIRECT	GO:0061621~canonical glycolysis	3	1.08303	0.0474299	230, 2026, 2821	227	26	16792	8.53541	1	0.669698	55.6034
GOTERM_BP_DIRECT	GO:0002053~positive regulation of mesenchymal cell proliferation	3	1.08303	0.0474299	7422, 8626, 8660	227	26	16792	8.53541	1	0.669698	55.6034
GOTERM_BP_DIRECT	GO:0031069~hair follicle morphogenesis	3	1.08303	0.0507807	80326, 8626, 94234	227	27	16792	8.21929	1	0.684821	58.1423
GOTERM_BP_DIRECT	GO:0061418~regulation of transcription from RNA polymerase II promoter in response to hypoxia	3	1.08303	0.0542139	7422, 1958, 768	227	28	16792	7.92574	1	0.699124	60.6016
GOTERM_BP_DIRECT	GO:0045909~positive regulation of vasodilation	3	1.08303	0.0577268	2697, 59342, 1956	227	29	16792	7.65244	1	0.712656	62.9769
GOTERM_BP_DIRECT	GO:0097421~liver regeneration	3	1.08303	0.0577268	1051, 1956, 4792	227	29	16792	7.65244	1	0.712656	62.9769
GOTERM_BP_DIRECT	GO:0033574~response to testosterone	3	1.08303	0.0613164	5723, 768, 2821	227	30	16792	7.39736	1	0.730089	65.2646
GOTERM_BP_DIRECT	GO:0042771~intrinsic apoptotic signaling pathway in response to DNA damage by p53 class mediator	3	1.08303	0.0649802	57646, 8626, 54541	227	31	16792	7.15873	1	0.74204	67.462
GOTERM_BP_DIRECT	GO:0050873~brown fat cell differentiation	3	1.08303	0.0687156	1051, 4329, 10124	227	32	16792	6.93502	1	0.74905	69.5674
GOTERM_BP_DIRECT	GO:0006096~glycolytic process	3	1.08303	0.0763906	230, 2026, 2821	227	34	16792	6.52708	1	0.766247	73.4979
GOTERM_BP_DIRECT	GO:0097192~extrinsic apoptotic signaling pathway in absence of ligand	3	1.08303	0.0763906	2872, 2309, 10018	227	34	16792	6.52708	1	0.766247	73.4979
GOTERM_BP_DIRECT	GO:0031648~protein destabilization	3	1.08303	0.0803253	7494, 1512, 3397	227	35	16792	6.34059	1	0.776148	75.3228
GOTERM_BP_DIRECT	GO:0007154~cell communication	3	1.08303	0.0924897	83999, 2706, 10804	227	38	16792	5.84002	1	0.792747	80.2456
GOTERM_BP_DIRECT	GO:0042517~positive regulation of tyrosine phosphorylation of Stat3 protein	3	1.08303	0.0924897	7422, 3280, 2261	227	38	16792	5.84002	1	0.792747	80.2456
GOTERM_BP_DIRECT	GO:0006535~cysteine biosynthetic process from serine	2	0.722022	0.0267372	102724560, 875	227	2	16792	73.9736	1	0.539339	36.4208
GOTERM_BP_DIRECT	GO:0019343~cysteine biosynthetic process via cystathionine	2	0.722022	0.0398377	102724560, 875	227	3	16792	49.3157	1	0.626113	49.3052
GOTERM_BP_DIRECT	GO:0097411~hypoxia-inducible factor-1alpha signaling pathway	2	0.722022	0.0527627	5165, 5163	227	4	16792	36.9868	1	0.694022	59.579
GOTERM_BP_DIRECT	GO:0070814~hydrogen sulfide biosynthetic process	2	0.722022	0.0527627	102724560, 875	227	4	16792	36.9868	1	0.694022	59.579
GOTERM_BP_DIRECT	GO:0019448~L-cysteine catabolic process	2	0.722022	0.0527627	102724560, 875	227	4	16792	36.9868	1	0.694022	59.579
GOTERM_BP_DIRECT	GO:0019344~cysteine biosynthetic process	2	0.722022	0.0527627	102724560, 875	227	4	16792	36.9868	1	0.694022	59.579
GOTERM_BP_DIRECT	GO:0070837~dehydroascorbic acid transport	2	0.722022	0.0527627	6515, 6513	227	4	16792	36.9868	1	0.694022	59.579
GOTERM_BP_DIRECT	GO:0006565~L-serine catabolic process	2	0.722022	0.0527627	102724560, 875	227	4	16792	36.9868	1	0.694022	59.579
GOTERM_BP_DIRECT	GO:1903026~negative regulation of RNA polymerase II regulatory region sequence-specific DNA binding	2	0.722022	0.0527627	1649, 3397	227	4	16792	36.9868	1	0.694022	59.579
GOTERM_BP_DIRECT	GO:0019346~transsulfuration	2	0.722022	0.0655144	102724560, 875	227	5	16792	29.5894	1	0.740546	67.7713
GOTERM_BP_DIRECT	GO:0048143~astrocyte activation	2	0.722022	0.0655144	1956, 4501	227	5	16792	29.5894	1	0.740546	67.7713
GOTERM_BP_DIRECT	GO:0006868~glutamine transport	2	0.722022	0.0655144	6510, 81539	227	5	16792	29.5894	1	0.740546	67.7713
GOTERM_BP_DIRECT	GO:0042262~DNA protection	2	0.722022	0.0655144	102724560, 875	227	5	16792	29.5894	1	0.740546	67.7713
GOTERM_BP_DIRECT	GO:2000271~positive regulation of fibroblast apoptotic process	2	0.722022	0.0780952	8626, 10018	227	6	16792	24.6579	1	0.770116	74.3035
GOTERM_BP_DIRECT	GO:0032873~negative regulation of stress-activated MAPK cascade	2	0.722022	0.0780952	2308, 3476	227	6	16792	24.6579	1	0.770116	74.3035
GOTERM_BP_DIRECT	GO:0070417~cellular response to cold	2	0.722022	0.0905073	2308, 4792	227	7	16792	21.1353	1	0.788696	79.512
GOTERM_BP_DIRECT	GO:0071548~response to dexamethasone	2	0.722022	0.0905073	5106, 2309	227	7	16792	21.1353	1	0.788696	79.512
GOTERM_BP_DIRECT	GO:0050667~homocysteine metabolic process	2	0.722022	0.0905073	102724560, 875	227	7	16792	21.1353	1	0.788696	79.512

## Sheet: CC _Upregulated genes_holoclone
Category	Term	Count	%	PValue	Genes	List Total	Pop Hits	Pop Total	Fold Enrichment	Bonferroni	Benjamini	FDR
GOTERM_CC_DIRECT	GO:0005737~cytoplasm	102	29.6512	0.0184769	7494, 653513, 688, 3280, 3476, 3337, 2746, 4616, 79148, 160428, 6868, 1825, 57178, 4826, 200942, 2013, 9252, 4035, 5742, 1797, 54899, 5027, 10628, 29841, 29842, 83667, 875, 1491, 80031, 112399, 4792, 23581, 56981, 6301, 10420, 16, 23635, 25805, 10014, 7422, 1649, 6472, 1646, 23428, 4094, 2171, 8565, 2308, 29968, 54541, 1056, 26471, 55902, 5578, 2706, 8573, 645, 196, 10397, 1051, 9792, 6520, 3963,…	295	5222	18224	1.20666	0.991865	0.274414	21.6103
GOTERM_CC_DIRECT	GO:0005634~nucleus	100	29.0698	0.077012	7494, 653513, 3280, 8535, 3005, 3337, 4616, 57761, 57162, 2013, 4194, 9252, 5742, 1797, 54899, 10628, 7071, 29841, 29842, 83667, 875, 1491, 112399, 4792, 23581, 56981, 10420, 23635, 10014, 1649, 4783, 6472, 4782, 4017, 4094, 4015, 8565, 8850, 2308, 1112, 51181, 80853, 84419, 23186, 26471, 6595, 7704, 5916, 196, 10397, 1051, 9792, 6520, 51274, 3963, 128553, 6920, 5326, 54764, 247, 7586, 84441, 797…	295	5415	18224	1.14084	1	0.535026	64.8744
GOTERM_CC_DIRECT	GO:0005886~plasma membrane	92	26.7442	0.00054332	219699, 688, 7704, 5578, 8573, 2706, 9073, 382, 10509, 645, 23657, 10397, 6515, 143458, 6422, 6513, 6520, 6868, 3778, 483, 481, 1825, 54852, 247, 57761, 1944, 10232, 771, 6509, 2013, 5792, 4035, 1797, 476, 57216, 54899, 92211, 2261, 379, 5027, 7436, 6510, 92154, 54361, 23413, 23682, 80031, 2114, 285195, 4792, 11045, 10048, 968, 1956, 56172, 55, 6536, 928, 6535, 768, 5802, 25805, 2697, 6338, 6337,…	295	4121	18224	1.37914	0.130828	0.0344464	0.707003
GOTERM_CC_DIRECT	GO:0070062~extracellular exosome	83	24.1279	2.782e-08	5578, 3337, 8743, 382, 645, 2289, 10397, 6515, 6422, 6513, 10449, 2192, 6520, 160428, 3778, 3963, 483, 2673, 481, 26227, 8424, 247, 11043, 10163, 6782, 30008, 6509, 5792, 2617, 230, 5742, 3489, 476, 255743, 2805, 445, 3956, 1512, 6510, 25878, 54361, 23413, 5874, 1491, 11045, 23581, 163351, 5106, 6301, 55, 928, 217, 65989, 16, 5802, 2697, 6338, 6337, 3032, 66004, 5654, 22925, 3418, 3696, 6472, 570…	295	2811	18224	1.82406	7.17753e-06	7.17753e-06	3.63198e-05
GOTERM_CC_DIRECT	GO:0005829~cytosol	69	20.0581	0.0184043	7494, 55902, 10797, 7704, 5578, 3476, 8573, 3337, 645, 10397, 6422, 6513, 2673, 26227, 8424, 247, 57761, 57162, 3098, 10163, 6783, 55224, 2013, 2617, 230, 8626, 833, 3613, 2805, 6196, 445, 1512, 10628, 440, 79094, 2941, 83667, 23413, 875, 23682, 1491, 55034, 112399, 4792, 10048, 90007, 6301, 16, 2697, 8900, 5654, 1649, 3418, 102724560, 10804, 57016, 1645, 8140, 2171, 8565, 2308, 29968, 5723, 1195…	295	3315	18224	1.28584	0.991709	0.289883	21.5346
GOTERM_CC_DIRECT	GO:0005887~integral component of plasma membrane	37	10.7558	0.00437071	56172, 6536, 928, 8743, 6535, 23657, 6515, 6513, 2697, 5802, 6338, 6337, 6868, 22925, 6581, 8140, 23428, 2040, 4059, 1944, 9619, 6509, 5792, 4035, 9914, 81539, 23621, 92211, 2261, 5027, 8910, 6510, 1056, 80031, 10457, 11045, 7056	295	1415	18224	1.61535	0.677004	0.13174	5.55817
GOTERM_CC_DIRECT	GO:0005739~mitochondrion	31	9.01163	0.0396113	5106, 10797, 5578, 5163, 16, 2746, 2697, 10449, 160428, 3032, 3418, 3155, 84706, 8424, 6472, 2040, 3098, 9619, 2308, 57509, 230, 8626, 63970, 5033, 54541, 2805, 84419, 134266, 83667, 23682, 593	295	1331	18224	1.43882	0.99997	0.4063	41.0016
GOTERM_CC_DIRECT	GO:0005615~extracellular space	31	9.01163	0.0444056	10797, 1956, 55, 928, 8743, 25890, 10509, 8614, 6422, 2192, 3963, 7422, 5654, 4017, 387695, 4015, 2040, 10232, 8565, 57509, 3371, 3489, 1012, 1512, 3956, 1056, 80326, 54361, 653499, 135228, 7056	295	1347	18224	1.42173	0.999992	0.427669	44.7331
GOTERM_CC_DIRECT	GO:0005794~Golgi apparatus	27	7.84884	0.00170975	653513, 688, 3005, 382, 8614, 10014, 2697, 10610, 2734, 9619, 10232, 84441, 2013, 57509, 5742, 3397, 3489, 476, 23621, 2261, 8910, 6510, 1056, 29841, 5338, 23413, 23682	295	863	18224	1.93275	0.356925	0.0709402	2.20927
GOTERM_CC_DIRECT	GO:0009986~cell surface	19	5.23256	0.00710371	10232, 6509, 2013, 1956, 23657, 6422, 23621, 2261, 3956, 6520, 6868, 7422, 22925, 1056, 54361, 3696, 135228, 7056, 135228	295	542	18224	2.05161	0.841071	0.184836	8.88722
GOTERM_CC_DIRECT	GO:0016324~apical plasma membrane	17	4.94186	2.17898e-05	2013, 1956, 928, 476, 57216, 6513, 2697, 6338, 6337, 6520, 6868, 3778, 481, 5874, 10804, 8140, 11045	295	291	18224	3.60892	0.00560607	0.00280697	0.0284436
GOTERM_CC_DIRECT	GO:0043231~intracellular membrane-bounded organelle	16	4.65116	0.0376767	6595, 55902, 9619, 688, 6782, 224, 5742, 79755, 476, 5033, 30001, 29841, 57178, 9960, 23413, 8140	295	558	18224	1.77136	0.99995	0.406369	39.431
GOTERM_CC_DIRECT	GO:0005759~mitochondrial matrix	14	4.06977	0.00263841	5106, 10797, 2617, 5163, 217, 63970, 2746, 160428, 134266, 3418, 84706, 3155, 6472, 593	295	327	18224	2.64486	0.494198	0.0927823	3.39028
GOTERM_CC_DIRECT	GO:0005578~proteinaceous extracellular matrix	11	3.19767	0.0119989	2192, 79148, 169611, 3956, 2734, 7422, 80326, 54361, 255743, 6422, 4015	295	268	18224	2.53559	0.955596	0.228591	14.5806
GOTERM_CC_DIRECT	GO:0042470~melanosome	10	2.90698	3.7358e-05	2040, 6520, 6510, 6509, 483, 5874, 23682, 476, 10457, 6513	295	101	18224	6.11646	0.00959223	0.00320769	0.048761
GOTERM_CC_DIRECT	GO:0016323~basolateral plasma membrane	9	2.61628	0.00897415	1956, 481, 8573, 9073, 476, 23428, 57216, 768, 6513	295	180	18224	3.08881	0.902293	0.207512	11.1028
GOTERM_CC_DIRECT	GO:0000790~nuclear chromatin	8	2.32558	0.0374004	6595, 1051, 5916, 9960, 3005, 8626, 5467, 3726	295	193	18224	2.56067	0.999946	0.420943	39.2035
GOTERM_CC_DIRECT	GO:0045121~membrane raft	8	2.32558	0.0500525	2040, 2697, 3098, 219699, 6868, 2013, 1956, 23621	295	206	18224	2.39908	0.999998	0.411346	48.8482
GOTERM_CC_DIRECT	GO:0005901~caveola	7	2.03488	0.000622691	3778, 2013, 483, 481, 476, 1012, 6513	295	65	18224	6.65283	0.148456	0.0316298	0.809899
GOTERM_CC_DIRECT	GO:0043209~myelin sheath	7	2.03488	0.0369201	6715, 481, 26227, 476, 382, 10397, 2775	295	152	18224	2.84496	0.999939	0.434996	38.8064
GOTERM_CC_DIRECT	GO:0005911~cell-cell junction	7	2.03488	0.0604991	5027, 6868, 1825, 8573, 57216, 5295, 6513	295	172	18224	2.51415	1	0.46166	55.7244
GOTERM_CC_DIRECT	GO:0005604~basement membrane	6	1.74419	0.00901307	2192, 30008, 3371, 8573, 255743, 4017	295	79	18224	4.69187	0.903278	0.191323	11.1483
GOTERM_CC_DIRECT	GO:1903561~extracellular vesicle	4	1.16279	0.046728	30008, 481, 928, 476	295	50	18224	4.9421	0.999996	0.415389	46.4611
GOTERM_CC_DIRECT	GO:0005890~sodium:potassium-exchanging ATPase complex	3	0.872093	0.0129585	483, 481, 476	295	11	18224	16.8481	0.965443	0.228067	15.6574
GOTERM_CC_DIRECT	GO:0005922~connexon complex	3	0.872093	0.0445254	2697, 2706, 10804	295	21	18224	8.82518	0.999992	0.413829	44.8234
GOTERM_CC_DIRECT	GO:0036488~CHOP-C/EBP complex	2	0.581395	0.0320058	1051, 1649	295	2	18224	61.7763	0.999773	0.408168	34.602
GOTERM_CC_DIRECT	GO:1990617~CHOP-ATF4 complex	2	0.581395	0.0320058	468, 1649	295	2	18224	61.7763	0.999773	0.408168	34.602
GOTERM_CC_DIRECT	GO:1990037~Lewy body core	2	0.581395	0.0476237	9709, 468	295	3	18224	41.1842	0.999997	0.408177	47.1142
GOTERM_CC_DIRECT	GO:0034706~sodium channel complex	2	0.581395	0.0781102	6338, 6337	295	5	18224	24.7105	1	0.527347	65.4162

## Sheet: MF _Upregulated genes_holoclone
Category	Term	Count	%	PValue	Genes	List Total	Pop Hits	Pop Total	Fold Enrichment	Bonferroni	Benjamini	FDR
GOTERM_MF_DIRECT	GO:0005524~ATP binding	33	9.59302	0.0872231	6595, 55902, 6301, 5578, 10420, 1956, 5163, 8573, 16, 2746, 10449, 2872, 481, 57761, 3098, 9619, 8565, 6782, 55224, 9252, 2617, 9914, 476, 7465, 54899, 833, 2261, 6196, 5027, 445, 5292, 440, 4141	283	1495	16881	1.31669	1	0.718888	73.8916
GOTERM_MF_DIRECT	GO:0003700~transcription factor activity, sequence-specific DNA binding	27	7.84884	0.0107214	7494, 688, 1958, 7704, 3280, 2354, 5916, 196, 83595, 1051, 51274, 1649, 4783, 5326, 4782, 4094, 7586, 3397, 1112, 8626, 5467, 1960, 7071, 468, 29842, 2114, 2353	283	961	16881	1.67592	0.998155	0.270033	14.6674
GOTERM_MF_DIRECT	GO:0042803~protein homodimerization activity	26	7.55814	0.000565349	7494, 7704, 3280, 65989, 8614, 1051, 7422, 102724560, 1649, 3155, 2040, 11043, 9619, 3397, 5723, 1012, 3613, 833, 5027, 169611, 3956, 134266, 440, 2941, 875, 11045	283	730	16881	2.12453	0.281261	0.0360301	0.828671
GOTERM_MF_DIRECT	GO:0043565~sequence-specific DNA binding	23	6.68605	6.22654e-05	7494, 7586, 688, 1958, 2308, 3280, 2354, 5916, 1112, 8626, 83595, 5467, 1051, 8456, 29841, 468, 1649, 29842, 4783, 5326, 2114, 2353, 4094	283	518	16881	2.64856	0.0357109	0.0120482	0.091582
GOTERM_MF_DIRECT	GO:0042802~identical protein binding	20	5.81395	0.0467081	7704, 1956, 55, 8626, 9073, 51181, 2746, 6422, 6513, 2805, 445, 2192, 7422, 2941, 875, 9788, 1491, 8424, 6472, 4792	283	749	16881	1.5928	1	0.593891	50.5328
GOTERM_MF_DIRECT	GO:0008134~transcription factor binding	17	4.94186	2.43214e-05	688, 8850, 3280, 2354, 3397, 196, 5467, 3726, 10014, 23186, 1051, 5292, 1649, 6907, 2353, 4792, 5295	283	284	16881	3.57061	0.0141035	0.00707677	0.035782
GOTERM_MF_DIRECT	GO:0003682~chromatin binding	15	4.36047	0.0062525	6595, 56981, 8850, 2308, 8535, 1956, 8626, 10014, 1051, 128553, 26471, 9960, 6472, 2353, 4017	283	391	16881	2.28837	0.974343	0.216665	8.8161
GOTERM_MF_DIRECT	GO:0044212~transcription regulatory region DNA binding	14	4.06977	6.28277e-05	6595, 7494, 8535, 8626, 196, 83595, 10014, 23186, 84159, 468, 29841, 1649, 6907, 2353	283	213	16881	3.92067	0.0360275	0.00913118	0.0924086
GOTERM_MF_DIRECT	GO:0001077~transcriptional activator activity, RNA polymerase II core promoter proximal region sequence-specific binding	14	4.06977	0.000175977	688, 1958, 79755, 2354, 8626, 3726, 23635, 1051, 468, 29841, 1649, 5326, 4782, 2353	283	236	16881	3.53857	0.0976741	0.0145755	0.258631
GOTERM_MF_DIRECT	GO:0046982~protein heterodimerization activity	13	3.77907	0.0911443	11043, 7494, 9619, 1956, 143098, 196, 5467, 1051, 7422, 468, 1649, 2353, 5295	283	465	16881	1.66764	1	0.718736	75.4942
GOTERM_MF_DIRECT	GO:0000978~RNA polymerase II core promoter proximal region sequence-specific DNA binding	12	3.48837	0.0366708	1051, 688, 468, 29841, 1649, 2354, 55893, 2114, 4782, 2353, 3726, 23635	283	355	16881	2.01634	1	0.528745	42.29
GOTERM_MF_DIRECT	GO:0003714~transcription corepressor activity	11	3.19767	0.00224064	23186, 8535, 1649, 54361, 29842, 6907, 4783, 440498, 4017, 3726, 57761	283	203	16881	3.23228	0.73018	0.122782	3.24683
GOTERM_MF_DIRECT	GO:0019899~enzyme binding	11	3.19767	0.0535109	10048, 653513, 4194, 5578, 8535, 1956, 102724560, 875, 8614, 4792, 23621	283	333	16881	1.97043	1	0.600541	55.4804
GOTERM_MF_DIRECT	GO:0004672~protein kinase activity	11	3.19767	0.0795521	6196, 2872, 9252, 10420, 5578, 1956, 5163, 8573, 7465, 54899, 57761	283	359	16881	1.82772	1	0.701882	70.4701
GOTERM_MF_DIRECT	GO:0000287~magnesium ion binding	10	2.90698	0.00744151	6196, 9252, 10797, 3418, 23413, 3155, 5723, 1797, 7465, 3613	283	204	16881	2.92403	0.987248	0.226317	10.4084
GOTERM_MF_DIRECT	GO:0008022~protein C-terminus binding	9	2.61628	0.0115913	4059, 2192, 7704, 468, 481, 6907, 3397, 1112, 54899	283	182	16881	2.94973	0.998896	0.266182	15.7649
GOTERM_MF_DIRECT	GO:0016491~oxidoreductase activity	9	2.61628	0.0194814	222, 224, 317749, 217, 1646, 1645, 51181, 30001, 112399	283	200	16881	2.68426	0.99999	0.380427	25.1355
GOTERM_MF_DIRECT	GO:0016301~kinase activity	9	2.61628	0.0495948	6196, 5106, 55224, 5578, 5163, 8573, 7465, 5295, 57761	283	241	16881	2.2276	1	0.593507	52.6918
GOTERM_MF_DIRECT	GO:0032403~protein complex binding	8	2.32558	0.0581459	2192, 10163, 8850, 79924, 5792, 4035, 3476, 4792	283	206	16881	2.31651	1	0.621595	58.5829
GOTERM_MF_DIRECT	GO:0000977~RNA polymerase II regulatory region sequence-specific DNA binding	8	2.32558	0.0606232	7494, 1051, 1958, 8850, 84159, 468, 5916, 4783	283	208	16881	2.29424	1	0.627343	60.1573
GOTERM_MF_DIRECT	GO:0015171~amino acid transmembrane transporter activity	7	2.03488	0.000124466	6510, 6509, 81893, 81539, 8140, 23428, 23657	283	47	16881	8.88407	0.0701134	0.0144334	0.18299
GOTERM_MF_DIRECT	GO:0030170~pyridoxal phosphate binding	7	2.03488	0.00036588	102724560, 875, 84706, 1491, 6472, 55034, 2805	283	57	16881	7.32546	0.19242	0.0263604	0.537029
GOTERM_MF_DIRECT	GO:0005178~integrin binding	7	2.03488	0.00835754	2192, 6868, 2013, 1956, 928, 10457, 255743	283	105	16881	3.97668	0.992563	0.238371	11.6174
GOTERM_MF_DIRECT	GO:0001078~transcriptional repressor activity, RNA polymerase II core promoter proximal region sequence-specific binding	6	1.74419	0.0385329	23186, 128553, 2308, 3280, 4783, 2114	283	111	16881	3.22433	1	0.534639	43.9098
GOTERM_MF_DIRECT	GO:0015175~neutral amino acid transmembrane transporter activity	5	1.45349	2.29366e-05	6520, 6510, 81539, 8140, 23428	283	11	16881	27.1137	0.0133058	0.0133058	0.0337449
GOTERM_MF_DIRECT	GO:0000049~tRNA binding	5	1.45349	0.0102949	8565, 16, 833, 4141, 11260	283	51	16881	5.84806	0.997626	0.27245	14.1244
GOTERM_MF_DIRECT	GO:0009055~electron carrier activity	5	1.45349	0.0639824	6715, 26227, 217, 4017, 9249	283	90	16881	3.3139	1	0.638023	62.2032
GOTERM_MF_DIRECT	GO:0031406~carboxylic acid binding	4	1.16279	0.00015361	3155, 1646, 1645, 2805	283	7	16881	34.0858	0.0858082	0.0148412	0.225792
GOTERM_MF_DIRECT	GO:0004029~aldehyde dehydrogenase (NAD) activity	4	1.16279	0.00263664	160428, 222, 224, 217	283	17	16881	14.0353	0.786011	0.130786	3.81034
GOTERM_MF_DIRECT	GO:0016620~oxidoreductase activity, acting on the aldehyde or oxo group of donors, NAD or NADP as acceptor	4	1.16279	0.0036657	160428, 222, 224, 217	283	19	16881	12.5579	0.882897	0.152087	5.26043
GOTERM_MF_DIRECT	GO:0005109~frizzled binding	4	1.16279	0.0219407	25805, 80326, 54361, 6422	283	36	16881	6.6278	0.999998	0.404432	27.8514
GOTERM_MF_DIRECT	GO:0001046~core promoter sequence-specific DNA binding	4	1.16279	0.0348435	7071, 468, 79755, 9960	283	43	16881	5.54885	1	0.53564	40.6581
GOTERM_MF_DIRECT	GO:0001948~glycoprotein binding	4	1.16279	0.0948473	3956, 7436, 1956, 126433	283	65	16881	3.67078	1	0.717801	76.923
GOTERM_MF_DIRECT	GO:0015186~L-glutamine transmembrane transporter activity	3	0.872093	0.00268977	6510, 6509, 81539	283	5	16881	35.7901	0.792566	0.122851	3.88572
GOTERM_MF_DIRECT	GO:0019534~toxin transporter activity	3	0.872093	0.00399022	9619, 6581, 23428	283	6	16881	29.8251	0.903185	0.153616	5.71348
GOTERM_MF_DIRECT	GO:0004030~aldehyde dehydrogenase [NAD(P)+] activity	3	0.872093	0.00399022	222, 224, 217	283	6	16881	29.8251	0.903185	0.153616	5.71348
GOTERM_MF_DIRECT	GO:0016655~oxidoreductase activity, acting on NAD(P)H, quinone or similar compound as acceptor	3	0.872093	0.00728557	1646, 1645, 51181	283	8	16881	22.3688	0.986023	0.234248	10.201
GOTERM_MF_DIRECT	GO:0005391~sodium:potassium-exchanging ATPase activity	3	0.872093	0.0114537	483, 481, 476	283	10	16881	17.8951	0.998803	0.274112	15.5921
GOTERM_MF_DIRECT	GO:0015179~L-amino acid transmembrane transporter activity	3	0.872093	0.0192096	81539, 8140, 23428	283	13	16881	13.7654	0.999988	0.388904	24.8295
GOTERM_MF_DIRECT	GO:0001671~ATPase activator activity	3	0.872093	0.0356779	483, 481, 3337	283	18	16881	9.9417	1	0.531275	41.4085
GOTERM_MF_DIRECT	GO:0016597~amino acid binding	3	0.872093	0.0515788	445, 6472, 16	283	22	16881	8.13412	1	0.597317	54.1243
GOTERM_MF_DIRECT	GO:0004129~cytochrome-c oxidase activity	3	0.872093	0.0891211	9167, 56901, 84419	283	30	16881	5.96502	1	0.718539	74.6791
GOTERM_MF_DIRECT	GO:0050699~WW domain binding	3	0.872093	0.094255	6338, 6337, 8626	283	31	16881	5.7726	1	0.723285	76.6998
GOTERM_MF_DIRECT	GO:0070025~carbon monoxide binding	2	0.581395	0.0331323	102724560, 875	283	2	16881	59.6502	1	0.530839	39.0909
GOTERM_MF_DIRECT	GO:0034437~glycoprotein transporter activity	2	0.581395	0.0331323	9619, 7436	283	2	16881	59.6502	1	0.530839	39.0909
GOTERM_MF_DIRECT	GO:0050421~nitrite reductase (NO-forming) activity	2	0.581395	0.0331323	102724560, 875	283	2	16881	59.6502	1	0.530839	39.0909
GOTERM_MF_DIRECT	GO:0004124~cysteine synthase activity	2	0.581395	0.0331323	102724560, 875	283	2	16881	59.6502	1	0.530839	39.0909
GOTERM_MF_DIRECT	GO:0005283~sodium:amino acid symporter activity	2	0.581395	0.0331323	6536, 81539	283	2	16881	59.6502	1	0.530839	39.0909
GOTERM_MF_DIRECT	GO:0004122~cystathionine beta-synthase activity	2	0.581395	0.0331323	102724560, 875	283	2	16881	59.6502	1	0.530839	39.0909
GOTERM_MF_DIRECT	GO:0004720~protein-lysine 6-oxidase activity	2	0.581395	0.0492859	4017, 4015	283	3	16881	39.7668	1	0.602432	52.465
GOTERM_MF_DIRECT	GO:0047718~indanol dehydrogenase activity	2	0.581395	0.0492859	57016, 1645	283	3	16881	39.7668	1	0.602432	52.465
GOTERM_MF_DIRECT	GO:0070026~nitric oxide binding	2	0.581395	0.0492859	102724560, 875	283	3	16881	39.7668	1	0.602432	52.465
GOTERM_MF_DIRECT	GO:0047086~ketosteroid monooxygenase activity	2	0.581395	0.0492859	1646, 1645	283	3	16881	39.7668	1	0.602432	52.465
GOTERM_MF_DIRECT	GO:0018636~phenanthrene 9,10-monooxygenase activity	2	0.581395	0.0651705	1646, 1645	283	4	16881	29.8251	1	0.635467	62.903
GOTERM_MF_DIRECT	GO:0047115~trans-1,2-dihydrobenzene-1,2-diol dehydrogenase activity	2	0.581395	0.0651705	1646, 1645	283	4	16881	29.8251	1	0.635467	62.903
GOTERM_MF_DIRECT	GO:0033300~dehydroascorbic acid transporter activity	2	0.581395	0.0651705	6515, 6513	283	4	16881	29.8251	1	0.635467	62.903
GOTERM_MF_DIRECT	GO:0003988~acetyl-CoA C-acyltransferase activity	2	0.581395	0.0651705	10449, 3032	283	4	16881	29.8251	1	0.635467	62.903
GOTERM_MF_DIRECT	GO:0016641~oxidoreductase activity, acting on the CH-NH2 group of donors, oxygen as acceptor	2	0.581395	0.0807907	4017, 4015	283	5	16881	23.8601	1	0.698784	71.0494
GOTERM_MF_DIRECT	GO:1904047~S-adenosyl-L-methionine binding	2	0.581395	0.0807907	102724560, 875	283	5	16881	23.8601	1	0.698784	71.0494
GOTERM_MF_DIRECT	GO:0045545~syndecan binding	2	0.581395	0.0961508	3371, 10457	283	6	16881	19.8834	1	0.715246	77.4072
GOTERM_MF_DIRECT	GO:0070728~leucine binding	2	0.581395	0.0961508	83667, 2746	283	6	16881	19.8834	1	0.715246	77.4072

## Sheet: BP_downregulated gene_holoclone
Category	Term	Count	%	PValue	Genes	List Total	Pop Hits	Pop Total	Fold Enrichment	Bonferroni	Benjamini	FDR
GOTERM_BP_DIRECT	GO:0008284~positive regulation of cell proliferation	9	7.31707	0.0062677	5744, 374, 3084, 79084, 7048, 1903, 7057, 4839, 4953	100	466	16792	3.24309	0.995815	0.745661	9.29793
GOTERM_BP_DIRECT	GO:0098609~cell-cell adhesion	7	5.69106	0.00535987	6643, 3312, 10598, 51474, 50807, 23670, 3799	100	271	16792	4.33742	0.99073	0.789934	8.00323
GOTERM_BP_DIRECT	GO:0008285~negative regulation of cell proliferation	7	5.69106	0.0296838	23560, 1021, 5744, 9510, 4771, 7965, 55384	100	396	16792	2.96828	1	0.945863	37.3567
GOTERM_BP_DIRECT	GO:0008283~cell proliferation	6	4.87805	0.0653229	1601, 10103, 4254, 374, 3084, 7813	100	366	16792	2.75279	1	0.980211	64.9551
GOTERM_BP_DIRECT	GO:0006898~receptor-mediated endocytosis	5	4.06504	0.024309	1601, 8492, 10808, 10487, 7048	100	186	16792	4.51398	1	0.953211	31.7487
GOTERM_BP_DIRECT	GO:0072383~plus-end-directed vesicle transport along microtubule	3	2.43902	0.000708809	11127, 63971, 3799	100	7	16792	71.9657	0.460759	0.460759	1.09453
GOTERM_BP_DIRECT	GO:0001953~negative regulation of cell-matrix adhesion	3	2.43902	0.00343671	4771, 7057, 5921	100	15	16792	33.584	0.95014	0.776705	5.2032
GOTERM_BP_DIRECT	GO:2000379~positive regulation of reactive oxygen species metabolic process	3	2.43902	0.013444	7498, 7048, 7057	100	30	16792	16.792	0.999992	0.905374	18.9485
GOTERM_BP_DIRECT	GO:0006986~response to unfolded protein	3	2.43902	0.0254233	10808, 3312, 7057	100	42	16792	11.9943	1	0.939418	32.9485
GOTERM_BP_DIRECT	GO:0042102~positive regulation of T cell proliferation	3	2.43902	0.0488309	966, 7037, 80380	100	60	16792	8.396	1	0.981015	54.0243
GOTERM_BP_DIRECT	GO:0001933~negative regulation of protein phosphorylation	3	2.43902	0.0502968	79899, 7498, 9353	100	61	16792	8.25836	1	0.976381	55.1119
GOTERM_BP_DIRECT	GO:0016525~negative regulation of angiogenesis	3	2.43902	0.0517785	7058, 7057, 55384	100	62	16792	8.12516	1	0.971624	56.1867
GOTERM_BP_DIRECT	GO:0042060~wound healing	3	2.43902	0.0808945	131566, 3084, 7048	100	80	16792	6.297	1	0.986726	72.9992
GOTERM_BP_DIRECT	GO:0007018~microtubule-based movement	3	2.43902	0.0826344	11127, 63971, 3799	100	81	16792	6.21926	1	0.984602	73.7817
GOTERM_BP_DIRECT	GO:0008544~epidermis development	3	2.43902	0.0897073	6703, 5744, 11127	100	85	16792	5.92659	1	0.983315	76.7496
GOTERM_BP_DIRECT	GO:0016311~dephosphorylation	3	2.43902	0.0915029	51559, 57103, 1846	100	86	16792	5.85767	1	0.977613	77.4513
GOTERM_BP_DIRECT	GO:0001822~kidney development	3	2.43902	0.0915029	9510, 11127, 4953	100	86	16792	5.85767	1	0.977613	77.4513
GOTERM_BP_DIRECT	GO:0030835~negative regulation of actin filament depolymerization	2	1.62602	0.017584	130271, 51474	100	3	16792	111.947	1	0.92387	24.0699
GOTERM_BP_DIRECT	GO:0071578~zinc II ion transmembrane import	2	1.62602	0.040554	64116, 57181	100	7	16792	47.9771	1	0.972836	47.4064
GOTERM_BP_DIRECT	GO:0006595~polyamine metabolic process	2	1.62602	0.040554	6723, 4953	100	7	16792	47.9771	1	0.972836	47.4064
GOTERM_BP_DIRECT	GO:0051085~chaperone mediated protein folding requiring cofactor	2	1.62602	0.0574318	10808, 3312	100	10	16792	33.584	1	0.974772	60.0702
GOTERM_BP_DIRECT	GO:0043032~positive regulation of macrophage activation	2	1.62602	0.0685201	90865, 7057	100	12	16792	27.9867	1	0.979016	66.7702
GOTERM_BP_DIRECT	GO:0001706~endoderm formation	2	1.62602	0.0685201	22943, 1846	100	12	16792	27.9867	1	0.979016	66.7702
GOTERM_BP_DIRECT	GO:0045779~negative regulation of bone resorption	2	1.62602	0.0685201	7128, 84959	100	12	16792	27.9867	1	0.979016	66.7702
GOTERM_BP_DIRECT	GO:0022408~negative regulation of cell-cell adhesion	2	1.62602	0.0849109	23560, 4771	100	15	16792	22.3893	1	0.982884	74.7736
GOTERM_BP_DIRECT	GO:0035162~embryonic hemopoiesis	2	1.62602	0.0903107	4254, 7048	100	16	16792	20.99	1	0.980274	76.9877
GOTERM_BP_DIRECT	GO:0021542~dentate gyrus development	2	1.62602	0.0956791	1021, 11127	100	17	16792	19.7553	1	0.97782	79.0076
GOTERM_BP_DIRECT	GO:0006882~cellular zinc ion homeostasis	2	1.62602	0.0956791	64116, 57181	100	17	16792	19.7553	1	0.97782	79.0076

## Sheet: CC _downregulated gene_holoclo 
Category	Term	Count	%	PValue	Genes	List Total	Pop Hits	Pop Total	Fold Enrichment	Bonferroni	Benjamini	FDR
GOTERM_CC_DIRECT	GO:0005737~cytoplasm	46	37.3984	0.00160437	6703, 55785, 9948, 64750, 65981, 55154, 26064, 3084, 9510, 84959, 9411, 9669, 4254, 130271, 23406, 3176, 79084, 5327, 197131, 6643, 55332, 5829, 2191, 3799, 10808, 637, 5744, 5606, 11140, 8507, 9353, 2717, 7941, 5921, 55384, 23560, 10103, 6675, 1021, 57103, 7128, 4771, 397, 10598, 51474, 4953	107	5222	18224	1.50031	0.23643	0.126175	1.93598
GOTERM_CC_DIRECT	GO:0005829~cytosol	33	26.8293	0.00179353	9948, 64750, 6723, 51559, 7498, 59345, 3312, 9411, 9669, 7965, 1503, 3176, 79084, 197131, 6643, 7048, 5829, 5441, 10808, 637, 5606, 11140, 5921, 6675, 1021, 57103, 7128, 7813, 11127, 397, 10598, 50807, 4953	107	3315	18224	1.69547	0.260355	0.0956403	2.16196
GOTERM_CC_DIRECT	GO:0070062~extracellular exosome	27	21.9512	0.00952598	1601, 9948, 966, 80380, 59345, 3312, 2195, 23406, 10487, 3176, 6643, 5327, 23670, 10808, 637, 7037, 9353, 11140, 2717, 10103, 7128, 397, 11127, 283537, 144402, 10598, 7057	107	2811	18224	1.63592	0.79972	0.182091	11.0005
GOTERM_CC_DIRECT	GO:0016020~membrane	23	18.6992	0.00738536	8492, 6646, 637, 5606, 966, 3084, 7037, 9353, 11010, 3312, 7965, 23560, 2195, 10103, 4254, 1503, 6643, 4771, 397, 112616, 6574, 50807, 3799	107	2200	18224	1.78059	0.712158	0.187433	8.63008
GOTERM_CC_DIRECT	GO:0005576~extracellular region	18	14.6341	0.0114092	9948, 10808, 5744, 3084, 7037, 9353, 22943, 2717, 11010, 404203, 7941, 4254, 9703, 90865, 5327, 7058, 7057, 2201	107	1610	18224	1.90417	0.854528	0.175334	13.0391
GOTERM_CC_DIRECT	GO:0005615~extracellular space	16	13.0081	0.0111113	5744, 7498, 966, 3084, 7037, 9353, 22943, 3312, 338376, 4254, 374, 90865, 5327, 112616, 7057, 2191	107	1347	18224	2.02308	0.846975	0.188258	12.7195
GOTERM_CC_DIRECT	GO:0030027~lamellipodium	8	6.50407	4.1489e-05	55785, 2195, 4254, 130271, 6643, 4771, 5829, 2191	107	160	18224	8.51589	0.00694605	0.00694605	0.050503
GOTERM_CC_DIRECT	GO:0005856~cytoskeleton	8	6.50407	0.00596163	55785, 4254, 23406, 130271, 8507, 4771, 397, 5829	107	371	18224	3.67262	0.633791	0.182014	7.02158
GOTERM_CC_DIRECT	GO:0005925~focal adhesion	8	6.50407	0.00786198	1601, 2195, 966, 10487, 3312, 51474, 5829, 2191	107	391	18224	3.48476	0.734471	0.172572	9.16282
GOTERM_CC_DIRECT	GO:0009986~cell surface	8	6.50407	0.0388355	131566, 374, 966, 7037, 9353, 5327, 7057, 2191	107	542	18224	2.51392	0.998712	0.358296	38.2617
GOTERM_CC_DIRECT	GO:0005913~cell-cell adherens junction	7	5.69106	0.0114966	6643, 3312, 10598, 51474, 50807, 23670, 3799	107	323	18224	3.6911	0.85667	0.161886	13.1325
GOTERM_CC_DIRECT	GO:0031012~extracellular matrix	6	4.87805	0.0293722	7980, 5327, 7058, 3312, 7057, 2201	107	296	18224	3.45239	0.993319	0.300749	30.4397
GOTERM_CC_DIRECT	GO:0005578~proteinaceous extracellular matrix	5	4.06504	0.0712594	7980, 9510, 9353, 11174, 2201	107	268	18224	3.17757	0.999996	0.498411	59.3463
GOTERM_CC_DIRECT	GO:0005765~lysosomal membrane	5	4.06504	0.0759214	1601, 10103, 59345, 3312, 55332	107	274	18224	3.10799	0.999998	0.502498	61.7624
GOTERM_CC_DIRECT	GO:0030864~cortical actin cytoskeleton	4	3.25203	0.00199327	9948, 130271, 10487, 4771	107	43	18224	15.8435	0.284807	0.0803855	2.40004
GOTERM_CC_DIRECT	GO:0001726~ruffle	4	3.25203	0.0155894	55785, 1021, 4771, 5921	107	90	18224	7.56968	0.928613	0.197457	17.4118
GOTERM_CC_DIRECT	GO:0030175~filopodium	3	2.43902	0.0642773	2195, 4254, 4771	107	71	18224	7.19652	0.999986	0.502211	55.4648
GOTERM_CC_DIRECT	GO:0045177~apical part of cell	3	2.43902	0.0707267	4771, 5327, 2191	107	75	18224	6.81271	0.999996	0.515624	59.0615
GOTERM_CC_DIRECT	GO:0070022~transforming growth factor beta receptor homodimeric complex	2	1.62602	0.0230657	1601, 7048	107	4	18224	85.1589	0.980167	0.260345	24.7327
GOTERM_CC_DIRECT	GO:0031091~platelet alpha granule	2	1.62602	0.0784498	7058, 7057	107	14	18224	24.3311	0.999999	0.496546	63.017

## Sheet: MF_downregulated gene_holoclon 
Category	Term	Count	%	PValue	Genes	List Total	Pop Hits	Pop Total	Fold Enrichment	Bonferroni	Benjamini	FDR
GOTERM_MF_DIRECT	GO:0005515~protein binding	80	57.554	0.000704538	6723, 29126, 5373, 27166, 11196, 2195, 6830, 4254, 23406, 10197, 79084, 5327, 55332, 87, 2191, 2201, 5441, 10333, 637, 5606, 11140, 6737, 22943, 6884, 2717, 22984, 6251, 1906, 3694, 5921, 131566, 10105, 3490, 730755, 10103, 79899, 84951, 374, 5834, 5270, 7128, 10725, 56926, 7204, 51474, 79016, 1601, 64750, 25940, 22795, 1075, 81704, 7965, 55161, 6643, 23327, 200315, 10262, 7048, 253827, 5829, 235…	119	8785	16881	1.29181	0.154426	0.154426	0.904381
GOTERM_MF_DIRECT	GO:0008270~zinc ion binding	14	10.0719	0.0645968	3431, 57574, 6737, 9510, 100913187, 7128, 197131, 200315, 5829, 253827, 51474, 23586, 5441, 10802	119	1169	16881	1.69889	1	0.764212	57.7171
GOTERM_MF_DIRECT	GO:0042802~identical protein binding	11	7.91367	0.0369993	64750, 6723, 9175, 1503, 10197, 7128, 6737, 55297, 1075, 7057, 23586	119	749	16881	2.08335	0.999873	0.833802	38.4907
GOTERM_MF_DIRECT	GO:0016874~ligase activity	6	4.31655	0.0411122	64750, 57574, 7128, 6737, 197131, 23327	119	270	16881	3.15238	0.999954	0.810857	41.7924
GOTERM_MF_DIRECT	GO:0003779~actin binding	6	4.31655	0.0456189	84951, 23406, 10487, 8507, 4771, 53827	119	278	16881	3.06166	0.999985	0.750699	45.2219
GOTERM_MF_DIRECT	GO:0004842~ubiquitin-protein transferase activity	6	4.31655	0.0810604	64750, 55008, 57574, 7128, 6737, 23327	119	329	16881	2.58706	1	0.738491	66.3678
GOTERM_MF_DIRECT	GO:0005178~integrin binding	5	3.59712	0.00630663	5829, 87, 7057, 2191, 3694	119	105	16881	6.7551	0.778145	0.528985	7.83155
GOTERM_MF_DIRECT	GO:0004222~metalloendopeptidase activity	4	2.8777	0.044802	10269, 8728, 9510, 2191	119	113	16881	5.02149	0.999982	0.789537	44.6144
GOTERM_MF_DIRECT	GO:0046332~SMAD binding	3	2.15827	0.0363162	1601, 64750, 7048	119	43	16881	9.89701	0.99985	0.889311	37.9259
GOTERM_MF_DIRECT	GO:0001948~glycoprotein binding	3	2.15827	0.0758298	5327, 7057, 5921	119	65	16881	6.54725	1	0.738312	63.8149
GOTERM_MF_DIRECT	GO:0047844~deoxycytidine deaminase activity	2	1.43885	0.0276711	100913187, 200315	119	4	16881	70.9286	0.998742	0.89206	30.3522
GOTERM_MF_DIRECT	GO:0019870~potassium channel inhibitor activity	2	1.43885	0.0479249	23327, 5921	119	7	16881	40.5306	0.999992	0.72712	46.9037
GOTERM_MF_DIRECT	GO:0004126~cytidine deaminase activity	2	1.43885	0.0611944	100913187, 200315	119	9	16881	31.5238	1	0.777515	55.6912
GOTERM_MF_DIRECT	GO:0017166~vinculin binding	2	1.43885	0.0677603	5829, 87	119	10	16881	28.3714	1	0.751326	59.5239
GOTERM_MF_DIRECT	GO:0016814~hydrolase activity, acting on carbon-nitrogen (but not peptide) bonds, in cyclic amidines	2	1.43885	0.0742806	100913187, 200315	119	11	16881	25.7922	1	0.756603	63.0252

## Sheet: BP__upnregulated gene_meroclone
Category	Term	Count	%	PValue	Genes	List Total	Pop Hits	Pop Total	Fold Enrichment	Bonferroni	Benjamini	FDR
GOTERM_BP_DIRECT	GO:0051301~cell division	39	8.10811	5.02964e-15	79184, 55726, 64151, 8091, 1104, 54908, 9928, 6790, 3070, 64682, 90417, 27338, 55660, 23137, 221150, 699, 10592, 3832, 8607, 55752, 1062, 7443, 996, 57082, 54962, 121441, 7175, 993, 990, 991, 55055, 23122, 891, 900, 10600, 54801, 1164, 10051, 55142	401	350	16792	4.66611	8.13849e-12	4.06919e-12	8.38218e-12
GOTERM_BP_DIRECT	GO:0007067~mitotic nuclear division	30	6.23701	1.51809e-12	79184, 55726, 8091, 1104, 6790, 3070, 64682, 55165, 5347, 4659, 23137, 221150, 55872, 699, 3832, 8607, 7443, 54443, 57082, 54962, 121441, 7175, 993, 990, 991, 55055, 900, 10600, 54801, 55142	401	248	16792	5.06556	2.47302e-09	8.24339e-10	2.54757e-09
GOTERM_BP_DIRECT	GO:0006260~DNA replication	28	5.82121	3.9689e-16	63967, 11073, 4683, 1763, 54107, 6241, 641, 6418, 10111, 84515, 23594, 672, 4673, 5983, 4999, 55388, 54962, 5001, 993, 990, 545, 472, 55035, 55704, 83990, 23595, 9156, 27000	401	155	16792	7.56457	7.23421e-13	7.23421e-13	7.43849e-13
GOTERM_BP_DIRECT	GO:0006364~rRNA processing	25	5.19751	3.21402e-10	54881, 84135, 27340, 27341, 55127, 84946, 55759, 11103, 25926, 10200, 134430, 84128, 23517, 51018, 23160, 5036, 5393, 51602, 25879, 55035, 22894, 10775, 51154, 9188, 55636	401	214	16792	4.89198	5.23564e-07	1.04713e-07	5.3935e-07
GOTERM_BP_DIRECT	GO:0000398~mRNA splicing, via spliceosome	22	4.5738	8.48124e-08	55749, 8899, 6629, 5411, 23398, 4686, 57703, 10212, 23517, 10492, 3312, 1660, 51645, 8449, 25929, 10914, 6428, 6632, 6631, 55660, 6426, 10772	401	222	16792	4.14981	0.00013815	1.72698e-05	0.000142325
GOTERM_BP_DIRECT	GO:0008283~cell proliferation	21	4.3659	0.000522444	9318, 10973, 1434, 55759, 699, 2919, 3084, 4683, 7298, 5036, 996, 1909, 6491, 55388, 9833, 993, 5347, 10622, 9787, 1164, 55003	401	366	16792	2.40268	0.573133	0.0310372	0.873116
GOTERM_BP_DIRECT	GO:0006457~protein folding	19	3.9501	3.1226e-07	3301, 23398, 3323, 3324, 59345, 6950, 3312, 26278, 22948, 51645, 9360, 3336, 10576, 908, 3320, 54495, 10574, 7203, 7184	401	180	16792	4.42017	0.000508542	5.08659e-05	0.000524007
GOTERM_BP_DIRECT	GO:0006281~DNA repair	19	3.9501	1.42738e-05	63967, 79184, 11073, 672, 4683, 7516, 348654, 8607, 56852, 641, 10721, 56647, 472, 545, 5965, 29089, 10111, 84250, 9156	401	235	16792	3.38566	0.0229839	0.00122305	0.0239503
GOTERM_BP_DIRECT	GO:0045893~positive regulation of transcription, DNA-templated	19	3.9501	0.0683437	675, 672, 5245, 8091, 29028, 9575, 56943, 1871, 641, 8467, 4603, 9586, 56916, 55023, 10600, 64216, 80155, 1164, 27000	401	515	16792	1.54491	1	0.684372	69.5157
GOTERM_BP_DIRECT	GO:0006974~cellular response to DNA damage stimulus	18	3.7422	1.05863e-05	11073, 672, 10212, 56852, 79915, 641, 55388, 54962, 10721, 472, 545, 29089, 10111, 10600, 84515, 79624, 84250, 23137	401	208	16792	3.62383	0.0170973	0.000957603	0.0177635
GOTERM_BP_DIRECT	GO:0043066~negative regulation of apoptotic process	18	3.7422	0.0452027	654364, 9448, 3301, 8091, 9928, 5036, 6790, 2739, 51616, 92140, 6491, 355, 10935, 5347, 55023, 83737, 7184, 80155	401	455	16792	1.65661	1	0.583629	53.9864
GOTERM_BP_DIRECT	GO:0006468~protein phosphorylation	17	3.5343	0.0789297	8899, 79675, 55872, 9448, 51701, 699, 22868, 27330, 7443, 6790, 2966, 5347, 472, 197259, 10733, 902, 9475	401	456	16792	1.56114	1	0.720728	74.8353
GOTERM_BP_DIRECT	GO:0098609~cell-cell adhesion	15	3.1185	0.00570104	55854, 5917, 829, 81624, 8607, 3312, 54443, 3895, 27131, 471, 114793, 57650, 1266, 8356, 93663	401	271	16792	2.31782	0.99991	0.166914	9.14848
GOTERM_BP_DIRECT	GO:1901796~regulation of signal transduction by p53 class mediator	14	2.9106	8.21448e-06	11073, 1763, 4683, 672, 5983, 6790, 641, 51616, 6875, 472, 545, 10111, 83990, 9156	401	124	16792	4.72786	0.0132923	0.00083599	0.0137839
GOTERM_BP_DIRECT	GO:0007049~cell cycle	14	2.9106	0.00218384	55749, 55787, 54962, 672, 56647, 545, 991, 157570, 55183, 55752, 10600, 55660, 1871, 6790	401	217	16792	2.70163	0.9716	0.0894625	3.60226
GOTERM_BP_DIRECT	GO:0032508~DNA duplex unwinding	13	2.7027	3.00236e-10	1653, 10973, 4683, 1763, 5965, 10146, 8607, 10111, 1105, 25788, 1660, 83990, 641	401	44	16792	12.3723	4.89084e-07	1.22271e-07	5.0383e-07
GOTERM_BP_DIRECT	GO:0000724~double-strand break repair via homologous recombination	13	2.7027	1.63946e-07	675, 10721, 672, 4683, 7516, 472, 5965, 348654, 10111, 25788, 84515, 23137, 641	401	74	16792	7.35647	0.000267032	2.96738e-05	0.00027512
GOTERM_BP_DIRECT	GO:0007062~sister chromatid cohesion	13	2.7027	6.13748e-06	57082, 2491, 25909, 699, 64105, 5347, 991, 55055, 23122, 1062, 54908, 57122, 23137	401	103	16792	5.28523	0.00994816	0.00066631	0.0102989
GOTERM_BP_DIRECT	GO:0000082~G1/S transition of mitotic cell cycle	12	2.4948	3.11882e-05	23594, 4999, 55388, 993, 5001, 990, 7298, 6241, 1104, 84515, 902, 23595	401	102	16792	4.92651	0.0495374	0.0025371	0.0523245
GOTERM_BP_DIRECT	GO:0000086~G2/M transition of mitotic cell cycle	12	2.4948	0.000441566	121441, 9833, 3320, 993, 5347, 4659, 891, 10733, 902, 54801, 6790, 55142	401	137	16792	3.66791	0.51299	0.0272926	0.738422
GOTERM_BP_DIRECT	GO:0000731~DNA synthesis involved in DNA repair	11	2.2869	5.6734e-09	675, 672, 4683, 1763, 472, 7516, 5983, 10111, 83990, 9156, 641	401	35	16792	13.1608	9.24193e-06	1.32028e-06	9.52061e-06
GOTERM_BP_DIRECT	GO:0006302~double-strand break repair	11	2.2869	3.3759e-06	8467, 1653, 79184, 9319, 675, 10721, 672, 4683, 157570, 10111, 83990	401	66	16792	6.97922	0.00548425	0.000422937	0.00566499
GOTERM_BP_DIRECT	GO:0050821~protein stabilization	11	2.2869	0.00155869	51616, 10576, 51701, 908, 3320, 10574, 5245, 6950, 22948, 7203, 80155	401	136	16792	3.38697	0.921219	0.0720133	2.58374
GOTERM_BP_DIRECT	GO:0000732~strand displacement	10	2.079	4.92868e-09	675, 672, 4683, 1763, 472, 7516, 10111, 83990, 9156, 641	401	26	16792	16.1059	8.02878e-06	1.33813e-06	8.27088e-06
GOTERM_BP_DIRECT	GO:1900034~regulation of cellular response to heat	10	2.079	7.06866e-05	10808, 3320, 7175, 545, 472, 3312, 57122, 26973, 55706, 27000	401	75	16792	5.58337	0.10877	0.00522053	0.118554
GOTERM_BP_DIRECT	GO:0006406~mRNA export from nucleus	10	2.079	0.000635441	7175, 4686, 10212, 6428, 57187, 56943, 57122, 55706, 6426, 10772	401	100	16792	4.18753	0.644938	0.0350757	1.06101
GOTERM_BP_DIRECT	GO:0042787~protein ubiquitination involved in ubiquitin-dependent protein catabolic process	10	2.079	0.0111354	996, 64750, 64682, 55236, 5347, 991, 51191, 891, 83737, 6790	401	153	16792	2.73695	1	0.251395	17.1313
GOTERM_BP_DIRECT	GO:0031145~anaphase-promoting complex-dependent catabolic process	9	1.8711	0.000576423	996, 64682, 27338, 5347, 991, 891, 5684, 5683, 6790	401	79	16792	4.77061	0.609085	0.0329888	0.962917
GOTERM_BP_DIRECT	GO:0006396~RNA processing	9	1.8711	0.00220576	5393, 23350, 170506, 9987, 87178, 6632, 10492, 1660, 6741	401	97	16792	3.88534	0.972598	0.088109	3.63779
GOTERM_BP_DIRECT	GO:0008380~RNA splicing	9	1.8711	0.0455026	8458, 8899, 4686, 57187, 6632, 10492, 708, 9360, 8449	401	166	16792	2.27035	1	0.581882	54.2283
GOTERM_BP_DIRECT	GO:0007052~mitotic spindle organization	8	1.6632	5.23544e-06	6491, 55726, 3832, 23122, 1104, 891, 7272, 6790	401	30	16792	11.1667	0.00849229	0.000608997	0.0087853
GOTERM_BP_DIRECT	GO:0032212~positive regulation of telomere maintenance via telomerase	8	1.6632	8.30729e-06	10576, 908, 10574, 545, 472, 6950, 22948, 7203	401	32	16792	10.4688	0.0134415	0.00079572	0.0139397
GOTERM_BP_DIRECT	GO:0006270~DNA replication initiation	8	1.6632	8.30729e-06	23594, 4999, 55388, 5001, 11073, 990, 84250, 23595	401	32	16792	10.4688	0.0134415	0.00079572	0.0139397
GOTERM_BP_DIRECT	GO:0006303~double-strand break repair via nonhomologous end joining	8	1.6632	0.000724558	79184, 672, 4683, 472, 10111, 55183, 8368, 23137	401	63	16792	5.3175	0.692946	0.0373719	1.20896
GOTERM_BP_DIRECT	GO:0051726~regulation of cell cycle	8	1.6632	0.0289565	55787, 993, 472, 5347, 891, 3312, 10600, 900	401	124	16792	2.70163	1	0.471768	38.9268
GOTERM_BP_DIRECT	GO:1904874~positive regulation of telomerase RNA localization to Cajal body	7	1.4553	7.34275e-07	10576, 908, 10574, 8607, 6950, 22948, 7203	401	15	16792	19.5418	0.00119542	9.9673e-05	0.00123219
GOTERM_BP_DIRECT	GO:0000729~DNA double-strand break processing	7	1.4553	7.34275e-07	672, 4683, 1763, 472, 56916, 10111, 641	401	15	16792	19.5418	0.00119542	9.9673e-05	0.00123219
GOTERM_BP_DIRECT	GO:1901998~toxin transport	7	1.4553	0.000187085	10576, 23256, 3301, 10574, 6950, 22948, 7203	401	36	16792	8.14242	0.262722	0.0131643	0.313487
GOTERM_BP_DIRECT	GO:0045815~positive regulation of gene expression, epigenetic	7	1.4553	0.0035139	221830, 8467, 79101, 9015, 9188, 8368, 8356	401	62	16792	4.72786	0.996767	0.124845	5.73603
GOTERM_BP_DIRECT	GO:0006369~termination of RNA polymerase II transcription	7	1.4553	0.00411893	8458, 10914, 4686, 10212, 6428, 57187, 6426	401	64	16792	4.58011	0.998798	0.138787	6.69189
GOTERM_BP_DIRECT	GO:0007059~chromosome segregation	7	1.4553	0.0055553	221150, 90417, 672, 157570, 3832, 1104, 1062	401	68	16792	4.31069	0.999885	0.165979	8.92476
GOTERM_BP_DIRECT	GO:0051437~positive regulation of ubiquitin-protein ligase activity involved in regulation of mitotic cell cycle transition	7	1.4553	0.00947529	996, 64682, 5347, 991, 891, 5684, 5683	401	76	16792	3.85694	1	0.231152	14.7655
GOTERM_BP_DIRECT	GO:0016925~protein sumoylation	7	1.4553	0.0610207	51602, 7175, 672, 57122, 55706, 641, 23137	401	117	16792	2.50536	1	0.648863	65.2354
GOTERM_BP_DIRECT	GO:1904871~positive regulation of protein localization to Cajal body	6	1.2474	3.94956e-07	10576, 908, 10574, 6950, 22948, 7203	401	8	16792	31.4065	0.000643176	5.84877e-05	0.000662779
GOTERM_BP_DIRECT	GO:0000077~DNA damage checkpoint	6	1.2474	0.000652193	63967, 4683, 545, 472, 9575, 83990	401	30	16792	8.37506	0.654502	0.0348055	1.08884
GOTERM_BP_DIRECT	GO:0007080~mitotic metaphase plate congression	6	1.2474	0.00174048	55165, 3837, 891, 1062, 54908, 9928	401	37	16792	6.79059	0.94144	0.0778776	2.88095
GOTERM_BP_DIRECT	GO:0008033~tRNA processing	6	1.2474	0.00174048	127253, 83448, 54931, 54517, 10775, 10940	401	37	16792	6.79059	0.94144	0.0778776	2.88095
GOTERM_BP_DIRECT	GO:0000079~regulation of cyclin-dependent protein serine/threonine kinase activity	6	1.2474	0.00221125	993, 56647, 990, 51191, 900, 641	401	39	16792	6.44236	0.972843	0.0862087	3.64669
GOTERM_BP_DIRECT	GO:0034080~CENP-A containing nucleosome assembly	6	1.2474	0.00342088	57082, 8467, 2491, 64105, 8607, 8368	401	43	16792	5.84307	0.996236	0.124455	5.58826
GOTERM_BP_DIRECT	GO:0007077~mitotic nuclear envelope disassembly	6	1.2474	0.00378541	7175, 5347, 891, 57122, 7443, 55706	401	44	16792	5.71027	0.997926	0.131	6.16611
GOTERM_BP_DIRECT	GO:0010501~RNA secondary structure unwinding	6	1.2474	0.00378541	1653, 1662, 170506, 8886, 10212, 9188	401	44	16792	5.71027	0.997926	0.131	6.16611
GOTERM_BP_DIRECT	GO:0000910~cytokinesis	6	1.2474	0.00552411	1894, 25909, 675, 9493, 5347, 9475	401	48	16792	5.23441	0.999879	0.168195	8.8768
GOTERM_BP_DIRECT	GO:0031124~mRNA 3'-end processing	6	1.2474	0.00657652	10914, 4686, 10212, 6428, 57187, 6426	401	50	16792	5.02504	0.999979	0.180489	10.4816
GOTERM_BP_DIRECT	GO:0006405~RNA export from nucleus	6	1.2474	0.00980661	7175, 4686, 10212, 6428, 57187, 6426	401	55	16792	4.56822	1	0.231394	15.2427
GOTERM_BP_DIRECT	GO:0051436~negative regulation of ubiquitin-protein ligase activity involved in mitotic cell cycle	6	1.2474	0.0270296	996, 64682, 991, 891, 5684, 5683	401	71	16792	3.53876	1	0.452945	36.861
GOTERM_BP_DIRECT	GO:0090305~nucleic acid phosphodiester bond hydrolysis	6	1.2474	0.0332108	1653, 1763, 348654, 10146, 10111, 57697	401	75	16792	3.35002	1	0.497289	43.2651
GOTERM_BP_DIRECT	GO:0007005~mitochondrion organization	6	1.2474	0.036605	54205, 10935, 10059, 5245, 113115, 64216	401	77	16792	3.26301	1	0.527624	46.5166
GOTERM_BP_DIRECT	GO:0007018~microtubule-based movement	6	1.2474	0.0440126	9493, 3832, 1062, 79659, 9928, 3895	401	81	16792	3.10187	1	0.577943	53.0144
GOTERM_BP_DIRECT	GO:0006310~DNA recombination	6	1.2474	0.0480293	672, 5965, 8607, 10111, 9156, 641	401	83	16792	3.02713	1	0.593801	56.2197
GOTERM_BP_DIRECT	GO:0030307~positive regulation of cell growth	6	1.2474	0.0501163	5393, 51616, 3084, 4686, 55035, 2182	401	84	16792	2.99109	1	0.597635	57.8028
GOTERM_BP_DIRECT	GO:0006368~transcription elongation from RNA polymerase II promoter	6	1.2474	0.054448	2966, 51616, 6875, 4686, 56943, 902	401	86	16792	2.92153	1	0.621005	60.9183
GOTERM_BP_DIRECT	GO:0043488~regulation of mRNA stability	6	1.2474	0.099646	5393, 6418, 22894, 3312, 5684, 5683	401	103	16792	2.43934	1	0.788699	82.8208
GOTERM_BP_DIRECT	GO:1904851~positive regulation of establishment of protein localization to telomere	5	1.0395	3.63511e-05	10576, 908, 10574, 6950, 22948	401	9	16792	23.2641	0.0574977	0.00281588	0.0609837
GOTERM_BP_DIRECT	GO:0000460~maturation of 5.8S rRNA	5	1.0395	0.000191215	80135, 84549, 10200, 23517, 51018	401	13	16792	16.1059	0.267667	0.0128961	0.320398
GOTERM_BP_DIRECT	GO:0007095~mitotic G2 DNA damage checkpoint	5	1.0395	0.000351499	11073, 4683, 8091, 84250, 641	401	15	16792	13.9584	0.435995	0.0226473	0.588222
GOTERM_BP_DIRECT	GO:0007094~mitotic spindle assembly checkpoint	5	1.0395	0.00113537	7175, 699, 472, 5347, 7272	401	20	16792	10.4688	0.842851	0.0545343	1.8883
GOTERM_BP_DIRECT	GO:0051439~regulation of ubiquitin-protein ligase activity involved in mitotic cell cycle	5	1.0395	0.00196129	996, 64682, 5347, 991, 891	401	23	16792	9.10333	0.95916	0.0828045	3.24083
GOTERM_BP_DIRECT	GO:0007131~reciprocal meiotic recombination	5	1.0395	0.00532455	9319, 472, 7516, 10111, 25788	401	30	16792	6.97922	0.999833	0.168929	8.56947
GOTERM_BP_DIRECT	GO:0006362~transcription elongation from RNA polymerase I promoter	5	1.0395	0.00532455	221830, 2966, 79101, 9015, 902	401	30	16792	6.97922	0.999833	0.168929	8.56947
GOTERM_BP_DIRECT	GO:0006363~termination of RNA polymerase I transcription	5	1.0395	0.0060004	221830, 2966, 79101, 9015, 902	401	31	16792	6.75408	0.999945	0.168881	9.60641
GOTERM_BP_DIRECT	GO:0000722~telomere maintenance via recombination	5	1.0395	0.00673098	675, 1763, 5983, 10111, 23137	401	32	16792	6.54302	0.999983	0.181297	10.7149
GOTERM_BP_DIRECT	GO:0051297~centrosome organization	5	1.0395	0.00751809	5347, 7516, 4659, 54801, 55142	401	33	16792	6.34474	0.999995	0.197098	11.8948
GOTERM_BP_DIRECT	GO:0006361~transcription initiation from RNA polymerase I promoter	5	1.0395	0.00751809	221830, 2966, 79101, 9015, 902	401	33	16792	6.34474	0.999995	0.197098	11.8948
GOTERM_BP_DIRECT	GO:0007339~binding of sperm to zona pellucida	5	1.0395	0.00926872	10576, 10574, 6950, 22948, 7203	401	35	16792	5.98219	1	0.230133	14.4668
GOTERM_BP_DIRECT	GO:0006986~response to unfolded protein	5	1.0395	0.0174045	10808, 3301, 3320, 3312, 3336	401	42	16792	4.98516	1	0.343355	25.52
GOTERM_BP_DIRECT	GO:0051290~protein heterotetramerization	5	1.0395	0.0174045	10056, 23590, 6241, 8368, 8356	401	42	16792	4.98516	1	0.343355	25.52
GOTERM_BP_DIRECT	GO:0010212~response to ionizing radiation	5	1.0395	0.0289639	79184, 11073, 672, 472, 7516	401	49	16792	4.27299	1	0.467401	38.9346
GOTERM_BP_DIRECT	GO:0075733~intracellular transport of virus	5	1.0395	0.0329326	3837, 7175, 3838, 57122, 55706	401	51	16792	4.10542	1	0.498681	42.9905
GOTERM_BP_DIRECT	GO:0006606~protein import into nucleus	5	1.0395	0.0492088	1434, 3837, 7175, 3838, 57122	401	58	16792	3.60994	1	0.594772	57.1211
GOTERM_BP_DIRECT	GO:0051259~protein oligomerization	5	1.0395	0.0492088	654364, 54680, 10059, 160851, 641	401	58	16792	3.60994	1	0.594772	57.1211
GOTERM_BP_DIRECT	GO:0006977~DNA damage response, signal transduction by p53 class mediator resulting in cell cycle arrest	5	1.0395	0.0601723	3276, 144455, 472, 891, 6790	401	62	16792	3.37704	1	0.647323	64.7045
GOTERM_BP_DIRECT	GO:0033314~mitotic DNA replication checkpoint	4	0.831601	0.00101269	63967, 8883, 11073, 84250	401	9	16792	18.6112	0.808046	0.0502706	1.68589
GOTERM_BP_DIRECT	GO:0051292~nuclear pore complex assembly	4	0.831601	0.0019198	25909, 7175, 57122, 55706	401	11	16792	15.2274	0.956298	0.0832812	3.1733
GOTERM_BP_DIRECT	GO:0000470~maturation of LSU-rRNA	4	0.831601	0.0049323	54881, 80135, 84549, 51018	401	15	16792	11.1667	0.999682	0.160627	7.96254
GOTERM_BP_DIRECT	GO:0007051~spindle organization	4	0.831601	0.0059644	90417, 3832, 7272, 6790	401	16	16792	10.4688	0.999941	0.170893	9.55146
GOTERM_BP_DIRECT	GO:0051298~centrosome duplication	4	0.831601	0.00978994	6491, 675, 163786, 9475	401	19	16792	8.81586	1	0.234409	15.2188
GOTERM_BP_DIRECT	GO:0031572~G2 DNA damage checkpoint	4	0.831601	0.0113172	63967, 79184, 672, 5347	401	20	16792	8.37506	1	0.251513	17.3866
GOTERM_BP_DIRECT	GO:0000027~ribosomal large subunit assembly	4	0.831601	0.012974	80135, 84154, 55299, 51154	401	21	16792	7.97625	1	0.279116	19.6794
GOTERM_BP_DIRECT	GO:0010165~response to X-ray	4	0.831601	0.0147619	79184, 675, 7516, 641	401	22	16792	7.61369	1	0.30343	22.0863
GOTERM_BP_DIRECT	GO:0071897~DNA biosynthetic process	4	0.831601	0.0232426	10721, 5245, 54107, 7298	401	26	16792	6.44236	1	0.416998	32.6078
GOTERM_BP_DIRECT	GO:0006259~DNA metabolic process	4	0.831601	0.0232426	4830, 11073, 3838, 57697	401	26	16792	6.44236	1	0.416998	32.6078
GOTERM_BP_DIRECT	GO:0070979~protein K11-linked ubiquitination	4	0.831601	0.0256971	996, 64682, 27338, 29089	401	27	16792	6.20375	1	0.445117	35.3941
GOTERM_BP_DIRECT	GO:0000281~mitotic cytokinesis	4	0.831601	0.0310064	55165, 9493, 5347, 54443	401	29	16792	5.77591	1	0.486421	41.0547
GOTERM_BP_DIRECT	GO:0000462~maturation of SSU-rRNA from tricistronic rRNA transcript (SSU-rRNA, 5.8S rRNA, LSU-rRNA)	4	0.831601	0.0399602	25879, 27340, 55127, 11103	401	32	16792	5.23441	1	0.550841	49.5579
GOTERM_BP_DIRECT	GO:0007093~mitotic cell cycle checkpoint	4	0.831601	0.0399602	699, 4683, 55055, 7272	401	32	16792	5.23441	1	0.550841	49.5579
GOTERM_BP_DIRECT	GO:0006335~DNA replication-dependent nucleosome assembly	4	0.831601	0.0399602	8520, 8368, 79711, 8356	401	32	16792	5.23441	1	0.550841	49.5579
GOTERM_BP_DIRECT	GO:0009060~aerobic respiration	4	0.831601	0.0432044	29796, 116228, 113115, 158	401	33	16792	5.0758	1	0.575352	52.3433
GOTERM_BP_DIRECT	GO:0042769~DNA damage response, detection of DNA damage	4	0.831601	0.0536953	3301, 8091, 5983, 56852	401	36	16792	4.65281	1	0.619674	60.3929
GOTERM_BP_DIRECT	GO:0000723~telomere maintenance	4	0.831601	0.0536953	4683, 1763, 472, 10111	401	36	16792	4.65281	1	0.619674	60.3929
GOTERM_BP_DIRECT	GO:0032467~positive regulation of cytokinesis	4	0.831601	0.0574391	1894, 990, 9493, 9928	401	37	16792	4.52706	1	0.633509	62.942
GOTERM_BP_DIRECT	GO:0045184~establishment of protein localization	4	0.831601	0.0693829	55165, 3837, 5347, 9928	401	40	16792	4.18753	1	0.686443	70.0813
GOTERM_BP_DIRECT	GO:0006289~nucleotide-excision repair	4	0.831601	0.0735942	2966, 675, 730394, 728340	401	41	16792	4.0854	1	0.7015	72.274
GOTERM_BP_DIRECT	GO:0030155~regulation of cell adhesion	4	0.831601	0.0823473	4659, 1901, 9928, 9475	401	43	16792	3.89538	1	0.733041	76.3571
GOTERM_BP_DIRECT	GO:0051984~positive regulation of chromosome segregation	3	0.623701	0.0032899	990, 56852, 23137	401	4	16792	31.4065	0.995337	0.12272	5.37981
GOTERM_BP_DIRECT	GO:0007079~mitotic chromosome movement towards spindle pole	3	0.623701	0.0032899	3837, 9787, 1062	401	4	16792	31.4065	0.995337	0.12272	5.37981
GOTERM_BP_DIRECT	GO:1904354~negative regulation of telomere capping	3	0.623701	0.00539686	4683, 472, 10111	401	5	16792	25.1252	0.999852	0.167775	8.68095
GOTERM_BP_DIRECT	GO:0031052~chromosome breakage	3	0.623701	0.00539686	675, 672, 8091	401	5	16792	25.1252	0.999852	0.167775	8.68095
GOTERM_BP_DIRECT	GO:0035519~protein K29-linked ubiquitination	3	0.623701	0.00539686	27338, 29089, 83737	401	5	16792	25.1252	0.999852	0.167775	8.68095
GOTERM_BP_DIRECT	GO:0018344~protein geranylgeranylation	3	0.623701	0.00796811	1121, 1122, 5876	401	6	16792	20.9377	0.999998	0.204379	12.5628
GOTERM_BP_DIRECT	GO:0000018~regulation of DNA recombination	3	0.623701	0.00796811	3838, 56916, 3575	401	6	16792	20.9377	0.999998	0.204379	12.5628
GOTERM_BP_DIRECT	GO:0048478~replication fork protection	3	0.623701	0.00796811	675, 54962, 641	401	6	16792	20.9377	0.999998	0.204379	12.5628
GOTERM_BP_DIRECT	GO:1903608~protein localization to cytoplasmic stress granule	3	0.623701	0.0109805	1653, 1660, 6741	401	7	16792	17.9466	1	0.25181	16.9132
GOTERM_BP_DIRECT	GO:0085020~protein K6-linked ubiquitination	3	0.623701	0.0144115	27338, 672, 29089	401	8	16792	15.7032	1	0.30113	21.62
GOTERM_BP_DIRECT	GO:0000076~DNA replication checkpoint	3	0.623701	0.0144115	54962, 990, 1763	401	8	16792	15.7032	1	0.30113	21.62
GOTERM_BP_DIRECT	GO:1904668~positive regulation of ubiquitin protein ligase activity	3	0.623701	0.0182398	27338, 5347, 991	401	9	16792	13.9584	1	0.352472	26.5753
GOTERM_BP_DIRECT	GO:0030071~regulation of mitotic metaphase/anaphase transition	3	0.623701	0.0182398	990, 5347, 1062	401	9	16792	13.9584	1	0.352472	26.5753
GOTERM_BP_DIRECT	GO:0051085~chaperone mediated protein folding requiring cofactor	3	0.623701	0.0224444	10808, 3312, 3336	401	10	16792	12.5626	1	0.410373	31.6777
GOTERM_BP_DIRECT	GO:0034501~protein localization to kinetochore	3	0.623701	0.0224444	57082, 7272, 54908	401	10	16792	12.5626	1	0.410373	31.6777
GOTERM_BP_DIRECT	GO:0031023~microtubule organizing center organization	3	0.623701	0.0224444	23122, 23160, 55142	401	10	16792	12.5626	1	0.410373	31.6777
GOTERM_BP_DIRECT	GO:0002377~immunoglobulin production	3	0.623701	0.0224444	355, 79915, 3575	401	10	16792	12.5626	1	0.410373	31.6777
GOTERM_BP_DIRECT	GO:0032206~positive regulation of telomere maintenance	3	0.623701	0.0270054	170506, 4683, 10111	401	11	16792	11.4205	1	0.457146	36.8346
GOTERM_BP_DIRECT	GO:0006241~CTP biosynthetic process	3	0.623701	0.0319036	654364, 4830, 29922	401	12	16792	10.4688	1	0.491939	41.9639
GOTERM_BP_DIRECT	GO:0006228~UTP biosynthetic process	3	0.623701	0.0319036	654364, 4830, 29922	401	12	16792	10.4688	1	0.491939	41.9639
GOTERM_BP_DIRECT	GO:0006164~purine nucleotide biosynthetic process	3	0.623701	0.0319036	4522, 471, 158	401	12	16792	10.4688	1	0.491939	41.9639
GOTERM_BP_DIRECT	GO:0048024~regulation of mRNA splicing, via spliceosome	3	0.623701	0.0319036	57703, 6428, 10772	401	12	16792	10.4688	1	0.491939	41.9639
GOTERM_BP_DIRECT	GO:0006359~regulation of transcription from RNA polymerase III promoter	3	0.623701	0.0371203	672, 55814, 10622	401	13	16792	9.66353	1	0.528323	46.9946
GOTERM_BP_DIRECT	GO:0006183~GTP biosynthetic process	3	0.623701	0.0371203	654364, 4830, 29922	401	13	16792	9.66353	1	0.528323	46.9946
GOTERM_BP_DIRECT	GO:0007076~mitotic chromosome condensation	3	0.623701	0.0484384	64151, 10592, 10051	401	15	16792	8.37506	1	0.592894	56.5343
GOTERM_BP_DIRECT	GO:0006978~DNA damage response, signal transduction by p53 class mediator resulting in transcription of p21 class mediator	3	0.623701	0.0545061	675, 672, 27330	401	16	16792	7.85162	1	0.617518	60.9586
GOTERM_BP_DIRECT	GO:0051642~centrosome localization	3	0.623701	0.0545061	55726, 51199, 6790	401	16	16792	7.85162	1	0.617518	60.9586
GOTERM_BP_DIRECT	GO:0001556~oocyte maturation	3	0.623701	0.0673791	9319, 675, 891	401	18	16792	6.97922	1	0.68267	68.9817
GOTERM_BP_DIRECT	GO:0071539~protein localization to centrosome	3	0.623701	0.0673791	6491, 121441, 6790	401	18	16792	6.97922	1	0.68267	68.9817
GOTERM_BP_DIRECT	GO:0021772~olfactory bulb development	3	0.623701	0.0741544	10371, 55636, 9928	401	19	16792	6.61189	1	0.700857	72.554
GOTERM_BP_DIRECT	GO:0070584~mitochondrion morphogenesis	3	0.623701	0.0741544	87178, 10059, 81892	401	19	16792	6.61189	1	0.700857	72.554
GOTERM_BP_DIRECT	GO:0031954~positive regulation of protein autophosphorylation	3	0.623701	0.0883112	7424, 4683, 10111	401	21	16792	5.98219	1	0.755267	78.8076
GOTERM_BP_DIRECT	GO:0045333~cellular respiration	3	0.623701	0.0883112	54205, 79675, 22868	401	21	16792	5.98219	1	0.755267	78.8076
GOTERM_BP_DIRECT	GO:0032465~regulation of cytokinesis	3	0.623701	0.0956662	675, 55660, 6790	401	22	16792	5.71027	1	0.777497	81.501
GOTERM_BP_DIRECT	GO:0000964~mitochondrial RNA 5'-end processing	2	0.4158	0.0470757	54931, 87178	401	2	16792	41.8753	1	0.590416	55.4778
GOTERM_BP_DIRECT	GO:1903748~negative regulation of establishment of protein localization to mitochondrion	2	0.4158	0.0470757	10808, 3301	401	2	16792	41.8753	1	0.590416	55.4778
GOTERM_BP_DIRECT	GO:0097695~establishment of macromolecular complex localization to telomere	2	0.4158	0.0470757	545, 472	401	2	16792	41.8753	1	0.590416	55.4778
GOTERM_BP_DIRECT	GO:0018171~peptidyl-cysteine oxidation	2	0.4158	0.0470757	10935, 54495	401	2	16792	41.8753	1	0.590416	55.4778
GOTERM_BP_DIRECT	GO:0000961~negative regulation of mitochondrial RNA catabolic process	2	0.4158	0.0470757	10128, 81892	401	2	16792	41.8753	1	0.590416	55.4778
GOTERM_BP_DIRECT	GO:0060123~regulation of growth hormone secretion	2	0.4158	0.0470757	8091, 55636	401	2	16792	41.8753	1	0.590416	55.4778
GOTERM_BP_DIRECT	GO:0097694~establishment of RNA localization to telomere	2	0.4158	0.0470757	545, 472	401	2	16792	41.8753	1	0.590416	55.4778
GOTERM_BP_DIRECT	GO:1904884~positive regulation of telomerase catalytic core complex assembly	2	0.4158	0.0470757	545, 472	401	2	16792	41.8753	1	0.590416	55.4778
GOTERM_BP_DIRECT	GO:1901165~positive regulation of trophoblast cell migration	2	0.4158	0.0697779	64750, 708	401	3	16792	27.9169	1	0.685	70.2937
GOTERM_BP_DIRECT	GO:0070537~histone H2A K63-linked deubiquitination	2	0.4158	0.0697779	79184, 10600	401	3	16792	27.9169	1	0.685	70.2937
GOTERM_BP_DIRECT	GO:0090435~protein localization to nuclear envelope	2	0.4158	0.0697779	55726, 5347	401	3	16792	27.9169	1	0.685	70.2937
GOTERM_BP_DIRECT	GO:0061684~chaperone-mediated autophagy	2	0.4158	0.0697779	3320, 3312	401	3	16792	27.9169	1	0.685	70.2937
GOTERM_BP_DIRECT	GO:0071173~spindle assembly checkpoint	2	0.4158	0.0697779	57082, 699	401	3	16792	27.9169	1	0.685	70.2937
GOTERM_BP_DIRECT	GO:0071139~resolution of recombination intermediates	2	0.4158	0.0697779	348654, 23137	401	3	16792	27.9169	1	0.685	70.2937
GOTERM_BP_DIRECT	GO:0051383~kinetochore organization	2	0.4158	0.0697779	10592, 10051	401	3	16792	27.9169	1	0.685	70.2937
GOTERM_BP_DIRECT	GO:0046683~response to organophosphorus	2	0.4158	0.0919405	7298, 5983	401	4	16792	20.9377	1	0.766534	80.1797
GOTERM_BP_DIRECT	GO:0008611~ether lipid biosynthetic process	2	0.4158	0.0919405	8540, 84188	401	4	16792	20.9377	1	0.766534	80.1797
GOTERM_BP_DIRECT	GO:0071042~nuclear polyadenylation-dependent mRNA catabolic process	2	0.4158	0.0919405	5393, 87178	401	4	16792	20.9377	1	0.766534	80.1797
GOTERM_BP_DIRECT	GO:0090666~scaRNA localization to Cajal body	2	0.4158	0.0919405	10576, 6950	401	4	16792	20.9377	1	0.766534	80.1797
GOTERM_BP_DIRECT	GO:0016321~female meiosis chromosome segregation	2	0.4158	0.0919405	5347, 7272	401	4	16792	20.9377	1	0.766534	80.1797
GOTERM_BP_DIRECT	GO:0002762~negative regulation of myeloid leukocyte differentiation	2	0.4158	0.0919405	654364, 4830	401	4	16792	20.9377	1	0.766534	80.1797
GOTERM_BP_DIRECT	GO:0045132~meiotic chromosome segregation	2	0.4158	0.0919405	10592, 10051	401	4	16792	20.9377	1	0.766534	80.1797
GOTERM_BP_DIRECT	GO:0031860~telomeric 3' overhang formation	2	0.4158	0.0919405	4683, 10111	401	4	16792	20.9377	1	0.766534	80.1797

## Sheet: CC _upnregulated gene_meroclone
Category	Term	Count	%	PValue	Genes	List Total	Pop Hits	Pop Total	Fold Enrichment	Bonferroni	Benjamini	FDR
GOTERM_CC_DIRECT	GO:0005737~cytoplasm	190	39.501	8.66625e-14	79801, 8883, 3084, 55236, 79807, 7298, 10200, 51371, 1104, 1105, 55183, 27330, 3336, 6491, 9141, 9859, 27338, 87178, 6418, 220042, 728833, 84135, 284293, 1894, 9638, 10808, 654364, 675, 84946, 9448, 55854, 672, 4686, 166378, 9255, 55752, 56852, 25788, 5036, 79711, 64328, 7347, 10914, 7175, 4830, 6875, 472, 8723, 55035, 23122, 7174, 10146, 7203, 9156, 54881, 55726, 1434, 170506, 9987, 51290, 7516,…	415	5222	18224	1.59776	3.6591e-11	1.2197e-11	1.2188e-10
GOTERM_CC_DIRECT	GO:0005634~nucleus	189	39.2931	6.6836e-12	8880, 221830, 8883, 54517, 3084, 54107, 7298, 10200, 23517, 51371, 29028, 1104, 1105, 55183, 27330, 54908, 9928, 55646, 9141, 64318, 6418, 55023, 220042, 10153, 60386, 23137, 84135, 1894, 654364, 675, 84946, 672, 4686, 81624, 9255, 51018, 56852, 25788, 79915, 5036, 4603, 7347, 10914, 7175, 4830, 56647, 472, 55035, 10169, 7174, 10146, 4691, 9156, 152518, 55726, 1434, 51491, 170506, 9987, 51290, 23…	415	5415	18224	1.53271	2.82045e-09	5.64091e-10	9.39485e-09
GOTERM_CC_DIRECT	GO:0005654~nucleoplasm	172	35.7588	2.35989e-38	8880, 221830, 55749, 51575, 7298, 10200, 23517, 51371, 29028, 1104, 55183, 27330, 64682, 6418, 56916, 23137, 84135, 10808, 675, 55759, 84946, 672, 4686, 56852, 25788, 5036, 64328, 10914, 10721, 7175, 6875, 472, 545, 10622, 4691, 9156, 54881, 55726, 112495, 1434, 9987, 7516, 348654, 84128, 1122, 3312, 9575, 9360, 57697, 51616, 25909, 54931, 9774, 144455, 3320, 5347, 157570, 5965, 29089, 10111, 233…	415	2784	18224	2.71303	9.95872e-36	9.95872e-36	3.31722e-35
GOTERM_CC_DIRECT	GO:0005829~cytosol	127	26.4033	6.78076e-10	8883, 55745, 55236, 7298, 59345, 51371, 158, 27330, 54908, 9928, 6491, 9141, 64682, 27131, 6418, 1894, 10808, 654364, 84946, 81624, 4686, 9255, 4830, 471, 55055, 10622, 494143, 23122, 10169, 7174, 10146, 7203, 55862, 1434, 170506, 829, 51191, 1122, 3312, 6950, 132789, 25909, 3320, 5347, 7184, 1848, 10019, 10733, 51701, 3837, 6815, 699, 3838, 10592, 3832, 1062, 94134, 996, 54205, 6675, 84313, 908,…	415	3315	18224	1.68235	2.86148e-07	4.76914e-08	9.53152e-07
GOTERM_CC_DIRECT	GO:0016020~membrane	90	18.711	3.13718e-08	5917, 55745, 6558, 64151, 8886, 3084, 3336, 9928, 79649, 25929, 113251, 9833, 87178, 7804, 8368, 708, 3575, 10056, 8540, 55127, 3301, 5411, 2014, 10059, 7037, 9255, 1660, 57122, 79711, 5036, 6059, 1653, 4830, 471, 8723, 23122, 55704, 4691, 8356, 9782, 55706, 152518, 1434, 10973, 51290, 10328, 11103, 51068, 54431, 3312, 3895, 55165, 3320, 7424, 5965, 3556, 22894, 10111, 7272, 55660, 7184, 5286, 55…	415	2200	18224	1.79645	1.32388e-05	1.89127e-06	4.40984e-05
GOTERM_CC_DIRECT	GO:0005730~nucleolus	66	13.7214	5.33849e-18	221830, 51575, 8886, 7298, 25926, 10200, 23517, 27330, 641, 55646, 8467, 64318, 79954, 708, 84135, 8540, 55127, 55759, 55854, 55299, 23160, 51018, 1660, 22948, 7443, 5036, 80135, 25879, 121441, 400506, 6875, 55035, 84549, 4691, 54881, 51491, 51290, 4683, 11103, 51068, 84128, 3312, 92140, 9774, 51199, 5347, 84365, 11137, 134510, 84154, 22894, 51154, 10733, 55003, 27340, 6629, 9933, 10592, 134430, …	415	857	18224	3.38188	2.25284e-15	1.12642e-15	7.50415e-15
GOTERM_CC_DIRECT	GO:0005739~mitochondrion	41	8.52391	0.0424292	5917, 81034, 7298, 10328, 158, 27330, 3336, 54931, 87178, 60558, 64216, 708, 60386, 131076, 9638, 401505, 116228, 8540, 79675, 55127, 3301, 10059, 4686, 5245, 166378, 1737, 22868, 51018, 26278, 6059, 54205, 10128, 79135, 4522, 29078, 10935, 471, 10574, 81892, 113115, 10452	415	1331	18224	1.3527	1	0.291927	45.6343
GOTERM_CC_DIRECT	GO:0005813~centrosome	38	7.90021	2.90356e-12	64151, 11073, 7516, 348654, 6950, 163786, 79649, 6790, 6491, 55165, 9859, 51199, 5347, 9493, 4659, 10733, 9475, 9638, 675, 23160, 56852, 22948, 1660, 57122, 51668, 996, 85459, 4999, 25879, 121441, 23108, 4830, 991, 29922, 891, 84250, 54801, 55142	415	426	18224	3.91714	1.2253e-09	3.06326e-10	4.08146e-09
GOTERM_CC_DIRECT	GO:0005874~microtubule	20	4.158	9.73516e-05	9638, 10808, 10059, 3832, 23160, 6950, 22948, 1062, 79659, 9928, 6790, 10576, 10128, 9859, 908, 10574, 9493, 23122, 7203, 54801	415	311	18224	2.824	0.0402518	0.00256448	0.136757
GOTERM_CC_DIRECT	GO:0031965~nuclear membrane	16	3.3264	0.000247986	54881, 55787, 3837, 1104, 57122, 79711, 92140, 25909, 9859, 7175, 23108, 51154, 83990, 160851, 55706, 27000	415	229	18224	3.06817	0.0993721	0.00497156	0.348023
GOTERM_CC_DIRECT	GO:0030529~intracellular ribonucleoprotein complex	15	3.1185	2.6856e-06	6629, 9987, 672, 4686, 10492, 3312, 1660, 5036, 1653, 10128, 81892, 6632, 10146, 4691, 6741	415	136	18224	4.84337	0.00113268	0.000113326	0.003775
GOTERM_CC_DIRECT	GO:0005913~cell-cell adherens junction	15	3.1185	0.0162394	55854, 5917, 829, 81624, 8607, 3312, 54443, 3895, 27131, 471, 114793, 57650, 1266, 8356, 93663	415	323	18224	2.03932	0.999002	0.136711	20.5582
GOTERM_CC_DIRECT	GO:0005819~spindle	14	2.9106	3.78584e-06	996, 79801, 9859, 9493, 472, 5347, 991, 3832, 7272, 55183, 7443, 54801, 79649, 6790	415	121	18224	5.08087	0.00159635	0.000145228	0.0053215
GOTERM_CC_DIRECT	GO:0000784~nuclear chromosome, telomeric region	14	2.9106	8.39298e-06	4999, 675, 5001, 4683, 1763, 545, 472, 57187, 10111, 8520, 8368, 6741, 23595, 8356	415	130	18224	4.72912	0.00353559	0.000295111	0.0117971
GOTERM_CC_DIRECT	GO:0000776~kinetochore	13	2.7027	2.76931e-07	221150, 699, 23160, 1062, 57122, 2491, 90417, 7175, 5347, 4659, 55055, 23122, 7272	415	81	18224	7.04781	0.000116858	1.4608e-05	0.000389273
GOTERM_CC_DIRECT	GO:0005694~chromosome	12	2.4948	2.67429e-05	8899, 10721, 11073, 672, 8886, 9933, 545, 51535, 5965, 9575, 1062, 10051	415	105	18224	5.01866	0.0112222	0.000867752	0.0375852
GOTERM_CC_DIRECT	GO:0000922~spindle pole	11	2.2869	0.000189264	79184, 121441, 90417, 51199, 11073, 990, 5347, 991, 3832, 891, 54908	415	109	18224	4.43161	0.0767702	0.00468763	0.265715
GOTERM_CC_DIRECT	GO:0043209~myelin sheath	11	2.2869	0.00252079	10576, 654364, 3320, 10935, 5245, 1737, 59345, 3312, 6950, 22948, 7203	415	152	18224	3.17793	0.655312	0.033775	3.48567
GOTERM_CC_DIRECT	GO:0071013~catalytic step 2 spliceosome	10	2.079	0.000243004	8899, 6629, 5411, 23398, 57703, 6632, 23517, 10492, 51645, 6426	415	92	18224	4.77318	0.0974762	0.00511488	0.341042
GOTERM_CC_DIRECT	GO:0016607~nuclear speck	10	2.079	0.0405604	9774, 5411, 64318, 57703, 6428, 57187, 55660, 9360, 6426, 10772	415	201	18224	2.18474	1	0.285395	44.1237
GOTERM_CC_DIRECT	GO:0005643~nuclear pore	9	1.8711	0.000222728	64328, 25909, 3837, 7175, 3838, 56943, 57122, 79711, 55706	415	72	18224	5.48916	0.0897188	0.00493524	0.312627
GOTERM_CC_DIRECT	GO:0000777~condensed chromosome kinetochore	9	1.8711	0.000809537	57082, 25909, 90417, 699, 64105, 55055, 23122, 1062, 57122	415	87	18224	4.54275	0.289483	0.0135775	1.13195
GOTERM_CC_DIRECT	GO:0005814~centriole	9	1.8711	0.00426415	6491, 85459, 55165, 121441, 9859, 51199, 163786, 10733, 6790	415	113	18224	3.49752	0.835249	0.0488583	5.82996
GOTERM_CC_DIRECT	GO:0030496~midbody	9	1.8711	0.00930902	1894, 79801, 55165, 9493, 5347, 1062, 7184, 9928, 6790	415	129	18224	3.06372	0.980684	0.0896914	12.3192
GOTERM_CC_DIRECT	GO:0015630~microtubule cytoskeleton	9	1.8711	0.0130761	221830, 9638, 90417, 10059, 5347, 9015, 1062, 79649, 6790	415	137	18224	2.88481	0.99613	0.121179	16.8911
GOTERM_CC_DIRECT	GO:0016363~nuclear matrix	8	1.6632	0.00661487	25909, 56916, 8607, 8520, 55660, 9360, 641, 9782	415	97	18224	3.62171	0.939236	0.0692961	8.90727
GOTERM_CC_DIRECT	GO:0035861~site of double-strand break	7	1.4553	6.02892e-05	4683, 157570, 56916, 10111, 56852, 84250, 23137	415	31	18224	9.9159	0.0251218	0.00169475	0.0847133
GOTERM_CC_DIRECT	GO:0000781~chromosome, telomeric region	7	1.4553	0.000575564	170506, 4683, 472, 8520, 55183, 641, 23137	415	46	18224	6.68245	0.215696	0.0100722	0.806021
GOTERM_CC_DIRECT	GO:0005681~spliceosomal complex	7	1.4553	0.0202281	8458, 6629, 9987, 57703, 10212, 3312, 8449	415	94	18224	3.27014	0.99982	0.158421	24.968
GOTERM_CC_DIRECT	GO:0005832~chaperonin-containing T-complex	6	1.2474	6.9037e-07	10576, 908, 10574, 6950, 22948, 7203	415	9	18224	29.2755	0.000291294	3.23702e-05	0.000970429
GOTERM_CC_DIRECT	GO:0000794~condensed nuclear chromosome	6	1.2474	0.000377049	10128, 11073, 672, 84365, 1104, 10111	415	28	18224	9.40998	0.147127	0.00720775	0.528704
GOTERM_CC_DIRECT	GO:0030687~preribosome, large subunit precursor	6	1.2474	0.00044718	54881, 80135, 55759, 84549, 51154, 51018	415	29	18224	9.0855	0.172008	0.00817304	0.626756
GOTERM_CC_DIRECT	GO:0032040~small-subunit processome	6	1.2474	0.00109322	51602, 25879, 27340, 55127, 11103, 134430	415	35	18224	7.52799	0.369719	0.0169506	1.52578
GOTERM_CC_DIRECT	GO:0072686~mitotic spindle	6	1.2474	0.00225777	1894, 90417, 7175, 9493, 23122, 6790	415	41	18224	6.42633	0.614747	0.031295	3.12732
GOTERM_CC_DIRECT	GO:0005876~spindle microtubule	6	1.2474	0.00309521	996, 221150, 5347, 3832, 6790, 55142	415	44	18224	5.98817	0.729695	0.0377458	4.26402
GOTERM_CC_DIRECT	GO:0000228~nuclear chromosome	6	1.2474	0.00692832	5393, 10592, 8091, 8368, 8356, 641	415	53	18224	4.97131	0.946812	0.0707227	9.31046
GOTERM_CC_DIRECT	GO:0044297~cell body	6	1.2474	0.0141282	10576, 3084, 10574, 6950, 22948, 7203	415	63	18224	4.18221	0.997533	0.124916	18.1279
GOTERM_CC_DIRECT	GO:0000151~ubiquitin ligase complex	6	1.2474	0.0997715	79184, 64750, 3301, 84259, 672, 3312	415	108	18224	2.43963	1	0.516706	77.1782
GOTERM_CC_DIRECT	GO:0002199~zona pellucida receptor complex	5	1.0395	3.02161e-05	10576, 10574, 6950, 22948, 7203	415	9	18224	24.3963	0.0126704	0.000910398	0.0424655
GOTERM_CC_DIRECT	GO:0034399~nuclear periphery	5	1.0395	0.0011561	25909, 3837, 7175, 57122, 79711	415	21	18224	10.4555	0.386243	0.0172831	1.61289
GOTERM_CC_DIRECT	GO:0019013~viral nucleocapsid	5	1.0395	0.0034895	6629, 9987, 6632, 10492, 6631	415	28	18224	7.84165	0.771255	0.0412712	4.7949
GOTERM_CC_DIRECT	GO:0042645~mitochondrial nucleoid	5	1.0395	0.0187898	54931, 10128, 1763, 22868, 64216	415	45	18224	4.87925	0.999666	0.150717	23.4048
GOTERM_CC_DIRECT	GO:0000808~origin recognition complex	4	0.831601	0.000221214	23594, 4999, 5001, 23595	415	6	18224	29.2755	0.0891369	0.00517339	0.310505
GOTERM_CC_DIRECT	GO:0005664~nuclear origin of replication recognition complex	4	0.831601	0.000882942	23594, 4999, 5001, 23595	415	9	18224	19.517	0.311174	0.0142349	1.234
GOTERM_CC_DIRECT	GO:0030686~90S preribosome	4	0.831601	0.00167658	27340, 55127, 84319, 153443	415	11	18224	15.9685	0.507427	0.024122	2.3311
GOTERM_CC_DIRECT	GO:0042405~nuclear inclusion body	4	0.831601	0.00280951	7175, 4683, 56852, 84250	415	13	18224	13.5118	0.69495	0.0364226	3.87761
GOTERM_CC_DIRECT	GO:0000178~exosome (RNase complex)	4	0.831601	0.00522998	5393, 10200, 22894, 23517	415	16	18224	10.9783	0.890611	0.0565696	7.10582
GOTERM_CC_DIRECT	GO:0051233~spindle midzone	4	0.831601	0.00860521	990, 5347, 9928, 6790	415	19	18224	9.2449	0.973934	0.0851123	11.4395
GOTERM_CC_DIRECT	GO:0005680~anaphase-promoting complex	4	0.831601	0.01471	996, 64682, 27338, 991	415	23	18224	7.63709	0.998077	0.127115	18.8045
GOTERM_CC_DIRECT	GO:0005968~Rab-protein geranylgeranyltransferase complex	3	0.623701	0.0029968	1121, 1122, 5876	415	4	18224	32.9349	0.718198	0.0376531	4.13109
GOTERM_CC_DIRECT	GO:0000942~condensed nuclear chromosome outer kinetochore	3	0.623701	0.0029968	699, 5347, 891	415	4	18224	32.9349	0.718198	0.0376531	4.13109
GOTERM_CC_DIRECT	GO:0000796~condensin complex	3	0.623701	0.00491967	64151, 10592, 10051	415	5	18224	26.348	0.875223	0.0546965	6.69766
GOTERM_CC_DIRECT	GO:0000940~condensed chromosome outer kinetochore	3	0.623701	0.0131661	221150, 1062, 54908	415	8	18224	16.4675	0.996276	0.119366	16.9976
GOTERM_CC_DIRECT	GO:0000439~core TFIIH complex	3	0.623701	0.0166755	2966, 730394, 728340	415	9	18224	14.6378	0.999172	0.137432	21.0519
GOTERM_CC_DIRECT	GO:0000800~lateral element	3	0.623701	0.0391205	675, 672, 641	415	14	18224	9.40998	1	0.281224	42.9334
GOTERM_CC_DIRECT	GO:0000176~nuclear exosome (RNase complex)	3	0.623701	0.0444742	5393, 10200, 22894	415	15	18224	8.78265	1	0.299194	47.2438
GOTERM_CC_DIRECT	GO:0071682~endocytic vesicle lumen	3	0.623701	0.0500806	10808, 3320, 7184	415	16	18224	8.23373	1	0.321025	51.4321
GOTERM_CC_DIRECT	GO:0000124~SAGA complex	3	0.623701	0.0500806	51616, 84128, 56943	415	16	18224	8.23373	1	0.321025	51.4321
GOTERM_CC_DIRECT	GO:0005657~replication fork	3	0.623701	0.0559253	4683, 7516, 56852	415	17	18224	7.7494	1	0.346931	55.4681
GOTERM_CC_DIRECT	GO:0000242~pericentriolar material	3	0.623701	0.068276	121441, 51199, 6950	415	19	18224	6.93367	1	0.396988	62.9933
GOTERM_CC_DIRECT	GO:0005685~U1 snRNP	3	0.623701	0.068276	6632, 6631, 55660	415	19	18224	6.93367	1	0.396988	62.9933
GOTERM_CC_DIRECT	GO:0000172~ribonuclease MRP complex	2	0.4158	0.0449197	10775, 10940	415	2	18224	43.9133	1	0.297168	47.5885
GOTERM_CC_DIRECT	GO:0097149~centralspindlin complex	2	0.4158	0.066619	1894, 9493	415	3	18224	29.2755	1	0.394445	62.0573
GOTERM_CC_DIRECT	GO:0034455~t-UTP complex	2	0.4158	0.066619	55127, 25926	415	3	18224	29.2755	1	0.394445	62.0573
GOTERM_CC_DIRECT	GO:0017101~aminoacyl-tRNA synthetase multienzyme complex	2	0.4158	0.0878263	5917, 9255	415	4	18224	21.9566	1	0.476144	72.5323

## Sheet: MF_upnregulated gene_meroclone 
Category	Term	Count	%	PValue	Genes	List Total	Pop Hits	Pop Total	Fold Enrichment	Bonferroni	Benjamini	FDR
GOTERM_MF_DIRECT	GO:0005515~protein binding	280	58.2121	4.40631e-15	8880, 55749, 79801, 8883, 8886, 55236, 54107, 79807, 10200, 51371, 23517, 55646, 6491, 9859, 54495, 56916, 374393, 23137, 55759, 55854, 2014, 55752, 25788, 79711, 7347, 10721, 7175, 56647, 8723, 545, 23122, 7174, 7203, 54881, 55726, 112495, 1434, 54680, 829, 9987, 51290, 10328, 51191, 132789, 163786, 92140, 51199, 144455, 5347, 55660, 7184, 10733, 79624, 55872, 3837, 10592, 3838, 5245, 10212, 104…	393	8785	16881	1.36906	2.43361e-12	8.1124e-13	6.4726e-12
GOTERM_MF_DIRECT	GO:0044822~poly(A) RNA binding	101	20.9979	8.66646e-33	8880, 55749, 51575, 54517, 8886, 23517, 3336, 113251, 55646, 64318, 87178, 64216, 10153, 84135, 55854, 4686, 5036, 7175, 4830, 56647, 84549, 55035, 10146, 4691, 7203, 51491, 170506, 9987, 51191, 84128, 3312, 6950, 9360, 3895, 92140, 54931, 9774, 3320, 55660, 10940, 3837, 3838, 10212, 22868, 10492, 51602, 51605, 10128, 908, 84319, 9188, 80155, 27000, 11222, 51535, 25926, 25929, 1662, 8368, 79954, …	393	1129	16881	3.84267	4.74922e-30	4.74922e-30	1.26408e-29
GOTERM_MF_DIRECT	GO:0005524~ATP binding	91	18.9189	1.00475e-17	5917, 8886, 1763, 55236, 23517, 29028, 1105, 27330, 3336, 9928, 641, 8467, 1662, 9833, 27338, 9493, 56916, 89795, 160851, 26973, 23137, 10056, 10808, 654364, 9448, 3301, 166378, 25788, 1660, 22948, 79659, 7443, 79915, 8449, 8458, 6059, 10576, 1653, 10914, 10721, 4830, 472, 545, 10574, 10146, 7203, 10051, 9319, 10973, 170506, 7516, 6950, 3312, 57697, 6790, 3070, 3320, 197259, 5347, 5965, 29089, 10…	393	1495	16881	2.6146	5.50603e-15	2.75301e-15	1.46552e-14
GOTERM_MF_DIRECT	GO:0003677~DNA binding	52	10.8108	0.0267419	63967, 1763, 54107, 1105, 641, 8467, 9141, 6418, 55814, 56916, 8368, 10153, 55609, 654364, 5411, 672, 5983, 56852, 1660, 25788, 5036, 4603, 8458, 1653, 54962, 10721, 6875, 545, 472, 9015, 10146, 9156, 112495, 11073, 9987, 348654, 8091, 9575, 57697, 25909, 9774, 144455, 5965, 10111, 8342, 84515, 23594, 79101, 9933, 1871, 83990, 27000	393	1674	16881	1.3343	1	0.411691	32.6566
GOTERM_MF_DIRECT	GO:0003723~RNA binding	31	6.44491	1.28711e-05	8880, 83448, 54517, 11222, 8886, 57703, 10200, 1662, 23350, 87178, 84365, 22894, 10775, 55660, 7184, 10772, 10056, 672, 4686, 55299, 10492, 64062, 5393, 10128, 80135, 10914, 6428, 6632, 4691, 6741, 6426	393	547	16881	2.43433	0.00702861	0.000705094	0.0187721
GOTERM_MF_DIRECT	GO:0003676~nucleic acid binding	31	6.44491	0.0782555	168374, 10973, 170506, 9987, 8886, 23350, 84365, 7993, 5965, 56916, 10772, 54819, 10212, 10492, 64062, 1660, 8449, 2966, 8458, 54865, 1653, 9586, 81892, 84549, 55035, 6428, 10146, 4691, 83990, 6426, 9782	393	985	16881	1.35186	1	0.654656	69.5343
GOTERM_MF_DIRECT	GO:0000166~nucleotide binding	22	4.5738	6.87773e-05	6629, 27341, 9987, 7298, 10492, 64062, 113251, 23350, 5001, 3320, 990, 84365, 4338, 81892, 55035, 6428, 10146, 4691, 6741, 9782, 6426, 10772	393	348	16881	2.7155	0.0369898	0.00313601	0.100271
GOTERM_MF_DIRECT	GO:0016887~ATPase activity	17	3.5343	5.94048e-06	1763, 10212, 29028, 5983, 8607, 3312, 1062, 79659, 9928, 8449, 641, 8467, 6059, 3320, 9493, 10111, 79572	393	183	16881	3.99028	0.0032501	0.000464948	0.0086644
GOTERM_MF_DIRECT	GO:0004674~protein serine/threonine kinase activity	16	3.3264	0.0301068	8899, 654364, 55872, 9448, 51701, 699, 27330, 7443, 6790, 9833, 5347, 472, 545, 7272, 10733, 9475	393	376	16881	1.82784	1	0.438786	35.974
GOTERM_MF_DIRECT	GO:0051082~unfolded protein binding	15	3.1185	2.5565e-07	3301, 3323, 3324, 6950, 3312, 22948, 3336, 10576, 908, 3320, 10574, 6447, 7203, 7184, 10772	393	110	16881	5.85739	0.000140086	2.80188e-05	0.000372889
GOTERM_MF_DIRECT	GO:0031625~ubiquitin protein ligase binding	15	3.1185	0.00742627	10576, 10128, 8883, 51701, 3301, 27338, 10059, 672, 29089, 3312, 56852, 6950, 5036, 84250, 6790	393	287	16881	2.24499	0.983173	0.193449	10.3021
GOTERM_MF_DIRECT	GO:0098641~cadherin binding involved in cell-cell adhesion	15	3.1185	0.00802162	55854, 5917, 829, 81624, 8607, 3312, 54443, 3895, 27131, 471, 114793, 57650, 1266, 8356, 93663	393	290	16881	2.22177	0.987888	0.189554	11.0837
GOTERM_MF_DIRECT	GO:0004672~protein kinase activity	15	3.1185	0.0415449	8899, 79675, 55872, 9448, 51701, 699, 22868, 27330, 7443, 6790, 2966, 9833, 5347, 545, 197259	393	359	16881	1.79474	1	0.495361	46.1473
GOTERM_MF_DIRECT	GO:0003682~chromatin binding	15	3.1185	0.0732391	54881, 29028, 1104, 56943, 57697, 3070, 1653, 10721, 7175, 64318, 29089, 1164, 55636, 27000, 9156	393	391	16881	1.64786	1	0.666082	67.0244
GOTERM_MF_DIRECT	GO:0004386~helicase activity	14	2.9106	7.6188e-08	170506, 1763, 8886, 1105, 1660, 57697, 641, 8467, 3070, 1653, 1662, 56916, 84515, 55636	393	85	16881	7.07481	4.17501e-05	1.04377e-05	0.000111127
GOTERM_MF_DIRECT	GO:0008017~microtubule binding	12	2.4948	0.00951906	10128, 10059, 9493, 5347, 55704, 3832, 23122, 23160, 1062, 79649, 9928, 1266	393	208	16881	2.47813	0.994707	0.211992	13.0215
GOTERM_MF_DIRECT	GO:0004004~ATP-dependent RNA helicase activity	10	2.079	1.81466e-05	1653, 1662, 170506, 8886, 10212, 10146, 23517, 9188, 1660, 8449	393	65	16881	6.60834	0.00989513	0.000903629	0.0264652
GOTERM_MF_DIRECT	GO:0042393~histone binding	10	2.079	0.00217588	8467, 6418, 1104, 29028, 8520, 10600, 8368, 1164, 8356, 27000	393	122	16881	3.52084	0.696896	0.0764947	3.12724
GOTERM_MF_DIRECT	GO:0003729~mRNA binding	10	2.079	0.00256771	3320, 7175, 9933, 7298, 57187, 10146, 6631, 708, 6741, 6426	393	125	16881	3.43634	0.755591	0.0842914	3.68062
GOTERM_MF_DIRECT	GO:0008026~ATP-dependent helicase activity	8	1.6632	3.46414e-06	8458, 1653, 170506, 5965, 1660, 83990, 641, 8449	393	29	16881	11.8494	0.00189655	0.000316342	0.00505265
GOTERM_MF_DIRECT	GO:0004003~ATP-dependent DNA helicase activity	8	1.6632	7.03475e-06	4683, 5965, 10146, 10111, 1105, 1660, 83990, 641	393	32	16881	10.7385	0.00384764	0.000481766	0.0102604
GOTERM_MF_DIRECT	GO:0003697~single-stranded DNA binding	8	1.6632	0.00591059	8880, 55388, 10128, 675, 4830, 9987, 7516, 641	393	93	16881	3.69498	0.961172	0.173946	8.28344
GOTERM_MF_DIRECT	GO:0003724~RNA helicase activity	6	1.2474	7.26503e-06	1653, 1662, 23517, 25788, 1660, 8449	393	13	16881	19.825	0.00397333	0.000442263	0.0105962
GOTERM_MF_DIRECT	GO:0001047~core promoter binding	6	1.2474	0.0163823	55749, 144455, 170506, 8091, 9575, 1871	393	64	16881	4.02696	0.999883	0.303768	21.4103
GOTERM_MF_DIRECT	GO:0047485~protein N-terminus binding	6	1.2474	0.0754021	2966, 9638, 23256, 84313, 4683, 472	393	97	16881	2.65696	1	0.658371	68.1293
GOTERM_MF_DIRECT	GO:0003688~DNA replication origin binding	5	1.0395	8.3032e-05	23594, 4999, 55388, 5001, 23595	393	11	16881	19.5246	0.0444837	0.00349415	0.121042
GOTERM_MF_DIRECT	GO:0008094~DNA-dependent ATPase activity	5	1.0395	0.00615837	8458, 2966, 170506, 7516, 902	393	32	16881	6.71159	0.96613	0.171441	8.61632
GOTERM_MF_DIRECT	GO:0003725~double-stranded RNA binding	5	1.0395	0.053134	92140, 1653, 170506, 7037, 9188	393	61	16881	3.52084	1	0.56443	54.9032
GOTERM_MF_DIRECT	GO:0003712~transcription cofactor activity	5	1.0395	0.0829642	1653, 9319, 3084, 84128, 64216	393	71	16881	3.02494	1	0.668377	71.7272
GOTERM_MF_DIRECT	GO:0043142~single-stranded DNA-dependent ATPase activity	4	0.831601	0.00132058	10721, 1763, 5983, 56852	393	10	16881	17.1817	0.515266	0.0504103	1.909
GOTERM_MF_DIRECT	GO:0004518~nuclease activity	4	0.831601	0.0155901	1653, 1763, 348654, 57697	393	23	16881	7.4703	0.999818	0.30147	20.482
GOTERM_MF_DIRECT	GO:0003678~DNA helicase activity	4	0.831601	0.0175165	1763, 5965, 8607, 25788	393	24	16881	7.15903	0.999938	0.310966	22.7218
GOTERM_MF_DIRECT	GO:0017048~Rho GTPase binding	4	0.831601	0.026491	1894, 114793, 81624, 9475	393	28	16881	6.13631	1	0.420111	32.403
GOTERM_MF_DIRECT	GO:0008536~Ran GTPase binding	4	0.831601	0.0317392	64328, 1434, 3837, 79711	393	30	16881	5.72723	1	0.445212	37.528
GOTERM_MF_DIRECT	GO:0030544~Hsp70 protein binding	4	0.831601	0.0405499	3301, 26278, 54431, 27000	393	33	16881	5.20657	1	0.50781	45.3262
GOTERM_MF_DIRECT	GO:0015631~tubulin binding	4	0.831601	0.073404	7175, 672, 79649, 9928	393	42	16881	4.09088	1	0.657415	67.1098
GOTERM_MF_DIRECT	GO:0043140~ATP-dependent 3'-5' DNA helicase activity	3	0.623701	0.00758393	10973, 5965, 641	393	6	16881	21.4771	0.984576	0.188273	10.5097
GOTERM_MF_DIRECT	GO:1990782~protein tyrosine kinase binding	3	0.623701	0.00758393	3320, 23122, 3556	393	6	16881	21.4771	0.984576	0.188273	10.5097
GOTERM_MF_DIRECT	GO:0010997~anaphase-promoting complex binding	3	0.623701	0.00758393	63967, 5347, 991	393	6	16881	21.4771	0.984576	0.188273	10.5097
GOTERM_MF_DIRECT	GO:0051880~G-quadruplex DNA binding	3	0.623701	0.0104552	170506, 10111, 641	393	7	16881	18.4089	0.996848	0.221525	14.2129
GOTERM_MF_DIRECT	GO:0008143~poly(A) binding	3	0.623701	0.0354281	1653, 9987, 10492	393	13	16881	9.91251	1	0.471462	40.9112
GOTERM_MF_DIRECT	GO:0044183~protein binding involved in protein folding	3	0.623701	0.0407097	10576, 908, 7203	393	14	16881	9.20447	1	0.498511	45.4588
GOTERM_MF_DIRECT	GO:0004527~exonuclease activity	3	0.623701	0.0709369	5393, 1653, 9156	393	19	16881	6.78224	1	0.663703	65.8092
GOTERM_MF_DIRECT	GO:0000175~3'-5'-exoribonuclease activity	3	0.623701	0.0776452	5393, 87178, 22894	393	20	16881	6.44313	1	0.660506	69.2387
GOTERM_MF_DIRECT	GO:0004550~nucleoside diphosphate kinase activity	3	0.623701	0.0776452	654364, 4830, 29922	393	20	16881	6.44313	1	0.660506	69.2387
GOTERM_MF_DIRECT	GO:0030515~snoRNA binding	3	0.623701	0.0845432	51602, 55127, 9188	393	21	16881	6.13631	1	0.667174	72.429
GOTERM_MF_DIRECT	GO:0000171~ribonuclease MRP activity	2	0.4158	0.0459049	10775, 10940	393	2	16881	42.9542	1	0.520858	49.6122
GOTERM_MF_DIRECT	GO:0043515~kinetochore binding	2	0.4158	0.0897076	1062, 54908	393	4	16881	21.4771	1	0.681643	74.6128
GOTERM_MF_DIRECT	GO:0004677~DNA-dependent protein kinase activity	2	0.4158	0.0897076	472, 8091	393	4	16881	21.4771	1	0.681643	74.6128
GOTERM_MF_DIRECT	GO:0004663~Rab geranylgeranyltransferase activity	2	0.4158	0.0897076	1121, 5876	393	4	16881	21.4771	1	0.681643	74.6128

## Sheet: BP_downregulated gene_meroclon
Category	Term	Count	%	PValue	Genes	List Total	Pop Hits	Pop Total	Fold Enrichment	Bonferroni	Benjamini	FDR
GOTERM_BP_DIRECT	GO:0055114~oxidation-reduction process	18	6.52174	0.00241867	222, 79644, 9524, 53905, 4688, 8560, 145226, 79689, 112724, 59344, 2878, 120227, 7108, 25824, 57016, 1646, 242, 1645	224	592	16792	2.27932	0.945036	0.440222	3.8385
GOTERM_BP_DIRECT	GO:0000122~negative regulation of transcription from RNA polymerase II promoter	15	5.43478	0.0993351	7538, 4854, 8553, 8535, 10848, 5187, 23650, 5017, 10628, 7071, 7436, 128553, 84159, 6907, 604	224	720	16792	1.56176	1	0.942073	81.5672
GOTERM_BP_DIRECT	GO:0007155~cell adhesion	12	4.34783	0.0433324	4059, 9289, 9037, 481, 2043, 2683, 9788, 10457, 81607, 9635, 3728, 5317	224	459	16792	1.95985	1	0.870124	51.1309
GOTERM_BP_DIRECT	GO:0008544~epidermis development	9	3.26087	1.70624e-05	23581, 5017, 29841, 79755, 1382, 25833, 645027, 2125, 57822	224	85	16792	7.93739	0.0202334	0.0202334	0.0275749
GOTERM_BP_DIRECT	GO:0006629~lipid metabolic process	8	2.89855	0.0050374	54857, 222, 79644, 9524, 5360, 55344, 79153, 63874	224	157	16792	3.81984	0.997642	0.48943	7.83842
GOTERM_BP_DIRECT	GO:0098609~cell-cell adhesion	8	2.89855	0.0701827	5493, 85456, 6712, 4854, 10848, 2125, 23650, 51400	224	271	16792	2.21297	1	0.911214	69.1539
GOTERM_BP_DIRECT	GO:0007399~nervous system development	8	2.89855	0.0885877	7436, 5097, 9037, 2256, 27111, 51195, 22997, 89797	224	287	16792	2.0896	1	0.937847	77.6716
GOTERM_BP_DIRECT	GO:0042127~regulation of cell proliferation	7	2.53623	0.0372327	10628, 2065, 2342, 5333, 100529261, 604, 3728	224	185	16792	2.83649	1	0.861428	45.8436
GOTERM_BP_DIRECT	GO:0034220~ion transmembrane transport	7	2.53623	0.0622182	6338, 493, 5349, 481, 6340, 9635, 479	224	210	16792	2.49881	1	0.902902	64.5943
GOTERM_BP_DIRECT	GO:0006914~autophagy	6	2.17391	0.0323791	55062, 23339, 83667, 91445, 1509, 7009	224	133	16792	3.38185	1	0.847061	41.2579
GOTERM_BP_DIRECT	GO:0007156~homophilic cell adhesion via plasma membrane adhesion molecules	6	2.17391	0.059809	5097, 22997, 1952, 5797, 81607, 92211	224	158	16792	2.84675	1	0.907757	63.0952
GOTERM_BP_DIRECT	GO:0061436~establishment of skin barrier	5	1.81159	8.00421e-05	59344, 29841, 84283, 242, 57822	224	18	16792	20.8234	0.0914399	0.0468158	0.129296
GOTERM_BP_DIRECT	GO:0006986~response to unfolded protein	5	1.81159	0.00228208	9709, 79094, 3338, 7009, 3315	224	42	16792	8.92432	0.935239	0.495538	3.62546
GOTERM_BP_DIRECT	GO:0030148~sphingolipid biosynthetic process	5	1.81159	0.0037291	222, 130367, 204219, 8560, 8879	224	48	16792	7.80878	0.988619	0.525725	5.86002
GOTERM_BP_DIRECT	GO:0019882~antigen processing and presentation	5	1.81159	0.00608224	135250, 3133, 80329, 3105, 3140	224	55	16792	6.81494	0.99933	0.518514	9.39035
GOTERM_BP_DIRECT	GO:0007586~digestion	5	1.81159	0.00978659	8811, 79924, 1646, 57016, 1645	224	63	16792	5.94955	0.999992	0.625379	14.6972
GOTERM_BP_DIRECT	GO:0006869~lipid transport	5	1.81159	0.0184615	7436, 2760, 9885, 5360, 5660	224	76	16792	4.93186	1	0.796999	26.0062
GOTERM_BP_DIRECT	GO:0016042~lipid catabolic process	5	1.81159	0.0265937	119548, 5333, 5338, 23646, 63874	224	85	16792	4.40966	1	0.850348	35.3163
GOTERM_BP_DIRECT	GO:0050830~defense response to Gram-positive bacterium	5	1.81159	0.0265937	114771, 1672, 3133, 387695, 3105	224	85	16792	4.40966	1	0.850348	35.3163
GOTERM_BP_DIRECT	GO:0006665~sphingolipid metabolic process	4	1.44928	0.000934408	256987, 59344, 242, 5660	224	15	16792	19.9905	0.673702	0.311551	1.49966
GOTERM_BP_DIRECT	GO:0046513~ceramide biosynthetic process	4	1.44928	0.00428357	59344, 204219, 8560, 242	224	25	16792	11.9943	0.994158	0.52034	6.7033
GOTERM_BP_DIRECT	GO:0019369~arachidonic acid metabolic process	4	1.44928	0.00428357	8681, 59344, 100137049, 242	224	25	16792	11.9943	0.994158	0.52034	6.7033
GOTERM_BP_DIRECT	GO:0007157~heterophilic cell-cell adhesion via plasma membrane cell adhesion molecules	4	1.44928	0.0286717	3963, 653499, 81607, 22859	224	50	16792	5.99714	1	0.840267	37.5125
GOTERM_BP_DIRECT	GO:0006644~phospholipid metabolic process	4	1.44928	0.0349227	8681, 5333, 100137049, 63874	224	54	16792	5.55291	1	0.855677	43.7047
GOTERM_BP_DIRECT	GO:0050727~regulation of inflammatory response	4	1.44928	0.0513212	22861, 90527, 64127, 604	224	63	16792	4.75964	1	0.903446	57.3253
GOTERM_BP_DIRECT	GO:0042632~cholesterol homeostasis	4	1.44928	0.053337	9619, 84649, 7851, 1645	224	64	16792	4.68527	1	0.896098	58.7676
GOTERM_BP_DIRECT	GO:0098869~cellular oxidant detoxification	4	1.44928	0.0662107	53905, 2878, 83667, 25824	224	70	16792	4.28367	1	0.904134	66.9537
GOTERM_BP_DIRECT	GO:0030855~epithelial cell differentiation	4	1.44928	0.0662107	51458, 4582, 1646, 1645	224	70	16792	4.28367	1	0.904134	66.9537
GOTERM_BP_DIRECT	GO:0045666~positive regulation of neuron differentiation	4	1.44928	0.0853465	147040, 90527, 604, 79191	224	78	16792	3.84432	1	0.935452	76.3529
GOTERM_BP_DIRECT	GO:0035264~multicellular organism growth	4	1.44928	0.0904604	6712, 84159, 10848, 83931	224	80	16792	3.74821	1	0.933099	78.4017
GOTERM_BP_DIRECT	GO:0006814~sodium ion transport	4	1.44928	0.0930645	6338, 481, 6340, 6332	224	81	16792	3.70194	1	0.934225	79.3798
GOTERM_BP_DIRECT	GO:0044597~daunorubicin metabolic process	3	1.08696	0.00466371	1646, 57016, 1645	224	8	16792	28.1116	0.996303	0.503427	7.27735
GOTERM_BP_DIRECT	GO:0044598~doxorubicin metabolic process	3	1.08696	0.00466371	1646, 57016, 1645	224	8	16792	28.1116	0.996303	0.503427	7.27735
GOTERM_BP_DIRECT	GO:0055078~sodium ion homeostasis	3	1.08696	0.00892358	6338, 6340, 6332	224	11	16792	20.4448	0.999978	0.623268	13.4876
GOTERM_BP_DIRECT	GO:0016045~detection of bacterium	3	1.08696	0.0124364	114771, 64127, 3105	224	13	16792	17.2995	1	0.684389	18.3129
GOTERM_BP_DIRECT	GO:0002526~acute inflammatory response	3	1.08696	0.0124364	1672, 26471, 2683	224	13	16792	17.2995	1	0.684389	18.3129
GOTERM_BP_DIRECT	GO:0043651~linoleic acid metabolic process	3	1.08696	0.0209427	2180, 59344, 242	224	17	16792	13.229	1	0.815552	28.9722
GOTERM_BP_DIRECT	GO:0042744~hydrogen peroxide catabolic process	3	1.08696	0.0285078	53905, 2878, 25824	224	20	16792	11.2446	1	0.854113	37.3419
GOTERM_BP_DIRECT	GO:0048844~artery morphogenesis	3	1.08696	0.0312375	2296, 4854, 57178	224	21	16792	10.7092	1	0.850577	40.1277
GOTERM_BP_DIRECT	GO:0019915~lipid storage	3	1.08696	0.0400067	84649, 2760, 63874	224	24	16792	9.37054	1	0.858651	48.3113
GOTERM_BP_DIRECT	GO:0048008~platelet-derived growth factor receptor signaling pathway	3	1.08696	0.0563783	10628, 84159, 8879	224	29	16792	7.75493	1	0.901464	60.8573
GOTERM_BP_DIRECT	GO:0042572~retinol metabolic process	3	1.08696	0.0598909	112724, 84649, 145226	224	30	16792	7.49643	1	0.900948	63.1471
GOTERM_BP_DIRECT	GO:0002474~antigen processing and presentation of peptide antigen via MHC class I	3	1.08696	0.0598909	3133, 3105, 3140	224	30	16792	7.49643	1	0.900948	63.1471
GOTERM_BP_DIRECT	GO:0042594~response to starvation	3	1.08696	0.0785018	7538, 8408, 122622	224	35	16792	6.42551	1	0.92403	73.3245
GOTERM_BP_DIRECT	GO:0006654~phosphatidic acid biosynthetic process	3	1.08696	0.0785018	8681, 5338, 100137049	224	35	16792	6.42551	1	0.92403	73.3245
GOTERM_BP_DIRECT	GO:0002367~cytokine production involved in immune response	2	0.724638	0.0263847	64127, 3140	224	2	16792	74.9643	1	0.864946	35.0915
GOTERM_BP_DIRECT	GO:0034436~glycoprotein transport	2	0.724638	0.039316	9619, 7436	224	3	16792	49.9762	1	0.864954	47.7069
GOTERM_BP_DIRECT	GO:0050779~RNA destabilization	2	0.724638	0.039316	7538, 1797	224	3	16792	49.9762	1	0.864954	47.7069
GOTERM_BP_DIRECT	GO:0042335~cuticle development	2	0.724638	0.039316	53905, 84283	224	3	16792	49.9762	1	0.864954	47.7069
GOTERM_BP_DIRECT	GO:0070268~cornification	2	0.724638	0.039316	23581, 84283	224	3	16792	49.9762	1	0.864954	47.7069
GOTERM_BP_DIRECT	GO:0018343~protein farnesylation	2	0.724638	0.0520763	2342, 100529261	224	4	16792	37.4821	1	0.898554	57.871
GOTERM_BP_DIRECT	GO:0071395~cellular response to jasmonic acid stimulus	2	0.724638	0.0520763	1646, 1645	224	4	16792	37.4821	1	0.898554	57.871
GOTERM_BP_DIRECT	GO:0042270~protection from natural killer cell mediated cytotoxicity	2	0.724638	0.0646678	3133, 3105	224	5	16792	29.9857	1	0.905164	66.06
GOTERM_BP_DIRECT	GO:0006873~cellular ion homeostasis	2	0.724638	0.0646678	5029, 51458	224	5	16792	29.9857	1	0.905164	66.06
GOTERM_BP_DIRECT	GO:0051122~hepoxilin biosynthetic process	2	0.724638	0.0646678	59344, 242	224	5	16792	29.9857	1	0.905164	66.06
GOTERM_BP_DIRECT	GO:2001028~positive regulation of endothelial cell chemotaxis	2	0.724638	0.0646678	9037, 3315	224	5	16792	29.9857	1	0.905164	66.06
GOTERM_BP_DIRECT	GO:0070257~positive regulation of mucus secretion	2	0.724638	0.0646678	5029, 242	224	5	16792	29.9857	1	0.905164	66.06
GOTERM_BP_DIRECT	GO:2000566~positive regulation of CD8-positive, alpha-beta T cell proliferation	2	0.724638	0.0646678	3133, 3105	224	5	16792	29.9857	1	0.905164	66.06
GOTERM_BP_DIRECT	GO:0060613~fat pad development	2	0.724638	0.0770928	84649, 84159	224	6	16792	24.9881	1	0.925549	72.6575
GOTERM_BP_DIRECT	GO:0051782~negative regulation of cell division	2	0.724638	0.0893536	10628, 387695	224	7	16792	21.4184	1	0.935104	77.9729

[truncated: 8 more sheets: CC_downregulated gene_meroclon, MF_downregulated gene_meroclon, BP_upregulated gene_paraclone, CC_upregulated gene_paraclone, MF_upregulated gene_paraclone, BP_dowregulated gene_paraclone, CC_dowregulated gene_paraclone , MF_dowregulated gene_paraclone]
