# Supplementary material for: Differential Marker Expression between Keratinocyte Stem Cells and Their Progeny Generated from a Single Colony
Source: Int J Mol Sci. 2021 Oct 6;22(19):10810. doi: 10.3390/ijms221910810 (PMC8509450; doi:10.3390/ijms221910810)
Supplement: Supplementary file 1 [file ijms-22-10810-s001.zip › Supplementary table S5.xls]

## Sheet: Sheet1
Supplementary table 5: Primers sequences used for RT-PCR analysis.
Gene	Direction	Primer sequence	Product size
JUNB	Forward	AAACGACGCCAGGAAAGCTA	345 bp
	Reverse	CAGGCTCGGTTTCAGGAGTT
VEGFA	Forward	CGGCGAAGAGAAGAGACACA	143 bp
	Reverse	GGAGGAAGGTCAACCACTCA
P63	Forward	CTGGAAAACAATGCCCAGAC	198 bp
	Reverse	GGGTGATGGAGAGAGAGCAT
KRT 15	Forward	GCCAGGATGCCAAGATGG	184bp
	Reverse	TGATGAGAGTGGGGAGTGG
MXRA5	Forward	CAATACCCGAAGCCCACCTT	183
	Reverse	CCGTAAAATGGTCTGCCCCT
Cyclophilin A	Forward	TCCTGGCATCTTGTCCATG	90 bp
	Reverse	CCATCCAACCACTCAGTCTTG
